# Supplementary material for: Crystal structure of 2-cyano-1-methyl­pyridinium perchlorate
Source: Acta Crystallogr E Crystallogr Commun. 2015 Oct 17;71(Pt 11):o852–3. doi: 10.1107/S2056989015019155 (PMC4645073; doi:10.1107/S2056989015019155)
Supplement: Supplementary file 1 [file e-71-0o852-sup1.cif]

##############################################################################
#                                                                            #
# This CIF contains the data in a paper accepted for publication in          #
# Acta Crystallographica Section E. It conforms to the requirements of       #
# Notes for Authors for Acta Crystallographica Section E, and has been       #
# peer reviewed under the auspices of the IUCr Commission on Journals.       #
#                                                                            #
# Full details of the Crystallographic Information File format               #
# are given in the paper "The Crystallographic Information File (CIF):       #
# a New Standard Archive File for Crystallography" by S. R. Hall, F. H.      #
# Allen and I. D. Brown [Acta Cryst. (1991), A47, 655-685].                  #
#                                                                            #
# The current version of the core CIF dictionary is obtainable from          #
# ftp://ftp.iucr.org/pub/cif_core.dic.                                       #
#                                                                            #
# Software is freely available for graphical display of the structure(s)     #
# in this CIF. For information consult the CIF software page                 #
# http://www.iucr.org/resources/cif/software.                                #
#                                                                            #
# This file may be used for bona fide research purposes within the           #
# scientific community so long as proper attribution is given to the journal # 
# article from which it was obtained.                                        #
#                                                                            #
##############################################################################
data_global
_audit_creation_method     'APEX2 v2014.7-1'
_journal_date_recd_electronic     2015-10-09
_journal_date_accepted     2015-10-10
_journal_name_full     'Acta Crystallographica, Section E'
_journal_year     2015
_journal_volume     71
_journal_issue     11
_journal_page_first     o852
_journal_page_last     o853
_journal_paper_category     HO
_journal_paper_doi     10.1107/S2056989015019155
_journal_coeditor_code     TK5395
_publ_contact_author_name     'Joel T. Mague'
_publ_contact_author_address
;
Department of Chemistry
Tulane University
New Orleans, LA 70118
USA
;
_publ_contact_author_email     joelt@tulane.edu
_publ_contact_author_fax     504-865-5596
_publ_contact_author_phone     504-862-3585
_publ_section_title
;
Crystal structure of 2-cyano-1-methylpyridinium perchlorate
;
loop_
    _publ_author_name
    _publ_author_address
    'Nguyen, Vu D.'
;
Department of Chemistry
Loyola University
New Orleans, LA 70118
USA
;
    'McCormick, Cameron A.'
;
Department of Chemistry
Loyola University
New Orleans, LA 70118
USA
;
    'Mague, Joel T.'
;
Department of Chemistry
Tulane University
New Orleans, LA 70118
USA
;
    'Koplitz, Lynn V.'
;
Department of Chemistry
Loyola University
New Orleans, LA 70118
USA
;
data_I
_database_code_depnum_ccdc_archive 'CCDC 1430590'
_audit_creation_method     SHELXL-2014
_chemical_name_systematic
;
2-Cyano-1-methylpyridinium perchlorate
;
_chemical_name_common     ?
_chemical_formula_moiety     'C7 H7 N2 +, Cl O4 -'
_chemical_formula_sum     'C7 H7 Cl N2 O4'
_chemical_formula_iupac     'C7 H7 N2 +, Cl O4 -'
_chemical_formula_weight     218.60
_chemical_melting_point     ?
_shelx_space_group_comment
;
The symmetry employed for this shelxl refinement is uniquely defined
by the following loop, which should always be used as a source of
symmetry information in preference to the above space-group names.
They are only intended as comments.
;
_space_group_crystal_system     monoclinic
_space_group_name_H-M_alt     'P 21'
_space_group_name_Hall     'P 2yb'
loop_
    _space_group_symop_operation_xyz
    'x, y, z'
    '-x, y+1/2, -z'
_cell_length_a     8.0112(12)
_cell_length_b     7.7011(12)
_cell_length_c     14.742(2)
_cell_angle_alpha     90
_cell_angle_beta     90.982(2)
_cell_angle_gamma     90
_cell_volume     909.4(2)
_cell_formula_units_Z     4
_cell_measurement_reflns_used     9987
_cell_measurement_theta_min     2.5428
_cell_measurement_theta_max     29.1731
_cell_measurement_temperature     150(2)
_exptl_crystal_description     block
_exptl_crystal_colour     colourless
_exptl_crystal_size_max     0.190
_exptl_crystal_size_mid     0.140
_exptl_crystal_size_min     0.130
_exptl_crystal_density_diffrn     1.597
_exptl_crystal_density_meas     ?
_exptl_crystal_density_method     'not measured'
_exptl_crystal_F_000     448
_exptl_absorpt_coefficient_mu     0.410
_exptl_absorpt_correction_type     multi-scan
_exptl_absorpt_process_details
;
(<i>TWINABS</i>; Sheldrick, 2009)
;
_shelx_estimated_absorpt_T_min     0.926
_shelx_estimated_absorpt_T_max     0.949
_exptl_absorpt_correction_T_min     0.93
_exptl_absorpt_correction_T_max     0.95
_exptl_special_details
;
The diffraction data were obtained from 3 sets of 400 frames, each of width
0.5\% in \w, collected at \f = 0.00, 90.00 and 180.00\% and 2 sets of 800
frames, each of width 0.45\% in \f, collected at \w = -30.00 and 210.00\%. The
scan time was 15 sec/frame. Analysis of 3152 reflections having I/\s(I) > 13
and chosen from the full data set with <i>CELL_NOW</i> (Sheldrick, 2008a)
showed the crystal to belong to the monoclinic system and to be twinned by a
180\% rotation about c*. The raw data were processed using the multi-component
version of <i>SAINT</i> under control of the two-component orientation file
generated by <i>CELL_NOW</i>.
;
_diffrn_ambient_temperature     150(2)
_diffrn_radiation_type     MoK\a
_diffrn_radiation_wavelength     0.71073
_diffrn_radiation_monochromator     graphite
_diffrn_measurement_device_type     'Bruker SMART APEX CCD'
_diffrn_measurement_method     '\f and \w scans'
_diffrn_detector_area_resol_mean     8.3660
_diffrn_reflns_number     22843
_diffrn_reflns_av_R_equivalents     0.0513
_diffrn_reflns_theta_min     2.543
_diffrn_reflns_theta_max     29.173
_diffrn_reflns_theta_full     29.000
_diffrn_measured_fraction_theta_max     0.987
_diffrn_measured_fraction_theta_full     0.992
_diffrn_reflns_limit_h_min     -10
_diffrn_reflns_limit_h_max     10
_diffrn_reflns_limit_k_min     -10
_diffrn_reflns_limit_k_max     10
_diffrn_reflns_limit_l_min     -20
_diffrn_reflns_limit_l_max     20
_refine_special_details
;
Refinement of <i>F</i>^2^ against ALL reflections. The weighted <i>R</i>-factor
<i>wR</i> and goodness of fit <i>S</i> are based on <i>F</i>^2^, conventional
<i>R</i>-factors <i>R</i> are based on <i>F</i>, with <i>F</i> set to zero for
negative <i>F</i>^2^. The threshold expression of <i>F</i>^2^ >
\s(<i>F</i>^2^) is used only for calculating <i>R</i>-factors(gt) <i>etc</i>.
and is not relevant to the choice of reflections for refinement.
<i>R</i>-factors based on <i>F</i>^2^ are statistically about twice as large
as those based on <i>F</i>, and <i>R</i>- factors based on ALL data will be
even larger. H-atoms attached to carbon were placed in calculated positions
(C---H = 0.95 - 0.98 \%A). All were included as riding contributions with
isotropic displacement parameters 1.2 - 1.5 times those of the attached atoms.
Refined as a 2-component twin.
;
_reflns_number_total     22843
_reflns_number_gt     20913
_reflns_threshold_expression     'I > 2\s(I)'
_refine_ls_structure_factor_coef     Fsqd
_refine_ls_matrix_type     full
_refine_ls_R_factor_all     0.0470
_refine_ls_R_factor_gt     0.0429
_refine_ls_wR_factor_gt     0.1049
_refine_ls_wR_factor_ref     0.1085
_refine_ls_goodness_of_fit_ref     1.003
_refine_ls_restrained_S_all     1.003
_refine_ls_number_reflns     22843
_refine_ls_number_parameters     256
_refine_ls_number_restraints     1
_refine_ls_hydrogen_treatment     constr
_refine_ls_weighting_scheme     calc
_refine_ls_weighting_details
                      'w=1/[\s^2^(Fo^2^)+(0.0531P)^2^] where P=(Fo^2^+2Fc^2^)/3'
_atom_sites_solution_hydrogens     geom
_atom_sites_solution_primary     direct
_atom_sites_solution_secondary     difmap
_refine_ls_shift/su_max     0.000
_refine_ls_shift/su_mean     0.000
_refine_diff_density_max     0.297
_refine_diff_density_min     -0.341
_refine_ls_extinction_method     none
_refine_ls_extinction_coef     .
_refine_ls_abs_structure_details
;
Flack <i>x</i> determined using 1908 quotients
[(<i>I</i>^+^)-(<i>I</i>^-^)]/[(<i>I</i>^+^)+(<i>I</i>^-^)]
(Parsons <i>et al.</i>, 2013)
;
_refine_ls_abs_structure_Flack     0.04(3)
loop_
    _atom_type_symbol
    _atom_type_description
    _atom_type_scat_dispersion_real
    _atom_type_scat_dispersion_imag
    _atom_type_scat_source
    'C' 'C' 0.0033 0.0016
                         'International Tables Vol C Tables 4.2.6.8 and 6.1.1.4'
    'H' 'H' 0.0000 0.0000
                         'International Tables Vol C Tables 4.2.6.8 and 6.1.1.4'
    'N' 'N' 0.0061 0.0033
                         'International Tables Vol C Tables 4.2.6.8 and 6.1.1.4'
    'O' 'O' 0.0106 0.0060
                         'International Tables Vol C Tables 4.2.6.8 and 6.1.1.4'
    'Cl' 'Cl' 0.1484 0.1585
                         'International Tables Vol C Tables 4.2.6.8 and 6.1.1.4'
_computing_data_collection
;
<i>APEX2</i> (Bruker, 2014)
;
_computing_cell_refinement
;
<i>SAINT</i> (Bruker, 2014)
;
_computing_data_reduction
;
<i>SAINT</i> (Bruker, 2014) and <i>CELL_NOW</i> (Sheldrick,
2008a)
;
_computing_structure_solution
;
<i>SHELXT</i> (Sheldrick, 2015a)
;
_computing_structure_refinement
;
<i>SHELXL2014</i> (Sheldrick, 2015b)
;
_computing_molecular_graphics
;
<i>DIAMOND</i> (Brandenburg & Putz, 2012)
;
_computing_publication_material
;
<i>SHELXTL</i> (Sheldrick, 2008b)
;
loop_
    _atom_site_type_symbol
    _atom_site_label
    _atom_site_fract_x
    _atom_site_fract_y
    _atom_site_fract_z
    _atom_site_U_iso_or_equiv
    _atom_site_adp_type
    _atom_site_calc_flag
    _atom_site_occupancy
    _atom_site_disorder_assembly
    _atom_site_disorder_group
    N N1 0.2547(4) 0.1723(5) 0.8742(2) 0.0186(7) Uani d 1 . .
    N N2 0.6652(5) 0.0531(8) 0.8975(3) 0.0424(14) Uani d 1 . .
    C C1 0.3149(5) 0.1871(7) 0.7797(3) 0.0268(10) Uani d 1 . .
    H H1A 0.2255 0.2339 0.7406 0.040 Uiso calc 1 . .
    H H1B 0.3474 0.0721 0.7577 0.040 Uiso calc 1 . .
    H H1C 0.4115 0.2651 0.7785 0.040 Uiso calc 1 . .
    C C2 0.3617(5) 0.1208(6) 0.9418(3) 0.0204(10) Uani d 1 . .
    C C3 0.3089(5) 0.1017(7) 1.0292(3) 0.0262(11) Uani d 1 . .
    H H3 0.3845 0.0658 1.0759 0.031 Uiso calc 1 . .
    C C4 0.1425(5) 0.1359(7) 1.0482(3) 0.0261(11) Uani d 1 . .
    H H4 0.1033 0.1237 1.1083 0.031 Uiso calc 1 . .
    C C5 0.0358(5) 0.1874(7) 0.9798(3) 0.0265(11) Uani d 1 . .
    H H5 -0.0780 0.2106 0.9921 0.032 Uiso calc 1 . .
    C C6 0.0947(5) 0.2053(7) 0.8927(3) 0.0237(10) Uani d 1 . .
    H H6 0.0208 0.2414 0.8453 0.028 Uiso calc 1 . .
    C C7 0.5316(5) 0.0839(8) 0.9162(3) 0.0266(11) Uani d 1 . .
    Cl Cl1 0.77813(11) 0.34996(12) 0.68489(7) 0.0185(2) Uani d 1 . .
    O O1 0.9290(4) 0.2488(5) 0.6789(3) 0.0300(8) Uani d 1 . .
    O O2 0.7857(4) 0.4925(4) 0.6214(2) 0.0263(7) Uani d 1 . .
    O O3 0.6375(4) 0.2420(5) 0.6622(3) 0.0295(9) Uani d 1 . .
    O O4 0.7628(4) 0.4142(5) 0.7754(2) 0.0370(9) Uani d 1 . .
    N N3 0.7638(4) 0.8780(5) 0.6208(3) 0.0167(8) Uani d 1 . .
    N N4 1.1905(4) 0.9228(7) 0.6055(3) 0.0374(12) Uani d 1 . .
    C C8 0.8152(5) 0.8446(7) 0.7165(3) 0.0214(9) Uani d 1 . .
    H H8A 0.8523 0.9534 0.7448 0.032 Uiso calc 1 . .
    H H8B 0.9070 0.7604 0.7181 0.032 Uiso calc 1 . .
    H H8C 0.7203 0.7979 0.7497 0.032 Uiso calc 1 . .
    C C9 0.8788(4) 0.9197(6) 0.5573(3) 0.0187(9) Uani d 1 . .
    C C10 0.8332(5) 0.9575(7) 0.4697(3) 0.0232(10) Uani d 1 . .
    H H10 0.9152 0.9855 0.4263 0.028 Uiso calc 1 . .
    C C11 0.6647(5) 0.9542(7) 0.4452(3) 0.0254(10) Uani d 1 . .
    H H11 0.6295 0.9816 0.3850 0.030 Uiso calc 1 . .
    C C12 0.5499(5) 0.9103(7) 0.5099(4) 0.0253(11) Uani d 1 . .
    H H12 0.4345 0.9046 0.4942 0.030 Uiso calc 1 . .
    C C13 0.6021(4) 0.8747(6) 0.5969(3) 0.0214(10) Uani d 1 . .
    H H13 0.5216 0.8472 0.6413 0.026 Uiso calc 1 . .
    C C14 1.0526(5) 0.9217(7) 0.5867(4) 0.0259(11) Uani d 1 . .
    Cl Cl2 0.26845(11) 0.66595(14) 0.81449(7) 0.0213(2) Uani d 1 . .
    O O5 0.3040(4) 0.5521(5) 0.8898(2) 0.0329(9) Uani d 1 . .
    O O6 0.4209(4) 0.7202(7) 0.7750(3) 0.0629(16) Uani d 1 . .
    O O7 0.1683(5) 0.5742(6) 0.7490(3) 0.0436(10) Uani d 1 . .
    O O8 0.1756(4) 0.8134(5) 0.8449(3) 0.0405(10) Uani d 1 . .
loop_
    _atom_site_aniso_label
    _atom_site_aniso_U_11
    _atom_site_aniso_U_22
    _atom_site_aniso_U_33
    _atom_site_aniso_U_12
    _atom_site_aniso_U_13
    _atom_site_aniso_U_23
    N1 0.0224(14) 0.0147(18) 0.0187(19) -0.0010(15) 0.0002(13) 0.0016(17)
    N2 0.0285(19) 0.069(4) 0.030(3) 0.009(2) -0.0004(17) -0.009(3)
    C1 0.034(2) 0.026(3) 0.020(2) 0.004(2) 0.0063(17) 0.004(2)
    C2 0.0181(16) 0.018(3) 0.025(3) -0.0009(15) -0.0016(15) -0.003(2)
    C3 0.026(2) 0.030(3) 0.023(3) 0.0038(19) -0.0050(17) -0.001(2)
    C4 0.0295(19) 0.028(3) 0.021(2) -0.0039(18) 0.0058(16) -0.001(2)
    C5 0.0207(18) 0.027(3) 0.032(3) 0.0011(19) 0.0009(16) 0.000(2)
    C6 0.0229(18) 0.023(3) 0.025(3) 0.0020(17) -0.0027(16) -0.001(2)
    C7 0.026(2) 0.035(3) 0.019(3) 0.003(2) -0.0029(17) -0.004(2)
    Cl1 0.0208(4) 0.0165(5) 0.0182(5) 0.0004(4) -0.0004(3) -0.0003(4)
    O1 0.0220(14) 0.0215(19) 0.046(2) 0.0039(12) -0.0011(14) 0.0018(18)
    O2 0.0350(15) 0.0197(18) 0.0240(18) -0.0006(13) -0.0028(13) 0.0059(15)
    O3 0.0232(14) 0.026(2) 0.040(2) -0.0055(13) -0.0023(13) 0.0019(17)
    O4 0.056(2) 0.035(2) 0.0192(17) 0.0011(18) 0.0047(16) -0.0051(16)
    N3 0.0189(14) 0.0122(19) 0.019(2) 0.0020(13) 0.0013(13) -0.0005(15)
    N4 0.0229(17) 0.061(4) 0.028(2) 0.0016(19) 0.0012(16) 0.003(2)
    C8 0.0263(17) 0.022(2) 0.016(2) -0.0008(19) -0.0004(15) 0.001(2)
    C9 0.0162(16) 0.016(2) 0.024(2) 0.0016(15) 0.0018(15) 0.000(2)
    C10 0.0225(18) 0.027(3) 0.020(2) -0.0014(17) 0.0054(16) -0.001(2)
    C11 0.0272(19) 0.031(3) 0.017(2) 0.0028(19) -0.0008(17) -0.001(2)
    C12 0.0205(17) 0.031(3) 0.025(3) -0.0007(17) -0.0022(17) -0.006(2)
    C13 0.0180(16) 0.019(3) 0.027(3) -0.0033(16) 0.0034(15) -0.004(2)
    C14 0.0213(19) 0.033(3) 0.024(3) 0.0006(18) 0.0052(17) 0.000(2)
    Cl2 0.0207(4) 0.0245(6) 0.0188(5) -0.0032(4) 0.0023(3) 0.0007(5)
    O5 0.0409(18) 0.032(2) 0.026(2) -0.0075(16) -0.0042(15) 0.0064(17)
    O6 0.0260(17) 0.092(4) 0.071(3) -0.0020(19) 0.0140(17) 0.046(3)
    O7 0.058(2) 0.030(2) 0.042(2) 0.0098(18) -0.0241(18) -0.011(2)
    O8 0.058(2) 0.021(2) 0.043(2) 0.0024(17) 0.0123(18) -0.0073(18)
_geom_special_details
;
All e.s.d.'s (except the e.s.d. in the dihedral angle between two l.s. planes)
are estimated using the full covariance matrix. The cell e.s.d.'s are taken
into account individually in the estimation of e.s.d.'s in distances, angles
and torsion angles; correlations between e.s.d.'s in cell parameters are only
used when they are defined by crystal symmetry. An approximate (isotropic)
treatment of cell e.s.d.'s is used for estimating e.s.d.'s involving l.s.
planes.
;
loop_
    _geom_bond_atom_site_label_1
    _geom_bond_atom_site_label_2
    _geom_bond_site_symmetry_2
    _geom_bond_distance
    _geom_bond_publ_flag
    N1 C6 . 1.338(5) ?
    N1 C2 . 1.363(6) ?
    N1 C1 . 1.487(5) ?
    N2 C7 . 1.135(6) ?
    C1 H1A . 0.9800 ?
    C1 H1B . 0.9800 ?
    C1 H1C . 0.9800 ?
    C2 C3 . 1.370(6) ?
    C2 C7 . 1.446(6) ?
    C3 C4 . 1.392(6) ?
    C3 H3 . 0.9500 ?
    C4 C5 . 1.370(7) ?
    C4 H4 . 0.9500 ?
    C5 C6 . 1.383(7) ?
    C5 H5 . 0.9500 ?
    C6 H6 . 0.9500 ?
    Cl1 O4 . 1.430(3) ?
    Cl1 O3 . 1.435(3) ?
    Cl1 O1 . 1.442(3) ?
    Cl1 O2 . 1.444(3) ?
    N3 C13 . 1.337(5) ?
    N3 C9 . 1.363(5) ?
    N3 C8 . 1.486(6) ?
    N4 C14 . 1.134(5) ?
    C8 H8A . 0.9800 ?
    C8 H8B . 0.9800 ?
    C8 H8C . 0.9800 ?
    C9 C10 . 1.368(6) ?
    C9 C14 . 1.451(5) ?
    C10 C11 . 1.391(5) ?
    C10 H10 . 0.9500 ?
    C11 C12 . 1.379(7) ?
    C11 H11 . 0.9500 ?
    C12 C13 . 1.370(7) ?
    C12 H12 . 0.9500 ?
    C13 H13 . 0.9500 ?
    Cl2 O6 . 1.425(4) ?
    Cl2 O7 . 1.431(4) ?
    Cl2 O8 . 1.434(4) ?
    Cl2 O5 . 1.439(4) ?
loop_
    _geom_angle_atom_site_label_1
    _geom_angle_atom_site_label_2
    _geom_angle_atom_site_label_3
    _geom_angle_site_symmetry_1
    _geom_angle_site_symmetry_3
    _geom_angle
    _geom_angle_publ_flag
    C6 N1 C2 . . 120.0(4) ?
    C6 N1 C1 . . 120.2(4) ?
    C2 N1 C1 . . 119.8(3) ?
    N1 C1 H1A . . 109.5 ?
    N1 C1 H1B . . 109.5 ?
    H1A C1 H1B . . 109.5 ?
    N1 C1 H1C . . 109.5 ?
    H1A C1 H1C . . 109.5 ?
    H1B C1 H1C . . 109.5 ?
    N1 C2 C3 . . 121.2(4) ?
    N1 C2 C7 . . 116.7(4) ?
    C3 C2 C7 . . 122.1(4) ?
    C2 C3 C4 . . 118.8(4) ?
    C2 C3 H3 . . 120.6 ?
    C4 C3 H3 . . 120.6 ?
    C5 C4 C3 . . 119.6(5) ?
    C5 C4 H4 . . 120.2 ?
    C3 C4 H4 . . 120.2 ?
    C4 C5 C6 . . 119.6(4) ?
    C4 C5 H5 . . 120.2 ?
    C6 C5 H5 . . 120.2 ?
    N1 C6 C5 . . 120.8(4) ?
    N1 C6 H6 . . 119.6 ?
    C5 C6 H6 . . 119.6 ?
    N2 C7 C2 . . 178.7(6) ?
    O4 Cl1 O3 . . 109.8(2) ?
    O4 Cl1 O1 . . 109.3(2) ?
    O3 Cl1 O1 . . 109.2(2) ?
    O4 Cl1 O2 . . 110.3(2) ?
    O3 Cl1 O2 . . 109.3(2) ?
    O1 Cl1 O2 . . 109.0(2) ?
    C13 N3 C9 . . 119.2(4) ?
    C13 N3 C8 . . 119.9(4) ?
    C9 N3 C8 . . 120.9(3) ?
    N3 C8 H8A . . 109.5 ?
    N3 C8 H8B . . 109.5 ?
    H8A C8 H8B . . 109.5 ?
    N3 C8 H8C . . 109.5 ?
    H8A C8 H8C . . 109.5 ?
    H8B C8 H8C . . 109.5 ?
    N3 C9 C10 . . 121.7(3) ?
    N3 C9 C14 . . 117.0(4) ?
    C10 C9 C14 . . 121.3(4) ?
    C9 C10 C11 . . 119.0(4) ?
    C9 C10 H10 . . 120.5 ?
    C11 C10 H10 . . 120.5 ?
    C12 C11 C10 . . 118.7(5) ?
    C12 C11 H11 . . 120.7 ?
    C10 C11 H11 . . 120.7 ?
    C13 C12 C11 . . 120.0(4) ?
    C13 C12 H12 . . 120.0 ?
    C11 C12 H12 . . 120.0 ?
    N3 C13 C12 . . 121.5(4) ?
    N3 C13 H13 . . 119.3 ?
    C12 C13 H13 . . 119.3 ?
    N4 C14 C9 . . 176.8(5) ?
    O6 Cl2 O7 . . 110.1(3) ?
    O6 Cl2 O8 . . 110.4(3) ?
    O7 Cl2 O8 . . 108.3(2) ?
    O6 Cl2 O5 . . 109.5(2) ?
    O7 Cl2 O5 . . 108.7(3) ?
    O8 Cl2 O5 . . 109.8(2) ?
loop_
    _geom_torsion_atom_site_label_1
    _geom_torsion_atom_site_label_2
    _geom_torsion_atom_site_label_3
    _geom_torsion_atom_site_label_4
    _geom_torsion_site_symmetry_1
    _geom_torsion_site_symmetry_2
    _geom_torsion_site_symmetry_3
    _geom_torsion_site_symmetry_4
    _geom_torsion
    _geom_torsion_publ_flag
    C6 N1 C2 C3 . . . . 0.0(7) ?
    C1 N1 C2 C3 . . . . -178.3(5) ?
    C6 N1 C2 C7 . . . . 178.6(5) ?
    C1 N1 C2 C7 . . . . 0.3(7) ?
    N1 C2 C3 C4 . . . . 0.1(8) ?
    C7 C2 C3 C4 . . . . -178.5(5) ?
    C2 C3 C4 C5 . . . . 0.1(8) ?
    C3 C4 C5 C6 . . . . -0.2(8) ?
    C2 N1 C6 C5 . . . . -0.1(7) ?
    C1 N1 C6 C5 . . . . 178.2(5) ?
    C4 C5 C6 N1 . . . . 0.3(8) ?
    C13 N3 C9 C10 . . . . -0.3(7) ?
    C8 N3 C9 C10 . . . . -177.4(5) ?
    C13 N3 C9 C14 . . . . 179.9(4) ?
    C8 N3 C9 C14 . . . . 2.8(6) ?
    N3 C9 C10 C11 . . . . 0.4(8) ?
    C14 C9 C10 C11 . . . . -179.8(5) ?
    C9 C10 C11 C12 . . . . -1.0(8) ?
    C10 C11 C12 C13 . . . . 1.5(8) ?
    C9 N3 C13 C12 . . . . 0.8(7) ?
    C8 N3 C13 C12 . . . . 178.0(5) ?
    C11 C12 C13 N3 . . . . -1.4(8) ?
loop_
    _geom_hbond_atom_site_label_D
    _geom_hbond_atom_site_label_H
    _geom_hbond_atom_site_label_A
    _geom_hbond_site_symmetry_A
    _geom_hbond_distance_DH
    _geom_hbond_distance_HA
    _geom_hbond_distance_DA
    _geom_hbond_angle_DHA
    C1 H1A O1 1_455 0.98 2.53 3.441(5) 154
    C1 H1C O3 . 0.98 2.52 3.164(5) 123
    C3 H3 O5 2_647 0.95 2.54 3.326(5) 140
    C5 H5 O8 2_547 0.95 2.66 3.262(6) 122
    C6 H6 O1 1_455 0.95 2.55 3.415(6) 152
    C6 H6 O4 1_455 0.95 2.65 3.534(6) 155
    C8 H8A O1 1_565 0.98 2.55 3.294(6) 132
    C8 H8B O7 1_655 0.98 2.57 3.538(6) 169
    C8 H8C O6 . 0.98 2.51 3.425(5) 156
    C10 H10 O2 2_756 0.95 2.51 3.367(5) 150
    C12 H12 O2 2_656 0.95 2.52 3.347(5) 145
    C13 H13 O6 . 0.95 2.35 3.247(6) 156
_shelx_hkl_file
;
  -1   0   0 38.3538 2.29156  -2
   1   0   0 38.3538 2.29156   1
   1   0   0 40.4989 1.85014  -2
  -1   0   0 40.4989 1.85014   1
   1   0   0 20.6032 1.38018   1
   1   0   0 20.5065 1.20117   1
  -1   0   0 23.0946 1.48847   2
  -1   0   0 23.1742 1.33144   2
   2   0   0 3971.63 138.194   1
   2   0   0 3661.35 152.424   1
   2   0   0 3843.81 152.503   1
  -2   0   0 7418.88 300.530  -2
   2   0   0 7418.88 300.530   1
   2   0   0 7346.81 274.295  -2
  -2   0   0 7346.81 274.295   1
  -2   0   0 3963.80 159.714   2
  -2   0   0 3945.44 144.555   2
  -2   0   0 4105.21 160.045   2
  -3   0   0 34.6720 2.27787   2
  -3   0   0 31.8398 2.72545   2
  -3   0   0 34.8263 2.24380   2
   3   0   0 63.3590 3.36435  -2
  -3   0   0 63.3590 3.36435   1
  -3   0   0 54.5431 4.15135  -2
   3   0   0 54.5431 4.15135   1
   3   0   0 33.6909 2.78161   1
   3   0   0 32.7335 2.12449   1
   3   0   0 35.4336 2.20870   1
  -4   0   0 64.0284 4.41700   2
  -4   0   0 59.8849 3.44793   2
  -4   0   0 58.0120 3.39695   2
   4   0   0 60.8007 3.39120   1
   4   0   0 62.2325 3.35026   1
  -4   0   0 56.5773 3.64066   1
   4   0   0 63.1121 4.42334   1
   4   0   0 119.627 5.76625  -2
  -4   0   0 119.627 5.76625   1
  -4   0   0 102.006 6.97102  -2
   4   0   0 102.006 6.97102   1
  -4   0   0 113.875 5.48095  -2
   4   0   0 113.875 5.48095   1
   5   0   0 42.7414 3.88449   1
   5   0   0 43.5304 2.57546   1
  -5   0   0 47.8398 4.60352   1
   5   0   0 40.3950 4.14335   1
   5   0   0 43.9308 2.64686   1
  -5   0   0 47.0893 4.09240   2
   5   0   0 46.2997 4.45039   2
  -5   0   0 43.7253 2.86002   2
  -5   0   0 43.4264 2.75742   2
  -5   0   0 39.0628 4.10677   2
   5   0   0 55.8892 3.73205  -2
  -5   0   0 55.8892 3.73205   1
   6   0   0 53.9591 4.71562   1
  -6   0   0 43.8360 5.01723   1
   6   0   0 46.1166 4.90329   1
  -6   0   0 46.5442 4.97459   2
   6   0   0 44.5659 5.00035   2
  -6   0   0 48.2347 2.87518   2
  -6   0   0 46.4301 4.40118   2
  -6   0   0 48.0745 2.88895   2
   6   0   0 97.0571 5.92700  -2
  -6   0   0 97.0571 5.92700   1
   7   0   0 33.8577 4.02251   1
  -7   0   0 34.7145 4.71807   1
  -7   0   0 33.9495 3.37252   1
   7   0   0 37.2316 4.73365   1
  -7   0   0 38.1253 4.29187   2
  -7   0   0 31.6281 4.34358   2
   7   0   0 31.9349 4.53818   2
   7   0   0 35.3780 3.42244   2
  -8   0   0 2.24989 1.54791   2
   8   0   0 0.12493 1.23807   2
  -8   0   0 0.17422 1.25429   2
   8   0   0 2.74959 1.88280   1
  -8   0   0 1.22549 1.73565   1
   8   0   0 3.03550 1.74408   1
   9   0   0 2.15200 1.78026   2
  -9   0   0 2.85905 1.61748   2
  -9   0   0 1.89419 1.72686   2
   9   0   0 2.72122 1.34139   2
   9   0   0 1.98511 1.80375   1
  -9   0   0 1.82220 2.08138   1
   9   0   0 2.57409 1.72989   1
  -9   0   0 1.42985 1.19740   1
 -10   0   0 9.54140 3.03453   2
 -10   0   0 13.4966 3.97097   2
  10   0   0 14.5480 3.23239   2
  10   0   0 18.4494 5.34744   2
 -10   0   0 14.3931 3.11385   1
  10   0   0 12.5747 3.93958   1
 -10   0   0 10.8897 3.92895   1
  10   0   0 14.0663 3.74208   1
   0   1   0 0.66277 0.37375  -2
   0  -1   0 0.66277 0.37375   1
   0   1   0 0.10466 0.52268  -2
   0  -1   0 0.10466 0.52268   1
   0  -1   0 -0.1686 0.40407  -2
   0   1   0 -0.1686 0.40407   1
   0  -1   0 0.05985 0.46060  -2
   0   1   0 0.05985 0.46060   1
  -1  -1   0 367.997 15.9459   2
  -1  -1   0 358.815 15.1568   2
   1  -1   0 343.083 13.7828   2
   1  -1   0 345.159 15.7454   2
  -1  -1   0 378.242 13.8179   2
   1   1   0 675.749 29.8539  -2
  -1  -1   0 675.749 29.8539   1
   1   1   0 680.299 27.1132  -2
  -1  -1   0 680.299 27.1132   1
  -1   1   0 780.912 30.1977  -2
   1  -1   0 780.912 30.1977   1
   1  -1   0 335.809 12.6675   1
   1   1   0 356.370 14.2688   1
  -1   1   0 307.810 12.8891   1
   1   1   0 330.616 14.9748   1
  -1   1   0 313.506 14.7783   1
   1   1   0 361.432 13.0394   1
  -1   1   0 343.780 13.4541   2
   2   1   0 606.925 26.4169  -2
  -2  -1   0 606.925 26.4169   1
  -2   1   0 612.435 26.5503  -2
   2  -1   0 612.435 26.5503   1
   2   1   0 610.558 23.6633  -2
  -2  -1   0 610.558 23.6633   1
   2  -1   0 312.718 13.9841   2
   2  -1   0 299.373 12.3654   2
  -2  -1   0 314.729 12.9598   2
  -2  -1   0 311.541 13.6845   2
  -2  -1   0 307.851 14.1967   2
   2  -1   0 322.903 12.1231   1
   2  -1   0 303.200 12.6363   1
   2  -1   0 312.017 12.6278   1
  -2   1   0 321.945 13.1197   2
  -2   1   0 325.236 12.4809   2
  -2   1   0 309.248 13.1113   2
   2   1   0 296.282 12.5133   1
  -2   1   0 289.080 11.9093   1
   2   1   0 300.515 13.7987   1
  -2   1   0 294.898 13.5167   1
   2   1   0 297.399 13.1902   1
   3   1   0 517.802 20.4613  -2
  -3  -1   0 517.802 20.4613   1
  -3   1   0 496.339 23.2457  -2
   3  -1   0 496.339 23.2457   1
   3   1   0 527.475 23.3646  -2
  -3  -1   0 527.475 23.3646   1
   3  -1   0 268.290 11.0842   1
   3  -1   0 259.694 11.1908   1
   3  -1   0 260.368 11.0508   1
   3  -1   0 241.265 10.7445   2
  -3  -1   0 248.851 11.6125   2
  -3  -1   0 261.503 12.1953   2
  -3  -1   0 254.294 11.8479   2
   3  -1   0 258.493 11.8475   2
  -3   1   0 248.158 10.7020   1
   3   1   0 255.821 11.7391   1
   3   1   0 260.506 11.6946   1
  -3   1   0 265.551 11.9336   1
   3   1   0 266.373 12.2075   1
  -3   1   0 279.294 11.2472   2
  -3   1   0 269.660 11.1917   2
  -3   1   0 274.704 11.3085   2
  -4  -1   0 64.2878 4.61577   2
   4  -1   0 55.6565 3.54152   2
   4  -1   0 61.4569 3.44811   2
  -4  -1   0 62.8096 3.80801   2
  -4  -1   0 63.5653 4.00174   2
   4   1   0 120.636 7.72301  -2
  -4  -1   0 120.636 7.72301   1
  -4   1   0 106.780 7.43234  -2
   4  -1   0 106.780 7.43234   1
   4   1   0 119.810 6.18753  -2
  -4  -1   0 119.810 6.18753   1
   4  -1   0 60.8389 3.02473   1
   4  -1   0 62.0117 3.03520   1
   4  -1   0 62.4872 4.21523   1
   4   1   0 61.5356 3.82839   1
   4   1   0 61.2020 3.84245   1
   4   1   0 63.2036 4.59733   1
  -4   1   0 53.9350 3.43425   1
  -4   1   0 57.7549 3.48041   1
  -4  -1   0 134.757 6.64088  -2
   4   1   0 134.757 6.64088   1
  -4   1   0 60.0895 3.25018   2
  -4   1   0 59.3750 3.20867   2
  -4   1   0 64.8575 4.30086   2
  -5  -1   0 140.312 9.07163   1
  -5  -1   0 144.264 7.23641   1
   5  -1   0 140.964 7.86431   1
   5  -1   0 120.367 8.61755   1
  -5  -1   0 132.989 8.94249   2
  -5  -1   0 139.659 7.41553   2
   5  -1   0 134.390 7.13923   2
  -5  -1   0 145.887 8.42942   2
  -5  -1   0 149.969 7.45563   2
   5   1   0 134.644 8.82910   1
   5   1   0 134.223 8.14672   1
   5   1   0 152.736 7.16887   1
  -5   1   0 130.140 6.86163   1
   5   1   0 147.779 7.19509   1
   5   1   0 154.372 7.47481   2
  -5   1   0 136.513 9.03825   2
   5   1   0 145.042 9.25952   2
  -5   1   0 147.020 6.47969   2
  -5   1   0 148.448 8.07247   2
  -5   1   0 143.736 6.46598   2
  -5  -1   0 321.959 15.1195  -2
   5   1   0 321.959 15.1195   1
   6  -1   0 235.444 10.9173   2
  -6  -1   0 227.331 12.3004   2
  -6  -1   0 226.435 10.8664   2
  -6  -1   0 227.023 13.5647   2
   6  -1   0 224.004 13.5808   1
  -6  -1   0 245.333 14.0485   1
   6  -1   0 253.941 12.3073   1
  -6  -1   0 227.455 11.1629   1
   6   1   0 224.294 13.5755   1
   6   1   0 222.923 12.3143   1
  -6   1   0 243.529 11.0717   1
   6   1   0 237.092 10.8988   1
   6   1   0 224.447 13.5823   2
  -6   1   0 260.341 12.2506   2
   6   1   0 222.649 11.0831   2
  -6   1   0 222.453 13.4109   2
  -7  -1   0 9.07645 1.41297   2
  -7  -1   0 9.21422 2.85308   2
   7  -1   0 8.34752 1.80600   2
  -7  -1   0 9.30537 2.65692   2
   7  -1   0 8.35932 2.34643   1
   7  -1   0 8.00916 2.71147   1
  -7  -1   0 8.26887 2.13657   1
  -7  -1   0 11.9171 2.88923   1
   7   1   0 10.5467 3.04925   1
   7   1   0 11.0474 1.23405   1
   7   1   0 9.07369 2.66846   1
  -7   1   0 10.3941 1.99315   1
   7   1   0 11.5061 3.21107   2
  -7   1   0 9.82511 2.62818   2
   7   1   0 8.59567 2.18410   2
  -7   1   0 7.82187 2.81627   2
   8  -1   0 22.7623 4.13042   1
   8  -1   0 23.7090 3.52400   1
  -8  -1   0 22.8427 3.12772   1
  -8  -1   0 23.1976 4.10836   1
  -8  -1   0 22.2561 3.95340   2
  -8  -1   0 20.6828 3.63091   2
   8  -1   0 21.1655 2.88548   2
   8  -1   0 17.1357 3.76912   2
  -8   1   0 22.7327 2.95741   1
   8   1   0 24.5331 3.85975   1
  -8   1   0 22.9311 4.16168   1
   8   1   0 20.2589 3.87191   1
   8   1   0 25.9790 4.46314   2
  -8   1   0 21.0490 3.44019   2
  -8   1   0 21.1940 3.94128   2
   8   1   0 27.4660 3.32100   2
  -9  -1   0 2.57682 1.76359   2
   9  -1   0 8.08335 2.45138   2
   9  -1   0 4.26055 2.74584   2
  -9  -1   0 3.38206 1.99433   2
  -9  -1   0 2.44643 1.86707   1
   9  -1   0 1.92441 1.42252   1
   9  -1   0 6.42542 2.83279   1
  -9  -1   0 3.76849 1.82780   1
   9   1   0 7.45189 2.38957   2
  -9   1   0 4.87398 2.05618   2
  -9   1   0 1.84969 1.70822   2
   9   1   0 5.55949 2.93641   2
  -9   1   0 1.63171 1.82940   1
   9   1   0 5.98812 2.42303   1
  -9   1   0 5.50904 2.12937   1
 -10  -1   0 18.5578 3.48167   1
 -10  -1   0 19.6769 4.79533   1
  10  -1   0 15.9904 3.61581   1
  10  -1   0 21.5488 3.81748   1
 -10  -1   0 17.6705 3.71440   2
  10  -1   0 20.1625 4.80146   2
  10   1   0 21.1216 4.25068   1
 -10   1   0 18.9227 4.63980   1
 -10   1   0 15.5123 3.45988   2
  10   1   0 17.0106 5.11887   2
  10   1   0 21.9830 3.75619   2
 -10   1   0 15.3892 3.26593   2
   0   2   0 119.246 6.28207  -2
   0  -2   0 119.246 6.28207   1
   0   2   0 120.273 5.85384  -2
   0  -2   0 120.273 5.85384   1
   0   2   0 109.844 5.23906  -2
   0  -2   0 109.844 5.23906   1
   0  -2   0 110.301 5.32605  -2
   0   2   0 110.301 5.32605   1
   0  -2   0 113.781 5.82560  -2
   0   2   0 113.781 5.82560   1
   0  -2   0 101.095 6.15471  -2
   0   2   0 101.095 6.15471   1
   0  -2   0 97.9899 4.40649  -2
   0   2   0 97.9899 4.40649   1
  -1  -2   0 186.921 7.66966   2
   1  -2   0 159.076 9.01696   2
  -1  -2   0 181.234 8.00334   2
   1  -2   0 182.562 7.83487   2
   1   2   0 338.981 14.7489  -2
  -1  -2   0 338.981 14.7489   1
   1   2   0 383.214 16.2261  -2
  -1  -2   0 383.214 16.2261   1
   1   2   0 331.197 16.3512  -2
  -1  -2   0 331.197 16.3512   1
  -1   2   0 403.292 16.0387  -2
   1  -2   0 403.292 16.0387   1
  -1   2   0 387.827 16.8811  -2
   1  -2   0 387.827 16.8811   1
  -1  -2   0 369.255 16.2262  -2
   1   2   0 369.255 16.2262   1
  -1  -2   0 342.539 17.0961  -2
   1   2   0 342.539 17.0961   1
   1   2   0 180.392 7.99226   1
  -1   2   0 160.304 9.03265   1
   1   2   0 191.334 7.71433   1
  -1   2   0 179.166 7.81891   1
  -2   2   0 170.998 7.85762  -2
   2  -2   0 170.998 7.85762   1
   2   2   0 163.079 8.87512  -2
  -2  -2   0 163.079 8.87512   1
   2   2   0 168.431 7.85918  -2
  -2  -2   0 168.431 7.85918   1
  -2   2   0 182.427 9.29233  -2
   2  -2   0 182.427 9.29233   1
   2   2   0 176.041 8.67954  -2
  -2  -2   0 176.041 8.67954   1
   2  -2   0 86.8293 4.49127   2
  -2  -2   0 90.0352 4.85966   2
  -2  -2   0 88.7638 5.24804   2
  -2  -2   0 83.5205 4.86500   2
  -2  -2   0 90.3582 5.59979   2
   2  -2   0 85.1174 5.23959   2
   2  -2   0 87.3079 4.12369   1
   2  -2   0 87.2744 4.53427   1
  -2   2   0 93.4897 4.18428   2
  -2   2   0 93.4566 4.67746   2
  -2   2   0 87.1453 5.28751   1
   2   2   0 89.2968 5.19454   1
   2   2   0 84.1718 4.82892   1
   2   2   0 94.5107 5.61972   1
  -2   2   0 87.1385 4.43557   1
  -3  -2   0 796.787 33.7877   1
   3  -2   0 808.598 32.4149   1
  -3  -2   0 781.407 31.2210   1
   3  -2   0 803.447 30.0437   1
   3  -2   0 778.685 32.3810   1
   3   2   0 1445.97 64.6754  -2
  -3  -2   0 1445.97 64.6754   1
  -3   2   0 1623.43 65.3359  -2
   3  -2   0 1623.43 65.3359   1
   3  -2   0 808.511 35.3818   2
  -3  -2   0 804.928 34.0860   2
   3  -2   0 806.377 31.2067   2
  -3  -2   0 778.016 31.4320   2
  -3  -2   0 780.395 35.6448   2
   3   2   0 794.841 31.5903   2
  -3   2   0 835.184 32.9924   2
  -3   2   0 800.675 32.9683   2
  -3   2   0 812.613 30.4781   2
   3   2   0 773.228 35.2721   1
   3   2   0 809.094 31.1504   1
   3   2   0 786.054 33.5397   1
  -3   2   0 809.775 34.9850   1
  -3   2   0 768.275 30.6940   1
  -4  -2   0 13.0645 1.96670   2
  -4  -2   0 18.4176 2.18472   2
   4  -2   0 15.6919 1.85255   2
  -4  -2   0 16.5638 2.36895   2
   4  -2   0 17.3384 1.86131   2
   4  -2   0 15.6343 1.80172   2
   4  -2   0 18.5936 1.33629   1
   4  -2   0 20.9366 2.15496   1
   4  -2   0 17.1771 1.29804   1
  -4  -2   0 17.3942 2.10192   1
  -4   2   0 33.7093 3.74676  -2
   4  -2   0 33.7093 3.74676   1
   4   2   0 38.4982 3.98863  -2
  -4  -2   0 38.4982 3.98863   1
  -4   2   0 21.2872 2.18310   2
   4   2   0 19.1754 2.18592   2
  -4   2   0 18.9092 1.46554   2
  -4   2   0 18.6480 1.51868   2
  -4   2   0 13.2758 1.54835   1
   4   2   0 15.7070 2.04209   1
  -4   2   0 15.4464 1.74897   1
   4   2   0 21.4821 2.31543   1
  -4   2   0 18.6302 1.97893   1
   4   2   0 18.0272 2.42592   1
  -5  -2   0 506.533 22.5936   2
   5  -2   0 495.563 20.8832   2
  -5  -2   0 516.238 23.5025   2
  -5  -2   0 484.876 22.0549   2
   5  -2   0 483.668 24.4545   1
  -5  -2   0 517.065 21.2895   1
  -5  -2   0 503.106 24.4638   1
   5  -2   0 516.520 21.0456   1
   5   2   0 506.366 21.4348   2
  -5   2   0 523.438 21.2724   2
   5   2   0 508.261 24.7795   2
  -5   2   0 506.618 20.6533   2
   5   2   0 512.971 23.3765   1
   5   2   0 508.095 22.2977   1
  -5   2   0 484.844 20.6056   1
   5   2   0 475.757 21.8152   1
   6  -2   0 134.691 9.75669   1
   6  -2   0 143.064 8.30132   1
  -6  -2   0 140.125 8.04615   1
  -6  -2   0 138.714 9.87384   1
  -6  -2   0 142.135 8.05761   2
  -6  -2   0 152.052 9.29544   2
   6  -2   0 138.472 7.74721   2
  -6   2   0 150.786 7.67631   1
   6   2   0 152.623 9.27494   1
   6   2   0 138.089 7.75355   1
   6   2   0 142.508 10.1162   2
  -6   2   0 150.957 10.3158   2
  -6   2   0 161.324 8.66351   2
   6   2   0 139.730 8.12868   2
  -7  -2   0 135.023 10.0833   1
  -7  -2   0 131.217 7.98111   1
   7  -2   0 127.687 8.12031   1
   7  -2   0 117.666 9.45719   1
  -7  -2   0 136.229 7.54733   2
   7  -2   0 130.645 7.66234   2
  -7  -2   0 129.052 9.09275   2
  -7   2   0 131.551 8.34867   2
  -7   2   0 134.858 10.1162   2
   7   2   0 137.519 8.23968   2
   7   2   0 130.633 10.1296   2
   7   2   0 131.685 7.12211   1
  -7   2   0 128.578 7.34542   1
   7   2   0 122.781 8.87683   1
  -8  -2   0 20.2790 3.53925   2
   8  -2   0 15.9204 2.67652   2
  -8  -2   0 19.0550 2.08189   2
   8  -2   0 16.2297 2.89945   1
  -8  -2   0 21.6306 3.11813   1
   8  -2   0 20.9922 4.02044   1
  -8  -2   0 17.4091 3.90361   1
  -8   2   0 16.2974 2.62561   1
   8   2   0 19.9222 3.62437   1
   8   2   0 15.9739 1.73742   1
   8   2   0 16.8181 3.72096   2
  -8   2   0 12.9070 3.68707   2
  -8   2   0 14.8187 2.85290   2
   8   2   0 16.6597 2.91597   2
   9  -2   0 52.5863 4.97387   2
  -9  -2   0 59.4164 6.40274   2
   9  -2   0 63.1207 7.10637   1
  -9  -2   0 62.5568 5.54963   1
  -9  -2   0 65.8539 7.55253   1
   9  -2   0 55.8373 5.60786   1
  -9   2   0 60.2901 5.69813   2
   9   2   0 63.3372 7.35960   2
  -9   2   0 59.0558 6.97883   2
   9   2   0 58.3640 5.50566   2
   9   2   0 54.5438 6.31882   1
  -9   2   0 54.2710 5.00258   1
  10  -2   0 9.02352 4.11872   2
 -10  -2   0 6.20346 2.88608   2
  10  -2   0 3.99630 2.13089   2
  10  -2   0 6.05603 2.57348   1
 -10  -2   0 5.89291 2.49960   1
 -10  -2   0 4.79529 3.03020   1
 -10   2   0 3.52238 2.97067   1
 -10   2   0 6.20166 2.36484   1
  10   2   0 4.71534 2.92767   1
  10   2   0 6.41937 3.42229   2
 -10   2   0 4.93974 2.42041   2
   0   3   0 0.61962 0.74770  -2
   0  -3   0 0.61962 0.74770   1
   0   3   0 0.68946 0.84745  -2
   0  -3   0 0.68946 0.84745   1
   0   3   0 1.07707 1.13075  -2
   0  -3   0 1.07707 1.13075   1
   0  -3   0 -0.3455 0.52455  -2
   0   3   0 -0.3455 0.52455   1
   0  -3   0 0.20990 0.67880  -2
   0   3   0 0.20990 0.67880   1
   0  -3   0 -0.2987 0.92435  -2
   0   3   0 -0.2987 0.92435   1
   0  -3   0 0.12726 0.25922  -2
   0   3   0 0.12726 0.25922   1
  -1   3   0 387.856 17.8580  -2
   1  -3   0 387.856 17.8580   1
  -1   3   0 389.652 16.7487  -2
   1  -3   0 389.652 16.7487   1
   1   3   0 351.170 17.3372  -2
  -1  -3   0 351.170 17.3372   1
   1   3   0 381.538 16.9668  -2
  -1  -3   0 381.538 16.9668   1
   1   3   0 354.022 15.4351  -2
  -1  -3   0 354.022 15.4351   1
  -1  -3   0 368.261 14.7012  -2
   1   3   0 368.261 14.7012   1
   1  -3   0 371.319 15.5401  -2
  -1   3   0 371.319 15.5401   1
  -1  -3   0 329.364 17.8688  -2
   1   3   0 329.364 17.8688   1
  -1  -3   0 381.460 15.7789  -2
   1   3   0 381.460 15.7789   1
   1  -3   0 336.354 17.8175  -2
  -1   3   0 336.354 17.8175   1
  -1  -3   0 376.747 17.0536  -2
   1   3   0 376.747 17.0536   1
  -2   3   0 379.649 16.1765  -2
   2  -3   0 379.649 16.1765   1
   2   3   0 318.228 16.7576  -2
  -2  -3   0 318.228 16.7576   1
   2   3   0 338.238 15.1613  -2
  -2  -3   0 338.238 15.1613   1
   2   3   0 362.185 16.7311  -2
  -2  -3   0 362.185 16.7311   1
  -2   3   0 379.868 17.6477  -2
   2  -3   0 379.868 17.6477   1
  -2  -3   0 191.100 9.68837   2
  -2  -3   0 179.038 8.58692   2
  -2  -3   0 182.990 8.86623   2
   2  -3   0 169.229 9.97958   2
   2  -3   0 184.783 8.61621   2
  -2  -3   0 165.580 10.0851   2
   2  -3   0 187.774 7.52740   1
   2  -3   0 181.704 9.31486   1
  -2   3   0 187.185 7.25999   2
   2   3   0 196.070 9.21876   1
   2   3   0 189.880 9.99391   1
   2   3   0 194.595 10.7419   1
  -2   3   0 180.647 10.3958   1
   2   3   0 190.493 8.96281   1
  -2   3   0 190.313 8.81785   1
   3  -3   0 343.047 15.2656   2
   3  -3   0 348.306 17.6385   2
  -3  -3   0 350.320 17.8588   2
  -3  -3   0 342.244 16.8574   2
  -3  -3   0 360.899 15.6609   2
  -3  -3   0 340.384 15.6083   2
   3   3   0 678.007 30.3652  -2
  -3  -3   0 678.007 30.3652   1
  -3   3   0 708.979 31.6215  -2
   3  -3   0 708.979 31.6215   1
  -3   3   0 683.519 28.8451  -2
   3  -3   0 683.519 28.8451   1
   3  -3   0 354.920 13.9775   1
   3  -3   0 366.625 15.4500   1
   3   3   0 348.391 17.6718   1
   3   3   0 325.387 15.3221   1
  -3   3   0 349.604 14.9821   1
  -3   3   0 367.089 17.5270   1
   3   3   0 348.419 15.3515   1
   3   3   0 334.214 16.5647   1
  -3   3   0 363.747 14.2513   2
   3   3   0 404.504 15.7943   2
  -3   3   0 359.305 15.7509   2
  -4   3   0 23.6239 3.59171  -2
   4  -3   0 23.6239 3.59171   1
   4   3   0 26.1602 3.50371  -2
  -4  -3   0 26.1602 3.50371   1
  -4  -3   0 11.1947 2.12980   2
  -4  -3   0 7.33933 1.76467   2
   4  -3   0 11.4201 1.90492   2
   4  -3   0 11.6303 1.78312   2
  -4  -3   0 9.22850 1.93060   2
  -4  -3   0 12.0710 1.88749   1
   4  -3   0 10.9532 1.51467   1
   4  -3   0 11.7952 1.25369   1
   4  -3   0 10.8368 1.26582   1
  -4   3   0 10.9331 1.68725   1
   4   3   0 10.0538 1.92093   1
  -4   3   0 9.73913 1.81729   1
   4   3   0 11.2113 2.07660   1
   4   3   0 12.8231 2.22709   1
  -4   3   0 11.1797 1.52707   2
  -4   3   0 11.9051 1.32777   2
   4   3   0 11.1227 1.89104   2
  -4   3   0 14.0478 1.46438   2
   5   3   0 222.949 13.3737  -2
  -5  -3   0 222.949 13.3737   1
  -5  -3   0 119.393 7.06773   1
   5  -3   0 116.370 6.45996   1
   5  -3   0 113.146 8.36398   1
  -5  -3   0 99.5627 7.31838   2
   5  -3   0 108.839 6.46776   2
  -5  -3   0 117.668 7.36980   2
  -5  -3   0 122.072 7.73279   2
   5   3   0 114.019 7.53049   1
   5   3   0 113.506 7.14708   1
  -5   3   0 110.816 6.36375   1
   5   3   0 102.555 7.36229   1
  -5   3   0 119.125 5.37844   2
  -5   3   0 116.738 8.43697   2
  -5   3   0 118.211 6.58025   2
  -5   3   0 119.857 5.40234   2
   5   3   0 116.533 7.14873   2
   6  -3   0 24.0838 2.77376   1
   6  -3   0 16.6576 3.26442   1
  -6  -3   0 23.2169 3.05534   1
  -6  -3   0 20.1799 3.57180   1
  -6  -3   0 23.4511 2.93950   2
   6  -3   0 19.9297 2.55936   2
  -6  -3   0 23.1803 3.42786   2
  -6   3   0 20.2753 2.66500   2
  -6   3   0 23.4531 3.77078   2
   6   3   0 24.9812 3.89730   2
   6   3   0 21.3520 2.98322   2
   6   3   0 24.2488 2.96790   1
   6   3   0 18.8632 3.14793   1
  -6   3   0 22.0413 2.64486   1
   7  -3   0 46.0841 4.24946   2
  -7  -3   0 47.3499 4.26760   2
  -7  -3   0 55.9930 5.56220   2
  -7  -3   0 48.9511 4.69754   1
   7  -3   0 45.8523 5.64612   1
  -7  -3   0 49.9120 5.90329   1
   7  -3   0 49.7441 5.33196   1
  -7   3   0 51.2358 4.27169   1
   7   3   0 52.0583 5.43018   1
   7   3   0 48.2750 4.20774   1
   7   3   0 47.9599 4.69095   2
  -7   3   0 55.9582 6.12052   2
   7   3   0 50.6862 5.94190   2
  -7   3   0 49.5867 4.48247   2
  -8  -3   0 43.2168 3.90210   2
  -8  -3   0 45.1194 5.26631   2
   8  -3   0 39.5735 4.23055   2
   8  -3   0 43.5702 5.75784   1
  -8  -3   0 41.5449 4.62104   1
  -8  -3   0 42.8166 5.78537   1
  -8   3   0 45.8120 5.92752   2
   8   3   0 54.9192 5.17600   2
   8   3   0 50.3816 6.35028   2
   8   3   0 43.2747 3.76977   1
  -8   3   0 44.5375 4.23119   1
   8   3   0 52.7173 5.68891   1
  -9  -3   0 2.14465 2.52519   1
   9  -3   0 4.03127 2.14534   1
  -9  -3   0 4.40756 2.02284   1
   9  -3   0 3.24502 1.88732   2
  -9  -3   0 3.62499 1.24046   2
  -9  -3   0 1.76069 1.20024   2
   9   3   0 2.63324 0.83234   1
  -9   3   0 1.03075 1.34817   1
   9   3   0 0.63603 1.01808   1
   9   3   0 2.86499 1.86899   2
   9   3   0 4.03122 2.68142   2
  -9   3   0 2.14981 1.84440   2
  10  -3   0 39.9961 5.93429   1
 -10  -3   0 44.1774 7.15960   1
 -10  -3   0 39.5480 5.24670   1
 -10  -3   0 35.2153 5.38040   2
  10  -3   0 37.0178 4.57601   2
 -10   3   0 36.2065 4.47178   1
  10   3   0 38.9463 5.76294   1
  10   3   0 35.4077 4.95502   2
 -10   3   0 37.8158 5.68168   2
  10   3   0 43.1673 6.82281   2
   0   4   0 1252.15 51.5021  -2
   0  -4   0 1252.15 51.5021   1
   0   4   0 1185.83 44.6378  -2
   0  -4   0 1185.83 44.6378   1
   0   4   0 1161.77 47.4604  -2
   0  -4   0 1161.77 47.4604   1
   0   4   0 1256.43 53.2458  -2
   0  -4   0 1256.43 53.2458   1
   0  -4   0 1150.89 54.6820  -2
   0   4   0 1150.89 54.6820   1
   0  -4   0 1225.04 47.8907  -2
   0   4   0 1225.04 47.8907   1
   0  -4   0 1301.42 51.9258  -2
   0   4   0 1301.42 51.9258   1
   1   4   0 70.7223 4.61543  -2
  -1  -4   0 70.7223 4.61543   1
   1   4   0 70.1381 5.45636  -2
  -1  -4   0 70.1381 5.45636   1
   1   4   0 77.9290 5.45986  -2
  -1  -4   0 77.9290 5.45986   1
  -1   4   0 69.7108 5.70192  -2
   1  -4   0 69.7108 5.70192   1
  -1   4   0 64.1499 4.89360  -2
   1  -4   0 64.1499 4.89360   1
  -1  -4   0 60.6022 3.80928  -2
   1   4   0 60.6022 3.80928   1
   1  -4   0 58.2166 5.43426  -2
  -1   4   0 58.2166 5.43426   1
  -1  -4   0 74.0452 5.00878  -2
   1   4   0 74.0452 5.00878   1
   1  -4   0 69.7025 5.19093  -2
  -1   4   0 69.7025 5.19093   1
  -1  -4   0 64.4217 5.72193  -2
   1   4   0 64.4217 5.72193   1
   1  -4   0 69.0284 4.78808  -2
  -1   4   0 69.0284 4.78808   1
  -1  -4   0 74.6805 5.50040  -2
   1   4   0 74.6805 5.50040   1
   2   4   0 555.035 27.8705  -2
  -2  -4   0 555.035 27.8705   1
  -2   4   0 661.026 27.0078  -2
   2  -4   0 661.026 27.0078   1
  -2   4   0 622.171 28.7333  -2
   2  -4   0 622.171 28.7333   1
   2   4   0 620.258 27.5570  -2
  -2  -4   0 620.258 27.5570   1
   2   4   0 577.121 25.0999  -2
  -2  -4   0 577.121 25.0999   1
   2  -4   0 330.408 16.6710   2
  -2  -4   0 302.729 13.6786   2
   2  -4   0 289.085 16.4376   2
  -2  -4   0 333.282 14.6872   2
   2  -4   0 317.661 14.3983   2
  -2   4   0 280.799 16.5496   1
   2   4   0 319.468 14.7249   1
   2   4   0 294.336 13.7732   1
  -2   4   0 376.778 14.7120   1
  -2  -4   0 614.373 27.6170  -2
   2   4   0 614.373 27.6170   1
  -2  -4   0 592.784 29.2603  -2
   2   4   0 592.784 29.2603   1
  -3  -4   0 114.946 7.95049   2
   3  -4   0 106.303 7.58559   2
  -3  -4   0 97.1437 6.37642   2
  -3  -4   0 108.409 7.38815   2
  -3  -4   0 101.178 7.19539   2
   3  -4   0 117.282 6.49962   2
   3   4   0 175.953 11.2833  -2
  -3  -4   0 175.953 11.2833   1
   3   4   0 199.868 10.3023  -2
  -3  -4   0 199.868 10.3023   1
  -3   4   0 227.427 12.5326  -2
   3  -4   0 227.427 12.5326   1
   3   4   0 213.886 11.6523  -2
  -3  -4   0 213.886 11.6523   1
   3   4   0 104.325 6.59966   1
   3   4   0 113.566 7.98397   1
  -3   4   0 105.089 7.59915   1
  -3   4   0 122.841 6.55189   1
   3   4   0 93.8726 6.96419   1
  -4   4   0 340.039 17.9813  -2
   4  -4   0 340.039 17.9813   1
   4   4   0 304.266 17.2835  -2
  -4  -4   0 304.266 17.2835   1
   4   4   0 322.377 15.3529  -2
  -4  -4   0 322.377 15.3529   1
  -4   4   0 338.306 14.7602  -2
   4  -4   0 338.306 14.7602   1
  -4  -4   0 157.560 10.1412   2
   4  -4   0 167.182 8.59239   2
   4  -4   0 174.907 10.1503   2
  -4  -4   0 143.281 8.86347   2
  -4  -4   0 143.346 9.41632   2
  -4   4   0 170.526 10.2440   1
   4   4   0 148.861 9.04478   1
   4   4   0 150.355 9.42609   1
   4   4   0 159.962 10.3788   1
  -4   4   0 159.337 8.39791   1
  -5  -4   0 45.5391 5.12952   1
   5  -4   0 50.9390 5.51883   1
   5  -4   0 43.2016 2.51710   1
   5  -4   0 44.9871 2.49766   1
  -5  -4   0 42.2794 4.11139   1
  -5  -4   0 45.8914 4.78245   2
  -5  -4   0 51.3537 4.82684   2
   5  -4   0 42.0339 3.83845   2
  -5  -4   0 45.8979 4.52914   2
   5   4   0 45.0127 4.23236   2
   5   4   0 42.5987 5.05956   2
  -5   4   0 39.9501 4.94375   2
  -5   4   0 47.9492 2.90154   2
  -5   4   0 43.8511 3.80604   1
   5   4   0 48.9027 4.80121   1
   5   4   0 48.3820 4.75974   1
   5   4   0 44.9064 4.43846   1
  -6  -4   0 95.5861 7.37957   2
  -6  -4   0 100.538 7.08476   2
   6  -4   0 87.0339 6.09258   2
   6  -4   0 81.3281 7.73060   1
  -6  -4   0 83.9096 6.37078   1
  -6  -4   0 85.2663 7.90936   1
   6   4   0 94.2734 6.78863   1
  -6   4   0 93.4293 6.15230   1
   6   4   0 91.8037 7.33975   1
   6   4   0 91.9776 6.75414   2
   6   4   0 91.9225 8.21266   2
  -6   4   0 88.0354 7.92577   2
  -7  -4   0 25.6241 3.53514   1
  -7  -4   0 24.7672 4.46884   1
   7  -4   0 25.6950 4.44218   1
  -7  -4   0 27.6104 4.17141   2
   7  -4   0 24.5084 3.18090   2
  -7  -4   0 26.8888 3.40393   2
   7   4   0 20.3729 4.14887   2
   7   4   0 26.1381 3.66517   2
  -7   4   0 20.3190 4.31599   2
   7   4   0 24.4823 3.88679   1
   7   4   0 21.2154 3.16326   1
  -7   4   0 25.2656 3.19963   1
  -8  -4   0 23.6337 3.58062   1
  -8  -4   0 27.2565 4.82631   1
   8  -4   0 28.9074 4.85707   1
  -8  -4   0 26.9107 3.38017   2
   8  -4   0 25.6180 3.44363   2
  -8  -4   0 17.7540 3.63916   2
   8   4   0 23.7686 4.62964   2
  -8   4   0 31.8921 4.92797   2
   8   4   0 25.8666 3.87544   2
   8   4   0 24.3411 3.23479   1
  -8   4   0 24.4733 3.38306   1
   8   4   0 21.1116 3.76274   1
  -9  -4   0 13.5023 3.66798   2
  -9  -4   0 12.3459 2.37885   2
   9  -4   0 11.0193 3.05099   2
  -9  -4   0 8.57118 2.75582   1
  -9  -4   0 8.30294 3.40490   1
   9  -4   0 14.2430 4.59245   1
   9   4   0 12.5202 4.06533   2
   9   4   0 11.7856 3.36918   2
  -9   4   0 10.3837 3.45150   2
   9   4   0 12.1213 2.28188   1
  -9   4   0 10.7422 2.94157   1
   9   4   0 6.34699 2.65908   1
 -10  -4   0 13.9258 2.59990   2
 -10  -4   0 13.2021 3.84470   1
  10   4   0 8.69782 3.23127   2
   0   5   0 0.68570 1.29057  -2
   0  -5   0 0.68570 1.29057   1
   0   5   0 0.09533 0.88971  -2
   0  -5   0 0.09533 0.88971   1
   0  -5   0 1.13634 1.42023  -2
   0   5   0 1.13634 1.42023   1
   0  -5   0 -0.3759 0.84030  -2
   0   5   0 -0.3759 0.84030   1
   0  -5   0 1.40637 1.02158  -2
   0   5   0 1.40637 1.02158   1
   1   5   0 30.2756 3.70811  -2
  -1  -5   0 30.2756 3.70811   1
   1   5   0 36.4521 4.24423  -2
  -1  -5   0 36.4521 4.24423   1
  -1   5   0 31.9425 4.11635  -2
   1  -5   0 31.9425 4.11635   1
  -1   5   0 33.0245 3.66377  -2
   1  -5   0 33.0245 3.66377   1
   1   5   0 32.2919 3.22741  -2
  -1  -5   0 32.2919 3.22741   1
  -1  -5   0 27.3849 2.32349  -2
   1   5   0 27.3849 2.32349   1
  -1  -5   0 37.7856 3.79306  -2
   1   5   0 37.7856 3.79306   1
  -1  -5   0 30.1414 3.89538  -2
   1   5   0 30.1414 3.89538   1
  -1  -5   0 32.7494 4.42510  -2
   1   5   0 32.7494 4.42510   1
   1  -5   0 26.0100 4.05509  -2
  -1   5   0 26.0100 4.05509   1
   1  -5   0 34.2633 3.67493  -2
  -1   5   0 34.2633 3.67493   1
  -2   5   0 135.830 8.40064  -2
   2  -5   0 135.830 8.40064   1
   2   5   0 131.124 8.92579  -2
  -2  -5   0 131.124 8.92579   1
   2   5   0 133.757 7.95034  -2
  -2  -5   0 133.757 7.95034   1
   2   5   0 129.874 9.12257  -2
  -2  -5   0 129.874 9.12257   1
  -2   5   0 156.509 10.2071  -2
   2  -5   0 156.509 10.2071   1
  -2  -5   0 125.825 8.98563  -2
   2   5   0 125.825 8.98563   1
   2  -5   0 134.862 9.85200  -2
  -2   5   0 134.862 9.85200   1
  -2  -5   0 147.954 8.49662  -2
   2   5   0 147.954 8.49662   1
  -2  -5   0 134.604 7.38807  -2
   2   5   0 134.604 7.38807   1
  -2  -5   0 130.724 9.80062  -2
   2   5   0 130.724 9.80062   1
   2  -5   0 148.482 8.41520  -2
  -2   5   0 148.482 8.41520   1
  -3   5   0 316.818 18.0673  -2
   3  -5   0 316.818 18.0673   1
   3   5   0 330.441 17.3284  -2
  -3  -5   0 330.441 17.3284   1
   3   5   0 325.961 15.6341  -2
  -3  -5   0 325.961 15.6341   1
  -3  -5   0 155.915 10.8704   2
  -3  -5   0 156.104 8.84224   2
  -3  -5   0 154.713 10.1147   2
   3  -5   0 164.248 9.09950   2
   3  -5   0 166.321 10.9907   2
   3   5   0 167.283 11.3814   1
   3   5   0 155.458 10.3506   1
  -3   5   0 194.617 9.66607   1
   3   5   0 157.999 9.10211   1
  -3   5   0 165.362 11.3264   1
  -4  -5   0 40.3361 4.28205   2
  -4  -5   0 49.6829 5.31215   2
   4  -5   0 47.6352 4.35545   2
  -4  -5   0 54.1220 5.25226   2
   4  -5   0 43.5782 5.09575   2
   4   5   0 90.0262 6.63728  -2
  -4  -5   0 90.0262 6.63728   1
   4   5   0 92.7020 7.71014  -2
  -4  -5   0 92.7020 7.71014   1
  -4   5   0 92.5212 5.69962  -2
   4  -5   0 92.5212 5.69962   1
  -4   5   0 90.8630 8.01381  -2
   4  -5   0 90.8630 8.01381   1
   4   5   0 49.0514 4.98126   1
   4   5   0 48.5866 5.47688   1
  -4   5   0 45.7481 4.17833   1
  -4   5   0 41.8079 5.03917   1
   4   5   0 39.0298 4.22046   1
   5   5   0 63.7740 6.82831  -2
  -5  -5   0 63.7740 6.82831   1
  -5  -5   0 37.6673 4.47292   2
   5  -5   0 32.6211 3.63390   2
  -5  -5   0 37.1016 4.29147   2
  -5  -5   0 34.6696 4.56775   2
   5  -5   0 34.6443 2.51545   1
   5  -5   0 36.2538 4.99828   1
  -5  -5   0 30.9573 3.87972   1
   5   5   0 36.7444 4.42210   1
   5   5   0 42.7556 4.66600   1
  -5   5   0 30.7677 3.54793   1
   5   5   0 34.2848 4.56899   1
  -5   5   0 30.3092 4.80368   2
   5   5   0 32.7222 3.95877   2
  -5   5   0 30.1650 2.60482   2
  -6  -5   0 8.72961 3.02782   1
  -6  -5   0 6.40503 2.33819   1
   6  -5   0 10.9838 3.66985   1
   6  -5   0 10.5439 2.61714   2
  -6  -5   0 10.3878 3.02515   2
  -6  -5   0 11.4634 3.17710   2
   6   5   0 8.52658 2.61191   2
  -6   5   0 3.97436 2.73526   2
   6   5   0 7.21055 2.98865   2
   6   5   0 10.0765 2.92175   1
  -6   5   0 10.6783 2.66559   1
   6   5   0 7.05451 2.58757   1
  -7  -5   0 19.9160 3.40826   1
   7  -5   0 15.0547 3.72802   1
  -7  -5   0 22.3086 4.66736   1
  -7  -5   0 18.6549 3.18761   2
   7  -5   0 17.2564 3.04027   2
  -7  -5   0 17.1232 3.40712   2
   7   5   0 16.9068 3.94163   2
  -7   5   0 18.0903 3.96886   2
   7   5   0 18.5621 3.38245   2
   7   5   0 22.3216 3.78473   1
  -7   5   0 18.0741 3.00696   1
   7   5   0 19.2214 3.18309   1
   8  -5   0 4.08492 2.77102   1
  -8  -5   0 7.56819 3.67042   1
  -8  -5   0 8.68169 2.79467   1
   8  -5   0 6.34790 2.37404   2
  -8  -5   0 6.77874 2.70285   2
  -8  -5   0 7.90357 2.73969   2
   8   5   0 8.17712 3.41239   2
   8   5   0 8.68213 2.95570   2
  -8   5   0 4.13869 2.65359   2
  -8   5   0 4.61106 2.17112   1
   8   5   0 8.50732 2.70097   1
   8   5   0 9.73136 3.30983   1
  -9  -5   0 -1.2307 2.11083   1
  -9  -5   0 1.89510 2.03261   1
   9  -5   0 2.54053 2.41473   1
  -9  -5   0 0.89244 1.47167   2
  -9  -5   0 1.28429 1.27336   2
   9  -5   0 1.31823 1.86084   2
   9   5   0 1.73258 2.79107   2
   9   5   0 1.96722 2.26118   2
  -9   5   0 0.08620 1.43706   2
   9   5   0 0.65228 1.01598   1
  -9   5   0 -0.4544 1.44404   1
   9   5   0 1.09741 1.65583   1
   0   6   0 155.560 10.1627  -2
   0  -6   0 155.560 10.1627   1
   0   6   0 153.629 11.0930  -2
   0  -6   0 153.629 11.0930   1
   0  -6   0 180.221 10.1977  -2
   0   6   0 180.221 10.1977   1
   0  -6   0 160.960 11.7930  -2
   0   6   0 160.960 11.7930   1
   1   6   0 11.6788 3.12948  -2
  -1  -6   0 11.6788 3.12948   1
  -1   6   0 15.9962 3.35435  -2
   1  -6   0 15.9962 3.35435   1
   1   6   0 16.0573 3.21910  -2
  -1  -6   0 16.0573 3.21910   1
  -1   6   0 15.8719 2.93545  -2
   1  -6   0 15.8719 2.93545   1
  -1  -6   0 17.0515 3.31928  -2
   1   6   0 17.0515 3.31928   1
   1  -6   0 15.2652 3.63715  -2
  -1   6   0 15.2652 3.63715   1
  -1  -6   0 16.5203 2.95076  -2
   1   6   0 16.5203 2.95076   1
   1  -6   0 20.9515 3.21266  -2
  -1   6   0 20.9515 3.21266   1
  -1  -6   0 14.3802 3.48002  -2
   1   6   0 14.3802 3.48002   1
   2   6   0 561.536 26.7255  -2
  -2  -6   0 561.536 26.7255   1
  -2   6   0 558.746 28.2287  -2
   2  -6   0 558.746 28.2287   1
  -2   6   0 563.286 25.8844  -2
   2  -6   0 563.286 25.8844   1
   2   6   0 467.968 26.6299  -2
  -2  -6   0 467.968 26.6299   1
  -2  -6   0 508.559 28.6196  -2
   2   6   0 508.559 28.6196   1
   2  -6   0 577.519 29.1879  -2
  -2   6   0 577.519 29.1879   1
  -2  -6   0 556.803 27.0510  -2
   2   6   0 556.803 27.0510   1
   2  -6   0 560.511 24.7316  -2
  -2   6   0 560.511 24.7316   1
  -3   6   0 17.7164 2.98871  -2
   3  -6   0 17.7164 2.98871   1
  -3   6   0 17.3080 4.04740  -2
   3  -6   0 17.3080 4.04740   1
   3   6   0 12.8951 3.07935  -2
  -3  -6   0 12.8951 3.07935   1
   3  -6   0 6.94592 2.15235   2
   3  -6   0 13.7598 3.43107   2
  -3  -6   0 21.4454 4.06880  -2
   3   6   0 21.4454 4.06880   1
  -3  -6   0 11.4813 3.80744  -2
   3   6   0 11.4813 3.80744   1
  -3   6   0 8.97777 3.32341   1
  -3   6   0 14.4394 2.75071   1
   4   6   0 348.682 20.2231  -2
  -4  -6   0 348.682 20.2231   1
  -4   6   0 364.942 16.9773  -2
   4  -6   0 364.942 16.9773   1
  -4   6   0 347.344 20.5991  -2
   4  -6   0 347.344 20.5991   1
  -4  -6   0 182.388 10.6503   2
   4  -6   0 208.951 13.5617   2
  -4  -6   0 161.749 12.3767   2
   4  -6   0 168.030 10.5448   2
  -4  -6   0 195.215 12.2119   2
  -4   6   0 209.256 13.7968   1
   4   6   0 164.443 12.8356   1
  -4   6   0 186.588 10.9034   1
   4   6   0 192.638 12.3701   1
   4   6   0 192.861 11.1173   1
   5  -6   0 20.9861 4.25609   1
  -5  -6   0 23.9287 3.62525   1
  -5  -6   0 22.3577 4.25923   1
   5  -6   0 23.6447 3.48999   2
  -5  -6   0 24.8978 4.06337   2
  -5  -6   0 21.4228 4.07830   2
  -5  -6   0 22.3542 3.51224   2
  -5   6   0 40.1825 3.50668  -2
   5  -6   0 40.1825 3.50668   1
   5   6   0 22.3516 3.83600   1
  -5   6   0 21.2279 3.31186   1
   5   6   0 16.2228 3.72981   1
   5   6   0 25.2939 3.70179   1
   5   6   0 23.8894 3.66762   2
   5   6   0 21.7152 4.27448   2
  -5   6   0 21.9722 4.38592   2
  -6  -6   0 69.4138 6.60363   2
   6  -6   0 58.3316 5.63305   2
  -6  -6   0 68.0922 6.59403   2
   6  -6   0 66.0020 7.64175   1
  -6  -6   0 68.6848 7.57891   1
  -6  -6   0 60.3414 5.98306   1
   6   6   0 68.4543 7.55138   2
   6   6   0 67.0334 6.43708   2
  -6   6   0 66.6334 7.57099   2
   6   6   0 69.3281 6.62201   1
  -6   6   0 61.5118 5.68663   1
   6   6   0 67.2107 6.52247   1
   7  -6   0 8.72347 2.66497   2
  -7  -6   0 10.0769 3.09519   2
  -7  -6   0 8.63807 2.99463   2
  -7  -6   0 8.92142 3.57564   1
  -7  -6   0 11.3233 3.37946   1
   7  -6   0 11.5990 4.11830   1
   7   6   0 7.35469 2.65093   1
  -7   6   0 8.72489 2.72036   1
   7   6   0 12.8097 2.79583   1
   7   6   0 9.47996 3.39025   2
  -7   6   0 10.2830 3.75502   2
   7   6   0 9.57473 3.72135   2
  -8  -6   0 13.1791 2.80766   2
  -8  -6   0 8.42754 2.68268   2
   8  -6   0 15.3849 3.27862   2
  -8  -6   0 19.4441 3.82670   1
  -8  -6   0 16.4001 4.94106   1
   8  -6   0 10.0912 4.04292   1
  -8   6   0 14.9042 3.31879   1
   8   6   0 15.7551 3.29697   1
   8   6   0 14.5351 3.98537   1
   8   6   0 15.5215 4.65972   2
  -8   6   0 15.1282 4.92031   2
   0   7   0 0.65760 1.26696  -2
   0  -7   0 0.65760 1.26696   1
   0   7   0 4.14417 2.21016  -2
   0  -7   0 4.14417 2.21016   1
   0  -7   0 0.32489 1.78922  -2
   0   7   0 0.32489 1.78922   1
   0  -7   0 -0.0333 1.69128  -2
   0   7   0 -0.0333 1.69128   1
   1   7   0 102.402 9.19705  -2
  -1  -7   0 102.402 9.19705   1
   1   7   0 124.754 9.27905  -2
  -1  -7   0 124.754 9.27905   1
  -1   7   0 125.255 8.89955  -2
   1  -7   0 125.255 8.89955   1
  -1   7   0 113.068 9.76545  -2
   1  -7   0 113.068 9.76545   1
   1  -7   0 112.635 8.48176  -2
  -1   7   0 112.635 8.48176   1
  -1  -7   0 108.015 10.3458  -2
   1   7   0 108.015 10.3458   1
   1  -7   0 129.977 10.9639  -2
  -1   7   0 129.977 10.9639   1
   2   7   0 21.4805 4.06049  -2
  -2  -7   0 21.4805 4.06049   1
  -2   7   0 13.5561 2.99263  -2
   2  -7   0 13.5561 2.99263   1
  -2   7   0 12.5808 3.64828  -2
   2  -7   0 12.5808 3.64828   1
   2   7   0 14.5239 3.69617  -2
  -2  -7   0 14.5239 3.69617   1
  -2  -7   0 14.3431 4.32676  -2
   2   7   0 14.3431 4.32676   1
   2  -7   0 19.1249 4.50506  -2
  -2   7   0 19.1249 4.50506   1
   2  -7   0 17.6164 3.70318  -2
  -2   7   0 17.6164 3.70318   1
  -3   7   0 111.428 8.16170  -2
   3  -7   0 111.428 8.16170   1
  -3   7   0 102.011 9.68668  -2
   3  -7   0 102.011 9.68668   1
   3   7   0 101.183 9.15534  -2
  -3  -7   0 101.183 9.15534   1
   3  -7   0 113.127 8.48557  -2
  -3   7   0 113.127 8.48557   1
  -3  -7   0 122.172 9.82807  -2
   3   7   0 122.172 9.82807   1
  -3  -7   0 103.590 10.1292  -2
   3   7   0 103.590 10.1292   1
   3  -7   0 111.131 10.3398  -2
  -3   7   0 111.131 10.3398   1
   4  -7   0 50.4576 5.44181   2
   4  -7   0 47.3638 6.64811   2
  -4  -7   0 41.1072 6.05393   2
  -4  -7   0 48.5341 5.97598   2
  -4   7   0 88.3166 8.94672  -2
   4  -7   0 88.3166 8.94672   1
   4   7   0 70.5711 8.05857  -2
  -4  -7   0 70.5711 8.05857   1
   4   7   0 47.3786 5.92062   1
   4   7   0 45.1783 6.48758   1
  -4   7   0 43.8919 6.45137   1
  -4   7   0 52.0752 5.35099   1
  -5  -7   0 7.47063 3.11585   2
  -5  -7   0 9.55942 3.47590   2
   5  -7   0 8.69331 3.03214   2
   5  -7   0 8.54816 3.31196   1
   5   7   0 10.8885 4.11144  -2
  -5  -7   0 10.8885 4.11144   1
  -5   7   0 18.1569 2.70232  -2
   5  -7   0 18.1569 2.70232   1
  -5   7   0 6.84695 2.48506   1
   5   7   0 8.28248 3.15018   1
   5   7   0 10.4099 3.56755   1
  -5   7   0 7.21649 3.45383   2
   6  -7   0 6.97136 2.67312   2
  -6  -7   0 9.91103 3.45487   2
  -6  -7   0 4.43741 2.72276   1
   6  -7   0 12.4841 4.55769   1
   6   7   0 14.4373 3.28677   1
   6   7   0 8.36508 5.28310   1
  -6   7   0 5.62209 2.14642   1
   6   7   0 9.11094 3.47222   2
  -6   7   0 13.2262 4.29973   2
   7  -7   0 15.0432 5.09772   1
  -7  -7   0 15.4567 5.00192   1
   7  -7   0 19.0276 3.82096   2
  -7  -7   0 20.4250 3.36121   2
  -7  -7   0 21.5600 3.81204   2
   7   7   0 19.8144 3.48081   1
  -7   7   0 11.6020 3.43518   1
   7   7   0 14.2292 3.22448   1
  -7   7   0 9.18090 3.89791   2
   7   7   0 15.7423 5.03399   2
  -8  -7   0 37.1749 5.21480   2
   8   7   0 35.6631 5.21922   1
   0   8   0 26.6023 4.30118  -2
   0  -8   0 26.6023 4.30118   1
   0   8   0 30.7284 5.05484  -2
   0  -8   0 30.7284 5.05484   1
   0  -8   0 23.5927 5.14409  -2
   0   8   0 23.5927 5.14409   1
  -1   8   0 11.9460 3.24676  -2
   1  -8   0 11.9460 3.24676   1
   1   8   0 18.0642 4.04517  -2
  -1  -8   0 18.0642 4.04517   1
  -1   8   0 14.0385 3.80779  -2
   1  -8   0 14.0385 3.80779   1
   1   8   0 12.9834 3.76243  -2
  -1  -8   0 12.9834 3.76243   1
   1  -8   0 11.4766 3.35191  -2
  -1   8   0 11.4766 3.35191   1
   1  -8   0 10.6075 4.50805  -2
  -1   8   0 10.6075 4.50805   1
  -1  -8   0 14.8689 5.03398  -2
   1   8   0 14.8689 5.03398   1
  -2   8   0 5.07618 2.67280  -2
   2  -8   0 5.07618 2.67280   1
   2   8   0 3.11290 3.22917  -2
  -2  -8   0 3.11290 3.22917   1
   2   8   0 4.95715 2.90618  -2
  -2  -8   0 4.95715 2.90618   1
  -2   8   0 8.24591 3.31347  -2
   2  -8   0 8.24591 3.31347   1
   2  -8   0 9.49598 3.49568  -2
  -2   8   0 9.49598 3.49568   1
   2  -8   0 6.52295 4.27629  -2
  -2   8   0 6.52295 4.27629   1
  -2  -8   0 1.34638 3.50631  -2
   2   8   0 1.34638 3.50631   1
  -3   8   0 35.0319 6.10085  -2
   3  -8   0 35.0319 6.10085   1
   3   8   0 30.7258 5.44006  -2
  -3  -8   0 30.7258 5.44006   1
  -3   8   0 42.2885 4.88905  -2
   3  -8   0 42.2885 4.88905   1
  -3  -8   0 37.3266 6.87440  -2
   3   8   0 37.3266 6.87440   1
   3  -8   0 32.7055 5.33299  -2
  -3   8   0 32.7055 5.33299   1
   3  -8   0 36.0253 6.85631  -2
  -3   8   0 36.0253 6.85631   1
   4  -8   0 10.4305 4.18582   2
   4  -8   0 10.4786 3.31487   2
  -4  -8   0 11.7324 4.02359   2
  -4   8   0 24.2928 5.22663  -2
   4  -8   0 24.2928 5.22663   1
   4   8   0 19.0097 4.61168  -2
  -4  -8   0 19.0097 4.61168   1
  -4   8   0 18.8788 3.49642   1
  -4   8   0 10.6862 4.13704   1
   4   8   0 10.3193 3.71617   1
  -4  -8   0 20.6429 5.50012  -2
   4   8   0 20.6429 5.50012   1
  -5   8   0 122.111 7.47652  -2
   5  -8   0 122.111 7.47652   1
  -5   8   0 121.198 12.1248  -2
   5  -8   0 121.198 12.1248   1
  -5  -8   0 60.6473 7.67645   1
  -5  -8   0 57.3728 7.59796   2
   5  -8   0 58.3132 6.41456   2
  -5  -8   0 67.1509 7.48266   2
   5   8   0 58.0717 7.60558   2
   5   8   0 64.7276 7.43160   1
  -5   8   0 62.5557 6.49622   1
   5   8   0 59.7258 7.91905   1
  -6  -8   0 21.2269 5.06430   1
   6  -8   0 13.5882 5.05091   1
  -6  -8   0 8.16907 3.03113   2
   6  -8   0 12.4425 3.72661   2
  -6   8   0 16.9903 5.61943   2
   6   8   0 14.4932 4.75056   2
   6   8   0 19.3043 4.03030   1
   0   9   0 1.84366 2.30601  -2
   0  -9   0 1.84366 2.30601   1
   0   9   0 1.00409 1.57940  -2
   0  -9   0 1.00409 1.57940   1
   0  -9   0 -0.3615 2.17545  -2
   0   9   0 -0.3615 2.17545   1
   1   9   0 27.4575 4.68244  -2
  -1  -9   0 27.4575 4.68244   1
   1   9   0 17.6056 4.26797  -2
  -1  -9   0 17.6056 4.26797   1
  -1   9   0 23.5224 4.89260  -2
   1  -9   0 23.5224 4.89260   1
  -1   9   0 25.3774 4.26278  -2
   1  -9   0 25.3774 4.26278   1
   1  -9   0 22.4937 5.71357  -2
  -1   9   0 22.4937 5.71357   1
  -1  -9   0 19.6528 4.56310  -2
   1   9   0 19.6528 4.56310   1
   2   9   0 0.19850 2.84105  -2
  -2  -9   0 0.19850 2.84105   1
  -2   9   0 4.32243 2.51652  -2
   2  -9   0 4.32243 2.51652   1
  -2   9   0 1.66023 3.02532  -2
   2  -9   0 1.66023 3.02532   1
   2   9   0 6.54148 3.12535  -2
  -2  -9   0 6.54148 3.12535   1
   2  -9   0 1.44444 3.29428  -2
  -2   9   0 1.44444 3.29428   1
  -2  -9   0 0.39424 4.15635  -2
   2   9   0 0.39424 4.15635   1
   3   9   0 -0.7341 3.31300  -2
  -3  -9   0 -0.7341 3.31300   1
  -3   9   0 -1.5603 3.08271  -2
   3  -9   0 -1.5603 3.08271   1
  -3   9   0 3.04516 2.70964  -2
   3  -9   0 3.04516 2.70964   1
   3  -9   0 -2.8557 2.78853  -2
  -3   9   0 -2.8557 2.78853   1
  -3  -9   0 -0.0516 4.56552  -2
   3   9   0 -0.0516 4.56552   1
   3  -9   0 0.88968 3.40087  -2
  -3   9   0 0.88968 3.40087   1
  -4   9   0 33.2520 7.39268  -2
   4  -9   0 33.2520 7.39268   1
   4   9   0 40.1672 7.03309  -2
  -4  -9   0 40.1672 7.03309   1
   4  -9   0 39.9185 6.18667  -2
  -4   9   0 39.9185 6.18667   1
  -4  -9   0 51.6549 8.74379  -2
   4   9   0 51.6549 8.74379   1
   5   9   0 32.8223 6.67412  -2
  -5  -9   0 32.8223 6.67412   1
  -5   9   0 33.9881 4.10500  -2
   5  -9   0 33.9881 4.10500   1
   5  -9   0 12.5957 4.94897   1
  -5  -9   0 18.1748 4.96283   2
  -5  -9   0 13.4028 5.09874   2
   5  -9   0 30.6894 6.09287  -2
  -5   9   0 30.6894 6.09287   1
   5   9   0 17.4007 4.11803   1
   5   9   0 14.1941 5.24137   1
  -5   9   0 15.5188 6.32600   2
   0  10   0 68.6820 7.51625  -2
   0 -10   0 68.6820 7.51625   1
   0  10   0 55.7517 7.93576  -2
   0 -10   0 55.7517 7.93576   1
   0 -10   0 73.7728 9.78118  -2
   0  10   0 73.7728 9.78118   1
  -1  10   0 1.91181 2.11014  -2
   1 -10   0 1.91181 2.11014   1
   1  10   0 2.67319 2.99397  -2
  -1 -10   0 2.67319 2.99397   1
  -1  10   0 2.53876 3.04338  -2
   1 -10   0 2.53876 3.04338   1
   1 -10   0 3.39068 3.17226  -2
  -1  10   0 3.39068 3.17226   1
  -1 -10   0 1.86203 2.98691  -2
   1  10   0 1.86203 2.98691   1
   2  10   0 73.8658 9.18420  -2
  -2 -10   0 73.8658 9.18420   1
  -2  10   0 97.1831 9.01421  -2
   2 -10   0 97.1831 9.01421   1
  -2  10   0 75.1874 9.77084  -2
   2 -10   0 75.1874 9.77084   1
   2 -10   0 83.8525 10.4496  -2
  -2  10   0 83.8525 10.4496   1
   3 -10   0 9.26696 4.39065  -2
  -3  10   0 9.26696 4.39065   1
 -10   0   1 27.3316 4.48810   2
 -10   0   1 25.8807 4.53205   2
  10   0  -1 22.3178 5.35730   2
  10   0  -1 30.5308 4.03968   2
  10   0  -1 33.4096 5.09272   1
 -10   0   1 30.9033 4.18882   1
  10   0  -1 23.1112 4.13654   1
 -10   0   1 22.5415 4.93627   1
   9   0  -1 11.1321 2.68290   2
   9   0  -1 5.45677 2.73687   2
  -9   0   1 6.88216 2.74069   2
  -9   0   1 8.28581 2.71167   2
   9   0  -1 6.48971 2.83481   1
  -9   0   1 4.45700 1.94383   1
   9   0  -1 6.99285 2.48614   1
  -9   0   1 7.60594 3.09197   1
   8   0  -1 138.003 9.51474   1
  -8   0   1 143.531 10.9484   1
   8   0  -1 138.241 10.5547   1
  -8   0   1 129.694 10.1485   2
  -8   0   1 126.177 8.91529   2
   8   0  -1 129.190 10.2667   2
  -7   0   1 34.9872 4.75703   1
  -7   0   1 34.5584 3.50888   1
   7   0  -1 35.0153 4.17773   1
   7   0  -1 30.7012 4.34194   1
   7   0  -1 30.2915 2.31232   1
   7   0  -1 34.4636 4.74933   2
  -7   0   1 33.8199 4.37327   2
   7   0  -1 33.9522 3.26540   2
  -7   0   1 27.3401 3.65701   2
  -6   0   1 319.027 17.6159   1
   6   0  -1 315.608 17.2724   1
   6   0  -1 331.959 15.7512   1
   6   0  -1 320.880 14.4074   1
  -6   0   1 310.605 15.1016   2
  -6   0   1 298.579 16.7740   2
   6   0  -1 327.849 17.4755   2
   6   0   1 302.144 13.9018  -2
  -6   0   1 302.144 13.9018   1
   5   0  -1 160.007 10.0484   2
  -5   0   1 159.724 9.91874   2
  -5   0   1 174.930 9.08879   2
   5   0   1 486.932 20.3188  -2
  -5   0   1 486.932 20.3188   1
  -5   0   1 187.131 10.9596   1
   5   0  -1 185.277 8.86976   1
   5   0  -1 181.613 9.71676   1
   5   0  -1 163.142 10.4713   1
   5   0  -1 183.384 8.73830   1
   4   0   1 153.949 7.35711  -2
  -4   0   1 153.949 7.35711   1
  -4   0  -1 145.732 8.63917  -2
   4   0  -1 145.732 8.63917   1
   4   0  -1 29.7793 2.95792   1
   4   0  -1 28.7194 2.41858   1
   4   0  -1 31.0517 2.45538   1
  -4   0   1 28.7038 2.87638   2
   4   0  -1 27.1090 2.11904   2
  -3   0   1 329.563 14.2059   2
   3   0  -1 347.721 13.6401   2
   3   0   1 734.186 27.5352  -2
  -3   0   1 734.186 27.5352   1
  -3   0  -1 669.514 30.5566  -2
   3   0  -1 669.514 30.5566   1
   3   0  -1 332.672 14.4536   1
   3   0  -1 323.105 13.9353   1
   2   0  -1 46.2540 2.93882   1
   2   0  -1 47.4763 2.82377   1
   2   0  -1 43.9887 2.14384   2
  -2   0   1 44.2627 2.81438   2
  -2   0  -1 168.616 8.53730  -2
   2   0  -1 168.616 8.53730   1
   2   0   1 182.743 7.59192  -2
  -2   0   1 182.743 7.59192   1
  -1   0   1 55.8717 2.72917   2
   1   0   1 84.2809 3.65963  -2
  -1   0   1 84.2809 3.65963   1
  -1   0  -1 77.2793 3.98836  -2
   1   0  -1 77.2793 3.98836   1
   1   0  -1 56.6872 2.88300   1
   1   0  -1 55.4218 2.74996   1
  -1   0   1 83.6172 4.13997  -2
   1   0   1 83.6172 4.13997   1
  -1   0   1 79.4645 4.05774  -2
   1   0   1 79.4645 4.05774   1
   1   0   1 19.5991 1.35316   1
  -1   0  -1 22.8227 1.48658   2
  -1   0  -1 19.6437 1.43204   2
  -2   0   1 160.068 8.24734  -2
   2   0   1 160.068 8.24734   1
  -2   0   1 183.974 8.13942  -2
   2   0   1 183.974 8.13942   1
   2   0  -1 163.149 6.74482  -2
  -2   0  -1 163.149 6.74482   1
  -2   0  -1 118.052 4.95308   1
   2   0   1 126.390 5.78944   1
  -2   0  -1 132.032 6.09096   2
  -2   0  -1 126.096 6.12528   2
  -3   0  -1 407.059 15.6488   1
   3   0   1 382.763 16.2178   1
   3   0  -1 693.992 26.8833  -2
  -3   0  -1 693.992 26.8833   1
  -3   0   1 727.917 30.5506  -2
   3   0   1 727.917 30.5506   1
  -3   0   1 681.118 30.5857  -2
   3   0   1 681.118 30.5857   1
  -3   0  -1 390.449 16.4324   2
  -3   0  -1 408.278 17.3429   2
  -4   0  -1 126.602 5.95890   1
  -4   0  -1 115.408 7.61198   1
   4   0   1 127.943 6.93399   1
  -4   0  -1 125.155 6.66909   2
  -4   0  -1 128.045 6.70122   2
  -4   0  -1 136.101 7.32701   2
  -4   0   1 159.178 7.86232  -2
   4   0   1 159.178 7.86232   1
  -4   0   1 154.543 9.15134  -2
   4   0   1 154.543 9.15134   1
   5   0   1 328.275 16.6286   2
  -5   0  -1 321.955 14.5323   2
  -5   0  -1 314.330 14.8436   2
  -5   0  -1 297.844 16.3477   2
  -5   0  -1 331.132 14.5230   2
   5   0   1 301.156 15.5976   1
  -5   0  -1 294.597 15.8020   1
   5   0   1 295.600 13.9477   1
   5   0  -1 457.510 19.2411  -2
  -5   0  -1 457.510 19.2411   1
  -5   0   1 487.142 21.1918  -2
   5   0   1 487.142 21.1918   1
  -6   0  -1 143.027 7.43497   2
  -6   0  -1 137.307 8.64104   2
   6   0   1 149.227 9.95962   2
  -6   0  -1 142.931 9.66710   2
   6   0   1 143.581 9.74406   1
  -6   0  -1 137.352 9.90357   1
   6   0   1 160.219 9.10280   1
   6   0  -1 463.520 19.4790  -2
  -6   0  -1 463.520 19.4790   1
   7   0   1 95.1142 6.26533   2
  -7   0  -1 94.2510 7.20230   2
  -7   0  -1 100.631 5.45009   2
  -7   0  -1 94.5071 7.91151   2
   7   0   1 94.5861 8.13916   2
  -7   0  -1 92.8296 8.03755   1
  -7   0  -1 99.1052 5.94771   1
   7   0   1 94.5474 7.91693   1
   7   0   1 95.7009 7.14962   1
   8   0   1 234.401 13.7930   1
   8   0   1 259.773 15.7700   1
  -8   0  -1 257.874 16.0786   1
  -8   0  -1 241.989 10.9291   2
   8   0   1 256.915 16.1049   2
  -8   0  -1 270.289 16.1034   2
  -8   0  -1 254.438 14.2247   2
  -9   0  -1 12.8099 3.17547   2
   9   0   1 14.2366 3.99728   2
  -9   0  -1 12.7877 3.34206   2
   9   0   1 11.7309 2.89416   2
  -9   0  -1 15.1221 2.62554   1
  -9   0  -1 12.7211 3.83007   1
   9   0   1 18.0021 3.26393   1
   9   0   1 15.3643 3.64493   1
 -10   0  -1 36.1840 6.07908   1
  10   0   1 40.6665 5.34128   1
  10   0   1 41.2624 5.89884   1
 -10   0  -1 44.3916 4.76974   1
 -10   0  -1 43.9058 6.19006   2
  10   0   1 47.2878 6.82826   2
 -10   0  -1 39.0220 5.48516   2
  10   0   1 47.8509 5.20202   2
  10  -1  -1 5.03045 3.03849   2
 -10  -1   1 1.84921 2.12378   2
  10  -1  -1 2.68162 1.76546   1
  10  -1  -1 2.37905 1.65095   1
 -10  -1   1 1.63062 2.40562   1
 -10  -1   1 4.69258 2.25400   1
 -10   1   1 1.68913 1.59319   2
  10   1  -1 3.72459 2.01219   2
 -10   1   1 3.82786 2.02019   2
  10   1  -1 3.72274 2.88455   2
  10   1  -1 0.51739 1.42874   1
 -10   1   1 0.88378 2.06041   1
  -9  -1   1 51.9927 5.82287   2
   9  -1  -1 57.6168 4.89518   2
   9  -1  -1 61.4050 7.21775   2
  -9  -1   1 56.0251 6.83912   1
   9  -1  -1 52.8877 5.57191   1
  -9  -1   1 55.0430 5.15769   1
   9  -1  -1 53.4903 6.53517   1
  -9   1   1 55.8380 6.52344   2
   9   1  -1 50.8890 4.85559   2
  -9   1   1 48.9434 5.36864   2
   9   1  -1 50.6692 6.57806   2
  -9   1   1 56.7736 5.08638   1
   9   1  -1 40.4481 5.27325   1
   9   1  -1 56.7834 6.59594   1
  -9   1   1 52.4564 6.72618   1
  -8  -1   1 4.83172 2.39034   2
   8  -1  -1 6.54519 1.94646   2
  -8  -1   1 2.66782 1.80144   2
   8  -1  -1 4.50559 2.39119   2
   8  -1  -1 3.50031 2.14725   1
   8  -1  -1 4.51159 2.10555   1
  -8  -1   1 4.85941 1.94149   1
  -8  -1   1 4.62738 2.25878   1
   8   1  -1 4.35233 2.33677   2
   8   1  -1 6.32877 1.91567   2
  -8   1   1 5.62982 2.59076   2
  -8   1   1 6.16667 2.36452   2
   8   1  -1 3.76879 1.07849   1
  -8   1   1 2.85044 2.28703   1
  -8   1   1 4.46671 1.88103   1
   8   1  -1 7.97346 2.86950   1
   8   1  -1 4.55929 2.39384   1
  -7  -1   1 178.008 12.0094   1
   7  -1  -1 175.857 10.3547   1
  -7  -1   1 181.392 9.65934   1
   7  -1  -1 184.939 11.9457   1
  -7  -1   1 168.566 10.4128   2
   7  -1  -1 170.896 8.86971   2
  -7  -1   1 176.550 11.6750   2
  -7   1   1 166.506 11.4864   2
   7   1  -1 172.009 9.11924   2
  -7   1   1 170.705 9.98694   2
   7   1  -1 163.691 11.6645   2
   7   1  -1 171.839 10.7830   1
  -7   1   1 171.568 9.40552   1
   7   1  -1 171.300 11.7901   1
   7   1  -1 179.940 9.02452   1
   6  -1  -1 53.5929 5.46570   1
   6  -1  -1 56.4323 4.87414   1
   6  -1  -1 57.9149 3.29553   1
  -6  -1   1 57.6178 4.33304   1
   6  -1  -1 56.9796 3.24603   1
  -6  -1   1 44.6461 5.11174   1
  -6  -1   1 53.1842 5.42032   2
  -6  -1   1 56.0788 5.02645   2
  -6  -1   1 60.4229 3.30729   2
   6  -1  -1 55.9867 3.88442   2
  -6  -1   1 59.6047 3.26807   2
  -6   1   1 52.9643 4.61683   2
  -6   1   1 61.9727 5.65914   2
   6   1  -1 49.4227 3.99387   2
   6   1  -1 56.7122 5.66416   2
   6   1  -1 53.8603 4.96378   1
   6   1  -1 54.3407 4.00097   1
  -6   1   1 52.8313 4.06960   1
   6   1  -1 61.2482 5.66245   1
   5   1   1 115.160 6.48828  -2
  -5  -1   1 115.160 6.48828   1
  -5  -1   1 88.5084 4.65264   2
  -5  -1   1 83.1855 5.93283   2
   5  -1  -1 73.9438 4.54942   2
  -5  -1   1 73.4178 6.19530   2
  -5  -1   1 91.1497 4.58667   2
   5  -1  -1 76.2300 6.26689   1
   5  -1  -1 85.1448 5.66862   1
  -5  -1   1 84.8759 6.56797   1
   5  -1  -1 83.8746 4.53722   1
   5  -1  -1 87.9680 4.69119   1
   5   1  -1 73.2019 6.08340   1
  -5   1   1 87.6164 5.09041   1
   5   1  -1 91.5637 5.37687   1
   5   1  -1 93.3538 6.23894   1
   5   1  -1 89.0403 5.06023   2
   5   1  -1 90.9256 6.74409   2
  -5   1   1 91.3812 6.65490   2
  -5   1   1 91.5414 5.76972   2
   4  -1  -1 205.691 9.40132   1
   4  -1  -1 210.509 9.85169   1
   4  -1  -1 203.783 9.35982   1
  -4  -1   1 211.108 9.32077   2
  -4  -1   1 188.076 10.8669   2
  -4  -1   1 208.821 10.1597   2
   4  -1  -1 192.984 8.69700   2
   4  -1  -1 205.315 9.85618   2
  -4  -1   1 208.570 10.1470   2
   4   1   1 386.606 18.0922  -2
  -4  -1   1 386.606 18.0922   1
   4   1   1 371.891 15.5720  -2
  -4  -1   1 371.891 15.5720   1
  -4   1  -1 340.488 17.7689  -2
   4  -1  -1 340.488 17.7689   1
  -4   1   1 193.737 9.60446   2
  -4   1   1 196.183 11.0064   2
   4   1  -1 209.488 9.13148   2
  -4   1   1 200.794 9.60741   2
   4   1  -1 191.784 9.91255   1
  -4   1   1 209.093 9.28586   1
   4   1  -1 194.568 10.0686   1
   4   1  -1 202.289 9.68523   1
   3  -1  -1 568.921 22.2006   1
   3  -1  -1 556.094 23.5981   1
   3  -1  -1 567.372 23.6645   1
  -3  -1   1 556.137 22.1290   2
   3  -1  -1 551.017 24.3018   2
   3  -1  -1 543.021 21.1731   2
  -3  -1   1 545.073 22.9989   2
  -3  -1   1 551.003 24.4623   2
  -3   1  -1 669.335 29.5875  -2
   3  -1  -1 669.335 29.5875   1
   3   1   1 674.520 29.4936  -2
  -3  -1   1 674.520 29.4936   1
   3   1   1 659.737 26.3166  -2
  -3  -1   1 659.737 26.3166   1
  -3   1   1 551.939 24.1071   2
  -3   1   1 573.179 24.4761   1
   3   1  -1 580.378 24.7821   1
   3   1  -1 560.375 24.1782   1
  -3   1   1 559.057 22.2463   1
   3   1  -1 543.165 22.5814   1
   2  -1  -1 583.192 22.6425   1
  -2   1  -1 1080.26 44.9698  -2
   2  -1  -1 1080.26 44.9698   1
   2   1   1 1092.02 40.6257  -2
  -2  -1   1 1092.02 40.6257   1
   2   1   1 1034.46 44.6661  -2
  -2  -1   1 1034.46 44.6661   1
  -2   1  -1 1044.76 43.3272  -2
   2  -1  -1 1044.76 43.3272   1
   2  -1  -1 622.858 27.1440   2
  -2  -1   1 643.499 25.6964   2
  -2  -1   1 624.153 27.3112   2
   2  -1  -1 601.590 23.4607   2
  -2  -1   1 612.715 23.9401   2
   2   1  -1 588.003 25.9874   1
   2   1  -1 636.179 25.2192   1
  -2   1   1 584.429 23.0779   1
  -2   1   1 580.482 25.6501   1
   2   1  -1 608.817 23.1926   1
  -2   1   1 621.504 26.9757   2
  -2   1   1 618.233 23.3668   2
  -1   1  -1 217.699 9.76165  -2
   1  -1  -1 217.699 9.76165   1
   1   1   1 203.316 8.62394  -2
  -1  -1   1 203.316 8.62394   1
   1   1   1 201.531 9.32423  -2
  -1  -1   1 201.531 9.32423   1
   1   1   1 194.443 9.40038  -2
  -1  -1   1 194.443 9.40038   1
  -1   1  -1 231.959 9.48480  -2
   1  -1  -1 231.959 9.48480   1
  -1  -1   1 92.0024 4.55636   2
  -1  -1   1 87.2186 4.35261   2
  -1  -1   1 94.4944 5.09887   2
   1  -1  -1 98.7936 4.97249   2
   1  -1  -1 90.4587 3.89919   2
   1  -1  -1 94.1065 3.88739   1
  -1   1   1 93.6956 4.16887   1
   1   1  -1 94.9666 4.33132   1
   1   1  -1 84.0462 4.73509   1
   1   1  -1 91.3806 4.24740   1
  -1   1   1 90.0745 4.65928   1
  -1   1   1 95.7782 3.98494   2
   1   1  -1 101.783 4.25240   2
  -1   1   1 96.0899 4.08817   2
   0   1   1 396.409 15.1800  -2
   0  -1   1 396.409 15.1800   1
   0   1  -1 343.388 13.6722  -2
   0  -1  -1 343.388 13.6722   1
   0   1  -1 361.264 15.2074  -2
   0  -1  -1 361.264 15.2074   1
   0   1  -1 335.912 13.1177  -2
   0  -1  -1 335.912 13.1177   1
   0   1   1 351.850 14.6327  -2
   0  -1   1 351.850 14.6327   1
   0  -1   1 334.196 15.6013  -2
   0   1   1 334.196 15.6013   1
   0  -1   1 354.230 14.7625  -2
   0   1   1 354.230 14.7625   1
   0  -1  -1 340.794 13.6028  -2
   0   1  -1 340.794 13.6028   1
   0  -1   1 335.737 14.2018  -2
   0   1   1 335.737 14.2018   1
   0  -1  -1 339.412 15.6297  -2
   0   1  -1 339.412 15.6297   1
  -1  -1  -1 113.759 4.95978   2
  -1  -1  -1 119.396 5.49276   2
   1  -1   1 108.442 5.45044   2
  -1  -1  -1 102.207 4.98277   2
   1  -1   1 101.544 4.83445   2
   1  -1   1 107.154 4.22171   1
  -1  -1  -1 106.962 4.50345   1
   1   1  -1 181.754 8.73815  -2
  -1  -1  -1 181.754 8.73815   1
  -1   1   1 177.047 8.05437  -2
   1  -1   1 177.047 8.05437   1
  -1   1   1 210.148 8.92964  -2
   1  -1   1 210.148 8.92964   1
   1   1   1 97.3820 4.84934   1
   1   1   1 96.6746 4.64906   1
   1   1   1 111.018 5.44832   1
  -1   1  -1 97.3099 4.16252   1
  -1   1  -1 98.1312 5.30251   1
  -1   1  -1 113.211 4.61374   2
  -2  -1  -1 441.080 17.7136   2
   2  -1   1 438.137 17.5644   2
  -2  -1  -1 447.357 19.7318   2
  -2  -1  -1 460.042 19.2458   2
   2  -1   1 432.194 19.3841   2
   2   1  -1 1041.45 39.4212  -2
  -2  -1  -1 1041.45 39.4212   1
  -2   1   1 1072.68 43.9517  -2
   2  -1   1 1072.68 43.9517   1
   2   1  -1 1003.76 43.8169  -2
  -2  -1  -1 1003.76 43.8169   1
   2  -1   1 450.697 16.7976   1
   2  -1   1 420.222 19.2444   1
   2   1   1 431.422 17.3297   1
  -2   1  -1 426.813 16.5358   1
   2   1   1 442.854 19.5658   1
   2   1   1 442.840 18.2920   1
  -2   1  -1 432.556 19.4178   1
  -2   1  -1 461.715 17.3395   2
   3  -1   1 127.355 5.95985   1
   3  -1   1 113.872 5.95491   1
   3   1  -1 680.891 26.7507  -2
  -3  -1  -1 680.891 26.7507   1
   3   1  -1 652.503 30.3042  -2
  -3  -1  -1 652.503 30.3042   1
  -3   1   1 686.299 30.4341  -2
   3  -1   1 686.299 30.4341   1
   3  -1   1 122.605 5.86623   2
  -3  -1  -1 119.056 6.50928   2
  -3  -1  -1 119.938 6.53565   2
  -3  -1  -1 122.932 6.17225   2
   3   1   1 117.064 6.26289   1
   3   1   1 107.556 6.16111   1
  -3   1  -1 110.742 4.99569   1
  -3   1  -1 110.620 6.03511   1
   3   1   1 118.165 5.65594   1
  -3   1  -1 122.386 6.05094   2
  -3   1  -1 126.429 6.23426   2
  -3   1  -1 116.199 6.05019   2
  -3  -1   1 729.216 28.5877  -2
   3   1   1 729.216 28.5877   1
   4  -1   1 168.050 8.40012   1
   4  -1   1 165.142 8.33841   1
  -4  -1  -1 177.991 7.83842   1
  -4  -1  -1 162.765 8.08235   1
   4   1  -1 326.965 16.4363  -2
  -4  -1  -1 326.965 16.4363   1
  -4  -1  -1 173.611 8.31970   2
  -4  -1  -1 165.027 8.71922   2
   4  -1   1 168.121 8.05406   2
  -4  -1  -1 164.719 8.87631   2
  -4   1  -1 170.757 8.24407   2
  -4   1  -1 182.607 8.72914   2
  -4   1  -1 171.805 8.22029   2
  -4   1  -1 161.388 7.39839   1
   4   1   1 177.414 8.88834   1
   4   1   1 170.164 7.89191   1
  -4   1  -1 167.105 8.54870   1
   4   1   1 174.675 9.73729   1
   4   1   1 170.121 8.94430   1
  -5  -1  -1 22.8226 3.25104   1
  -5  -1  -1 30.3480 2.52976   1
   5  -1   1 31.4069 2.38563   1
   5  -1   1 28.1585 3.44871   1
   5  -1   1 29.8760 3.04488   1
  -5  -1  -1 27.7115 3.40782   2
  -5  -1  -1 28.3480 2.72921   2
  -5  -1  -1 31.2822 3.39725   2
   5  -1   1 29.6333 2.70094   2
  -5   1  -1 26.2148 2.99508   2
  -5   1  -1 28.8866 2.33848   2
  -5   1  -1 29.4746 2.43466   2
   5   1   1 29.7108 3.52247   2
  -5   1  -1 20.1304 3.06906   2
   5   1   1 27.6790 1.95517   1
   5   1   1 22.1895 2.94901   1
  -5   1  -1 25.8403 2.63219   1
   5   1   1 28.1772 1.99310   1
  -5   1  -1 22.5728 2.12758   1
   5   1   1 21.7835 3.10267   1
  -5  -1   1 121.003 6.86539  -2
   5   1   1 121.003 6.86539   1
  -6  -1  -1 126.028 8.75048   2
   6  -1   1 115.355 6.73392   2
  -6  -1  -1 108.965 7.69278   2
  -6  -1  -1 123.066 6.90472   2
  -6  -1  -1 116.162 8.53098   1
   6  -1   1 125.721 7.56920   1
  -6  -1  -1 109.836 6.29173   1
   6  -1   1 109.165 8.20477   1
   6   1   1 108.560 8.25110   1
  -6   1  -1 118.716 6.22822   1
   6   1   1 106.632 7.46526   1
  -6   1  -1 113.015 8.44559   2
  -6   1  -1 125.497 7.66727   2
  -6   1  -1 116.722 6.11445   2
   6   1   1 115.601 8.54889   2
   6   1   1 114.921 6.81430   2
  -7  -1  -1 192.743 12.8586   1
   7  -1   1 195.313 12.7572   1
   7  -1   1 206.267 11.2780   1
  -7  -1  -1 190.844 10.0298   1
  -7  -1  -1 208.636 10.4321   2
   7  -1   1 213.214 10.7388   2
  -7  -1  -1 216.647 13.4019   2
  -7  -1  -1 197.036 11.8229   2
   7   1   1 197.131 11.6243   1
  -7   1  -1 204.565 9.88078   1
   7   1   1 195.965 12.8096   1
  -7   1  -1 205.160 11.5061   2
   7   1   1 196.728 10.7772   2
  -7   1  -1 208.754 13.2155   2
   7   1   1 206.918 13.3904   2
  -7   1  -1 204.378 9.25173   2
   8  -1   1 20.0896 2.95820   2
   8  -1   1 23.6249 4.24070   2
  -8  -1  -1 19.3891 2.17839   2
  -8  -1  -1 19.7732 3.52191   2
  -8  -1  -1 24.1163 4.13685   2
   8  -1   1 21.6629 4.00632   1
  -8  -1  -1 17.1914 3.74938   1
  -8  -1  -1 21.9268 2.91386   1
   8  -1   1 28.6446 3.70068   1
   8   1   1 24.1790 4.11558   1
   8   1   1 21.7219 3.63171   1
  -8   1  -1 20.3147 2.66369   1
  -8   1  -1 23.0912 4.25857   1
   8   1   1 20.8673 4.04551   2
   8   1   1 23.3968 3.23431   2
  -8   1  -1 21.1353 3.95158   2
  -8   1  -1 23.1040 3.48247   2
  -9  -1  -1 56.4710 6.63992   2
  -9  -1  -1 56.4090 6.04122   2
   9  -1   1 51.5572 5.02622   2
   9  -1   1 50.0615 6.62980   2
  -9  -1  -1 55.9105 5.00634   1
   9  -1   1 57.6613 5.78723   1
  -9  -1  -1 52.8011 6.75942   1
   9  -1   1 60.3002 6.91629   1
  -9   1  -1 56.4461 5.78601   2
  -9   1  -1 64.7072 7.08029   2
   9   1   1 60.2599 7.03710   2
   9   1   1 58.9927 5.42865   2
  -9   1  -1 57.6284 4.72434   1
  -9   1  -1 60.1434 6.97349   1
   9   1   1 62.2036 6.35852   1
 -10  -1  -1 1.93093 1.78093   1
 -10  -1  -1 3.37531 2.72414   1
  10  -1   1 3.09931 2.10258   1
  10  -1   1 1.62980 1.42779   1
  10  -1   1 4.51223 2.97400   2
 -10  -1  -1 2.72710 1.85320   2
  10   1   1 0.67890 1.31084   1
 -10   1  -1 2.22086 1.41070   1
  10   1   1 0.73675 2.28125   2
  10   1   1 0.26323 1.48566   2
 -10   1  -1 3.51891 1.65534   2
 -10   1  -1 2.06912 1.76721   2
 -10  -2   1 19.7474 4.75508   1
  10  -2  -1 21.6460 3.96770   1
  10   2   0 22.1203 4.65932  -2
 -10  -2   1 22.1203 4.65932   1
  10  -2  -1 12.4811 4.57500   2
  10  -2  -1 13.8120 2.83915   2
 -10  -2   1 9.94317 3.56792   2
 -10   2   1 17.4068 3.51681   1
 -10   2   1 14.8837 4.72482   1
  10   2  -1 16.7888 4.45639   1
 -10   2   1 21.5018 4.22437   2
  10   2  -1 17.1478 5.17286   2
  10   2  -1 14.7435 3.70399   2
  -9  -2   1 0.42568 1.94804   1
   9  -2  -1 3.01713 1.59771   1
   9  -2  -1 1.12963 1.44486   1
  -9  -2   1 0.81375 1.52405   1
   9  -2  -1 2.59135 1.41714   2
   9  -2  -1 1.01504 1.57335   2
  -9  -2   1 1.22738 1.57854   2
  -9   2   1 1.12902 1.30260   2
   9   2  -1 1.38063 1.89385   2
  -9   2   1 3.74287 2.21667   2
   9   2  -1 2.33483 1.74601   2
   9   2  -1 2.32449 1.79210   1
   9   2  -1 1.68544 0.65261   1
  -9   2   1 1.53921 1.39680   1
   8  -2  -1 12.9249 2.59137   1
  -8  -2   1 13.2223 3.25636   1
  -8  -2   1 11.1180 3.63825   1
   8  -2  -1 9.11165 3.15598   1
  -8  -2   1 6.84679 2.56370   2
   8  -2  -1 11.9674 2.24890   2
   8   2  -1 8.81498 2.76678   1
   8   2  -1 10.7469 1.83909   1
  -8   2   1 9.80874 2.48398   1
   8   2  -1 11.2808 3.61988   2
   8   2  -1 11.0251 2.49410   2
  -8   2   1 12.1954 3.57637   2
  -8   2   1 9.50284 2.51601   2
  -7  -2   1 106.563 8.72116   1
   7  -2  -1 103.410 8.56472   1
   7  -2  -1 103.112 7.16472   1
  -7  -2   1 95.2645 6.76686   1
  -7  -2   1 104.404 5.77615   2
  -7  -2   1 99.1305 7.71981   2
   7  -2  -1 108.415 6.43097   2
  -7   2   1 103.308 7.06191   2
  -7   2   1 96.4887 8.45186   2
   7   2  -1 102.502 6.78331   2
   7   2  -1 114.725 9.13242   2
   7   2  -1 103.987 7.87136   1
   7   2  -1 102.663 6.43820   1
  -7   2   1 99.4985 6.48352   1
   6  -2  -1 40.0671 2.23398   1
   6  -2  -1 39.5866 2.25008   1
   6  -2  -1 34.3239 3.60522   1
  -6  -2   1 38.8006 3.71172   1
  -6  -2   1 34.8438 4.44824   1
   6  -2  -1 35.0039 4.53078   1
  -6  -2   1 39.9214 4.29750   2
  -6  -2   1 38.2803 3.14066   2
   6  -2  -1 39.2958 3.29224   2
   6   2  -1 39.2303 3.61750   2
   6   2  -1 40.3426 4.79438   2
  -6   2   1 35.8300 4.47939   2
  -6   2   1 43.8008 3.90066   2
  -6   2   1 36.2020 3.38093   1
   6   2  -1 33.8872 3.39253   1
   6   2  -1 31.8151 3.95628   1
  -5  -2   1 216.912 12.2099   2
  -5  -2   1 261.257 11.9448   2
   5  -2  -1 240.302 10.9952   2
  -5  -2   1 257.534 12.7502   2
  -5  -2   1 241.149 13.8453   1
   5  -2  -1 257.223 11.9580   1
   5  -2  -1 246.944 11.1622   1
  -5  -2   1 268.040 12.1548   1
   5  -2  -1 253.270 11.2229   1
   5  -2  -1 252.696 14.2176   1
  -5   2   1 244.623 11.5822   2
   5   2  -1 254.777 14.1148   2
  -5   2   1 249.829 14.0500   2
   5   2  -1 244.317 11.5220   2
   5   2  -1 223.277 12.4130   1
   5   2  -1 236.793 12.3685   1
  -5   2   1 252.462 11.5759   1
   5   2  -1 264.555 12.7107   1
  -4  -2   1 104.781 6.64636   1
   4  -2  -1 108.621 5.92874   1
   4  -2  -1 106.176 5.48608   1
   4  -2  -1 105.772 5.48365   1
   4   2   1 116.842 7.52521  -2
  -4  -2   1 116.842 7.52521   1
   4   2   1 112.234 6.36084  -2
  -4  -2   1 112.234 6.36084   1
  -4   2  -1 100.784 7.29693  -2
   4  -2  -1 100.784 7.29693   1
   4  -2  -1 97.4019 5.14980   2
   4  -2  -1 96.1219 5.98363   2
   4  -2  -1 91.9404 5.02204   2
  -4  -2   1 103.472 6.31064   2
  -4  -2   1 97.3936 6.26182   2
  -4  -2   1 99.3685 5.76196   2
   4   2  -1 103.455 5.62199   2
  -4   2   1 110.843 5.70858   2
  -4   2   1 99.7410 6.83405   2
  -4   2   1 103.905 5.78111   1
   4   2  -1 93.0971 6.31634   1
   4   2  -1 106.393 6.29456   1
   4   2  -1 100.738 6.27244   1
  -4   2   1 99.6552 5.59564   1
   3  -2  -1 671.833 26.2153   2
  -3  -2   1 646.021 28.6271   2
  -3  -2   1 676.605 30.4839   2
  -3  -2   1 684.774 26.9293   2
   3  -2  -1 699.153 30.3162   2
   3  -2  -1 686.562 26.3172   1
   3  -2  -1 672.472 28.6684   1
  -3   2  -1 1492.33 65.1311  -2
   3  -2  -1 1492.33 65.1311   1
   3   2   1 1589.78 63.5251  -2
  -3  -2   1 1589.78 63.5251   1
  -3   2  -1 1582.61 62.5279  -2
   3  -2  -1 1582.61 62.5279   1
   3   2   1 1470.98 58.7537  -2
  -3  -2   1 1470.98 58.7537   1
   3   2  -1 700.000 27.3681   1
  -3   2   1 680.658 27.0375   1
  -3   2   1 682.346 30.2909   1
   3   2  -1 701.893 29.5955   1
   3   2  -1 672.707 30.7094   1
  -3   2   1 677.322 25.7516   2
   3   2  -1 666.258 26.7949   2
   2   2   1 330.706 16.7986  -2
  -2  -2   1 330.706 16.7986   1
  -2   2  -1 385.188 17.4344  -2
   2  -2  -1 385.188 17.4344   1
   2   2   1 380.174 16.6977  -2
  -2  -2   1 380.174 16.6977   1
   2   2   1 384.066 15.4334  -2
  -2  -2   1 384.066 15.4334   1
  -2  -2   1 155.043 7.46276   2
   2  -2  -1 142.882 6.73104   2
  -2  -2   1 147.761 7.73608   2
  -2  -2   1 159.130 8.48744   2
   2  -2  -1 149.341 8.24895   2
   2  -2  -1 153.023 6.73600   1
  -2   2   1 153.233 7.18229   1
   2   2  -1 163.852 7.53870   1
   2   2  -1 160.456 7.55655   1
   2   2  -1 164.605 8.26025   1
  -2   2   1 145.180 8.12090   1
   2   2  -1 164.035 8.55199   1
  -2   2   1 154.497 6.40188   2
  -2   2   1 168.220 6.91208   2
  -1  -2   1 2440.41 90.8864   2
   1  -2  -1 2401.44 90.5613   2
   1   2   1 4227.48 192.152  -2
  -1  -2   1 4227.48 192.152   1
   1   2   1 4771.65 188.752  -2
  -1  -2   1 4771.65 188.752   1
  -1   2  -1 4710.36 192.759  -2
   1  -2  -1 4710.36 192.759   1
  -1   2  -1 5275.92 189.045  -2
   1  -2  -1 5275.92 189.045   1
   1   2   1 4332.44 175.296  -2
  -1  -2   1 4332.44 175.296   1
  -1   2  -1 4533.02 169.473  -2
   1  -2  -1 4533.02 169.473   1
   1   2  -1 3159.87 113.575   1
  -1   2   1 2902.17 113.235   1
  -1  -2  -1 4490.32 198.740  -2
   1   2  -1 4490.32 198.740   1
  -1  -2  -1 5084.87 189.073  -2
   1   2  -1 5084.87 189.073   1
  -1  -2  -1 4954.24 169.921  -2
   1   2  -1 4954.24 169.921   1
   0   2   1 9173.00 363.437  -2
   0  -2   1 9173.00 363.437   1
   0   2  -1 9165.54 331.474  -2
   0  -2  -1 9165.54 331.474   1
   0   2   1 8085.95 356.020  -2
   0  -2   1 8085.95 356.020   1
   0   2  -1 8855.38 363.412  -2
   0  -2  -1 8855.38 363.412   1
   0   2  -1 8886.09 356.353  -2
   0  -2  -1 8886.09 356.353   1
   0  -2   1 9926.16 375.513  -2
   0   2   1 9926.16 375.513   1
   0  -2  -1 8512.19 375.065  -2
   0   2  -1 8512.19 375.065   1
   0  -2  -1 9999.99 331.763  -2
   0   2  -1 9999.99 331.763   1
   0  -2   1 8558.22 356.228  -2
   0   2   1 8558.22 356.228   1
   0  -2   1 8111.25 331.263  -2
   0   2   1 8111.25 331.263   1
  -1  -2  -1 2180.43 85.2966   2
   1  -2   1 2289.68 85.1581   2
   1  -2   1 2330.42 96.5711   2
   1   2  -1 4387.52 173.461  -2
  -1  -2  -1 4387.52 173.461   1
   1   2  -1 4110.40 190.094  -2
  -1  -2  -1 4110.40 190.094   1
  -1   2   1 4910.18 190.651  -2
   1  -2   1 4910.18 190.651   1
   1   2  -1 5002.74 186.850  -2
  -1  -2  -1 5002.74 186.850   1
  -1   2   1 5351.15 186.751  -2
   1  -2   1 5351.15 186.751   1
  -1  -2   1 4578.66 167.926  -2
   1   2   1 4578.66 167.926   1
   1  -2  -1 4550.01 196.599  -2
  -1   2  -1 4550.01 196.599   1
  -1  -2   1 4479.13 196.651  -2
   1   2   1 4479.13 196.651   1
  -1  -2   1 4535.82 186.612  -2
   1   2   1 4535.82 186.612   1
  -1   2  -1 2337.01 82.8449   1
   1   2   1 2083.30 83.0709   1
   2  -2   1 220.993 11.3395   2
  -2  -2  -1 237.602 10.3667   2
  -2  -2  -1 245.066 11.3304   2
   2  -2   1 234.966 10.1193   2
  -2  -2  -1 220.536 11.5450   2
  -2  -2  -1 249.624 10.4974   2
   2  -2   1 247.902 9.84543   1
   2  -2   1 230.217 9.12206   1
   2   2  -1 342.186 16.9883  -2
  -2  -2  -1 342.186 16.9883   1
   2   2  -1 371.179 15.1619  -2
  -2  -2  -1 371.179 15.1619   1
  -2   2   1 380.007 15.3977  -2
   2  -2   1 380.007 15.3977   1
  -2   2   1 389.798 17.3480  -2
   2  -2   1 389.798 17.3480   1
  -2   2  -1 216.683 9.56010   1
   2   2   1 227.255 10.8172   1
   2   2   1 230.211 11.7502   1
   2   2   1 236.756 10.2947   1
  -2   2  -1 220.696 11.4925   1
   2  -2  -1 362.512 14.7088  -2
  -2   2  -1 362.512 14.7088   1
  -2   2  -1 229.221 9.49879   2
  -3  -2  -1 825.616 35.1460   2
  -3  -2  -1 851.293 35.7594   2
  -3  -2  -1 805.256 32.2912   2
   3  -2   1 808.078 32.2635   2
  -3  -2  -1 817.529 36.5842   2
   3  -2   1 830.341 36.1476   2
  -3   2   1 1520.28 60.7480  -2
   3  -2   1 1520.28 60.7480   1
   3   2  -1 1375.65 60.2552  -2
  -3  -2  -1 1375.65 60.2552   1
  -3  -2  -1 744.346 30.9036   1
   3  -2   1 799.895 29.8310   1
   3  -2  -1 1370.04 53.6862  -2
  -3   2  -1 1370.04 53.6862   1
  -3   2  -1 823.755 34.3059   2
  -3   2  -1 844.233 31.3694   2
   3   2   1 795.567 31.0612   1
   3   2   1 784.805 33.2215   1
  -3   2  -1 792.859 30.3452   1
  -3   2  -1 801.271 35.0841   1
   3   2   1 801.783 35.2811   1
  -4  -2  -1 11.6919 1.94956   2
  -4  -2  -1 12.6502 1.83738   2
  -4  -2  -1 7.67402 2.04253   2
   4  -2   1 10.3652 1.38320   2
   4  -2   1 14.8933 1.84963   2
   4   2  -1 119.702 8.05723  -2
  -4  -2  -1 119.702 8.05723   1
   4  -2   1 12.9932 1.72664   1
  -4  -2  -1 13.5419 1.78447   1
   4  -2   1 10.8560 2.18652   1
  -4   2  -1 14.1994 1.87198   2
  -4   2  -1 11.9302 1.54034   2
   4   2   1 14.6165 2.13791   2
  -4   2  -1 13.4209 1.59907   2
   4   2   1 9.23589 1.79763   1
   4   2   1 12.7780 1.88938   1
  -4   2  -1 11.9546 1.68525   1
  -4   2  -1 10.0206 1.18037   1
   4   2   1 11.9173 1.72341   1
  -4   2  -1 8.78661 1.26549   1
  -4  -2   1 126.255 6.83625  -2
   4   2   1 126.255 6.83625   1
  -5  -2  -1 248.679 11.3818   1
   5  -2   1 248.561 11.4901   1
  -5  -2  -1 231.930 13.5718   1
   5  -2   1 230.140 13.5089   1
  -5  -2  -1 261.387 12.7964   2
  -5  -2  -1 241.533 12.7507   2
  -5  -2  -1 230.038 12.6610   2
   5  -2   1 247.284 11.8213   2
   5   2   1 247.583 11.5684   1
  -5   2  -1 238.306 10.7003   1
   5   2   1 251.375 12.6081   1
   5   2   1 222.884 12.1757   1
  -5   2  -1 261.452 11.6573   2
  -5   2  -1 255.145 11.6546   2
   5   2   1 264.529 12.2756   2
   5   2   1 269.484 14.4419   2
  -5   2  -1 263.014 12.1762   2
  -6  -2  -1 64.2039 4.87148   2
  -6  -2  -1 66.1611 5.65041   2
   6  -2   1 61.4151 4.58639   2
   6  -2   1 54.6703 5.66499   1
  -6  -2  -1 62.1644 6.01556   1
  -6  -2  -1 53.3962 4.31673   1
   6  -2   1 58.4900 4.65568   1
   6   2   1 58.0679 3.88669   1
  -6   2  -1 62.8235 4.12416   1
   6   2   1 59.0482 5.35479   1
   6   2   1 65.3444 6.15228   2
   6   2   1 63.5928 4.94049   2
  -6   2  -1 61.1886 3.61349   2
  -6   2  -1 62.6120 6.04693   2
  -6   2  -1 60.8001 4.89559   2
   7  -2   1 84.2837 6.25571   1
  -7  -2  -1 83.4891 7.62325   1
  -7  -2  -1 82.4053 5.82472   1
   7  -2   1 77.2987 7.32918   1
   7  -2   1 83.3530 5.89033   2
  -7  -2  -1 81.3183 6.91259   2
  -7  -2  -1 81.5380 5.73659   2
  -7   2  -1 90.5823 7.85407   2
  -7   2  -1 83.4263 6.28220   2
   7   2   1 81.8086 7.62699   2
   7   2   1 86.4007 6.21770   2
  -7   2  -1 87.0742 5.41810   1
   7   2   1 89.1927 7.20588   1
   7   2   1 79.5702 4.50434   1
   8  -2   1 7.75568 2.31725   2
  -8  -2  -1 4.75582 1.62016   2
  -8  -2  -1 3.60222 1.94975   2
  -8  -2  -1 5.93689 2.71015   1
   8  -2   1 2.28533 2.04859   1
   8  -2   1 6.81253 2.32091   1
  -8  -2  -1 4.47356 1.83474   1
   8   2   1 8.39782 3.09263   2
  -8   2  -1 3.82406 1.75852   2
  -8   2  -1 4.45788 2.36772   2
   8   2   1 7.22223 2.36555   2
  -8   2  -1 6.91546 1.89479   1
   8   2   1 2.83449 1.79781   1
   9  -2   1 7.58794 2.54589   1
   9  -2   1 6.62486 2.90248   1
  -9  -2  -1 6.37087 2.21444   1
  -9  -2  -1 6.15268 2.94780   1
  -9  -2  -1 8.27531 2.89017   2
  -9  -2  -1 7.68400 1.44862   2
   9  -2   1 7.97941 2.47260   2
  -9   2  -1 8.30780 2.48811   2
   9   2   1 9.62249 2.89926   2
  -9   2  -1 4.62901 2.45122   2
   9   2   1 6.71156 2.95342   2
   9   2   1 6.05388 2.67570   1
  -9   2  -1 8.28798 1.83670   1
  -9   2  -1 8.37894 3.41996   1
  10  -2   1 0.20408 1.68918   2
  10  -2   1 2.06512 2.68296   2
 -10  -2  -1 2.57680 2.15847   2
 -10  -2  -1 0.92348 1.47791   1
 -10  -2  -1 -2.1120 2.12222   1
  10  -2   1 1.71854 2.07898   1
  10   2   1 1.54208 2.35291   2
  10   2   1 1.34485 1.80691   2
 -10   2  -1 0.93260 1.45679   2
  10   2   1 2.22194 2.31215   1
 -10   2  -1 0.34286 1.52906   1
  10  -2  -2 79.6549 6.03882  -2
 -10   2  -1 79.6549 6.03882   1
  10  -3  -1 4.44731 2.16429   1
 -10  -3   1 5.63038 3.16053   1
 -10  -3   1 6.28106 2.88430   1
 -10  -3   1 5.02811 2.78750   2
  10  -3  -1 4.95897 1.67630   2
  10   3  -1 7.75638 3.82310   2
 -10   3   1 5.46123 2.57308   2
  10   3  -1 8.53641 2.94226   2
  10   3  -1 3.46034 2.17667   1
 -10   3   1 2.73687 2.06759   1
  -9  -3   1 2.73311 1.88360   2
   9  -3  -1 2.79888 1.34690   2
  -9  -3   1 1.54243 2.15872   1
   9  -3  -1 0.47117 1.21857   1
  -9  -3   1 1.33551 1.61484   1
  -9   3   1 2.10880 2.02431   2
   9   3  -1 3.72713 2.00153   2
   9   3  -1 0.31533 2.05861   2
   9   3  -1 2.59638 1.24080   1
   9   3  -1 1.61341 1.21143   1
  -9   3   1 0.84507 1.49344   1
  -8  -3   1 27.0545 3.78837   1
  -8  -3   1 27.3769 4.63358   1
   8  -3  -1 27.9578 4.56976   1
  -8  -3   1 26.2020 4.06307   2
   8  -3  -1 29.6073 3.32096   2
  -8  -3   1 28.0664 2.70409   2
   8   3  -1 32.1546 4.05015   2
   8   3  -1 29.5002 4.88039   2
  -8   3   1 23.0612 4.33132   2
   8   3  -1 29.7799 4.24028   1
   8   3  -1 25.8458 3.12035   1
  -8   3   1 28.0320 3.41538   1
   7  -3  -1 0.25889 1.37862   1
   7  -3  -1 0.33742 0.96503   1
  -7  -3   1 0.65230 1.25445   1
  -7  -3   1 2.61131 1.62252   1
   7  -3  -1 0.83733 0.94238   2
  -7  -3   1 0.32071 0.97039   2
  -7  -3   1 0.25011 1.07722   2
  -7   3   1 1.27790 1.62031   2
   7   3  -1 2.13471 1.36185   2
   7   3  -1 1.77265 1.76369   2
   7   3  -1 1.92588 1.43142   1
  -7   3   1 0.88072 1.09485   1
   7   3  -1 1.88334 1.34953   1
  -6  -3   1 115.918 8.22686   2
   6  -3  -1 126.894 6.94013   2
  -6  -3   1 118.108 7.22564   2
  -6  -3   1 114.416 9.01989   1
   6  -3  -1 117.329 9.25200   1
   6  -3  -1 127.757 5.54037   1
   6  -3  -1 124.998 7.42453   1
  -6  -3   1 124.140 7.83857   1
   6   3  -1 119.267 7.51361   2
  -6   3   1 122.638 7.08846   2
   6   3  -1 111.070 8.98203   2
  -6   3   1 112.621 9.06136   2
   6   3  -1 119.758 8.39653   1
   6   3  -1 126.271 7.90896   1
  -6   3   1 115.815 7.14594   1
   5   3   1 39.1253 4.69794  -2
  -5  -3   1 39.1253 4.69794   1
  -5  -3   1 12.6337 2.16921   2
  -5  -3   1 9.67104 1.97623   2
   5  -3  -1 11.7687 1.85336   2
  -5  -3   1 10.8111 2.32666   2
   5  -3  -1 9.93127 2.90596   1
   5  -3  -1 9.74098 1.40695   1
   5  -3  -1 8.53784 1.72238   1
  -5  -3   1 11.8341 2.17466   1
   5  -3  -1 10.0772 1.74739   1
   5   3  -1 14.0948 2.32815   1
   5   3  -1 12.0088 2.08165   1
   5   3  -1 6.98103 2.17851   1
  -5   3   1 8.58257 1.77289   1
  -5   3   1 6.96106 2.41984   2
   5   3  -1 12.5852 2.80912   2
   5   3  -1 11.8552 2.14387   2
  -5   3   1 12.4107 1.82515   2
  -4  -3   1 90.6630 6.09372   2
  -4  -3   1 97.3525 6.73261   2
  -4  -3   1 95.8840 6.42800   2
   4  -3  -1 101.728 6.71972   2
   4  -3  -1 89.4173 5.31425   2
  -4   3  -1 321.329 14.1839  -2
   4  -3  -1 321.329 14.1839   1
  -4   3  -1 301.135 16.4030  -2
   4  -3  -1 301.135 16.4030   1
   4   3   1 300.309 16.1623  -2
  -4  -3   1 300.309 16.1623   1
   4  -3  -1 102.246 5.56133   1
   4  -3  -1 102.161 5.61385   1
  -4  -3   1 114.002 6.48438   1
  -4   3   1 104.034 5.93360   1
   4   3  -1 95.9064 6.63253   1
   4   3  -1 102.036 6.90703   1
   4   3  -1 89.0175 6.40060   1
  -4   3   1 101.520 6.53242   1
  -4   3   1 99.9215 5.21765   2
   4   3  -1 101.964 5.95580   2
   3   3   1 141.566 8.02120  -2
  -3  -3   1 141.566 8.02120   1
   3   3   1 108.123 7.63702  -2
  -3  -3   1 108.123 7.63702   1
  -3   3  -1 126.037 8.26777  -2
   3  -3  -1 126.037 8.26777   1
   3   3   1 130.170 7.04740  -2
  -3  -3   1 130.170 7.04740   1
  -3   3  -1 139.844 6.98019  -2
   3  -3  -1 139.844 6.98019   1
  -3  -3   1 91.1343 6.47382   2
  -3  -3   1 87.8794 5.90059   2
  -3  -3   1 83.7824 5.70764   2
   3  -3  -1 97.1370 6.51029   2
   3  -3  -1 92.6045 5.16601   2
   3  -3  -1 92.2628 4.77298   1
   3  -3  -1 93.9441 5.40503   1
  -3   3   1 99.2563 4.77442   2
  -3   3   1 99.3564 4.60570   2
  -3   3   1 90.6443 6.20119   1
   3   3  -1 94.6143 6.23235   1
   3   3  -1 94.7893 6.48411   1
   3   3  -1 102.679 5.82352   1
   3   3  -1 88.5201 5.76143   1
  -3   3   1 97.2544 5.46936   1
  -2   3  -1 106.597 6.00899  -2
   2  -3  -1 106.597 6.00899   1
   2   3   1 96.1535 5.51703  -2
  -2  -3   1 96.1535 5.51703   1
   2   3   1 98.4063 6.17598  -2
  -2  -3   1 98.4063 6.17598   1
   2   3   1 92.2921 6.13677  -2
  -2  -3   1 92.2921 6.13677   1
  -2   3  -1 94.5909 6.60854  -2
   2  -3  -1 94.5909 6.60854   1
   2  -3  -1 37.7428 2.84619   2
  -2  -3   1 45.4396 3.23241   2
   2  -3  -1 35.1992 3.54215   2
  -2  -3   1 38.7653 3.09967   2
  -2  -3   1 40.4474 3.82263   2
  -2  -3   1 34.4049 3.26687   2
   2  -3  -1 40.9560 2.23464   1
  -2   3   1 37.4820 2.68681   2
  -2   3   1 34.4022 1.82693   2
   2   3  -1 33.5049 2.83262   1
   2   3  -1 37.1044 3.09712   1
   2   3  -1 36.9985 3.41079   1
   2   3  -1 36.0732 3.58523   1
  -2   3   1 28.1812 3.19165   1
  -2   3   1 38.7311 2.99788   1
  -1   3  -1 876.996 33.8710  -2
   1  -3  -1 876.996 33.8710   1
  -1   3  -1 793.928 34.9279  -2
   1  -3  -1 793.928 34.9279   1
  -1   3  -1 780.363 29.0488  -2
   1  -3  -1 780.363 29.0488   1
   1   3   1 810.131 33.7257  -2
  -1  -3   1 810.131 33.7257   1
   1   3   1 725.714 30.9063  -2
  -1  -3   1 725.714 30.9063   1
   1   3   1 779.353 34.4712  -2
  -1  -3   1 779.353 34.4712   1
  -1  -3  -1 837.191 34.0676  -2
   1   3  -1 837.191 34.0676   1
  -1  -3  -1 720.759 35.5764  -2
   1   3  -1 720.759 35.5764   1
  -1  -3  -1 803.836 31.4189  -2
   1   3  -1 803.836 31.4189   1
  -1  -3  -1 810.177 29.8257  -2
   1   3  -1 810.177 29.8257   1
   1  -3   1 721.615 35.5123  -2
  -1   3   1 721.615 35.5123   1
   1  -3   1 804.692 33.7309  -2
  -1   3   1 804.692 33.7309   1
   1  -3   1 772.872 31.1612  -2
  -1   3   1 772.872 31.1612   1
   0   3  -1 398.415 15.8185  -2
   0  -3  -1 398.415 15.8185   1
   0   3  -1 405.826 19.4450  -2
   0  -3  -1 405.826 19.4450   1
   0   3  -1 396.956 17.1237  -2
   0  -3  -1 396.956 17.1237   1
   0   3   1 422.237 19.4305  -2
   0  -3   1 422.237 19.4305   1
   0   3  -1 428.572 18.7954  -2
   0  -3  -1 428.572 18.7954   1
   0   3   1 427.681 18.5623  -2
   0  -3   1 427.681 18.5623   1
   0  -3  -1 441.722 18.8799  -2
   0   3  -1 441.722 18.8799   1
   0  -3  -1 422.366 15.5541  -2
   0   3  -1 422.366 15.5541   1
   0  -3   1 385.446 19.8945  -2
   0   3   1 385.446 19.8945   1
   0  -3  -1 420.702 17.2369  -2
   0   3  -1 420.702 17.2369   1
   0  -3   1 418.102 17.3195  -2
   0   3   1 418.102 17.3195   1
   0  -3   1 400.923 18.6636  -2
   0   3   1 400.923 18.6636   1
   0  -3  -1 395.081 19.9780  -2
   0   3  -1 395.081 19.9780   1
  -1   3   1 859.293 33.5998  -2
   1  -3   1 859.293 33.5998   1
  -1   3   1 868.872 35.2661  -2
   1  -3   1 868.872 35.2661   1
   1   3  -1 801.338 33.9722  -2
  -1  -3  -1 801.338 33.9722   1
   1   3  -1 745.295 34.7005  -2
  -1  -3  -1 745.295 34.7005   1
   1   3  -1 751.268 31.2027  -2
  -1  -3  -1 751.268 31.2027   1
  -1  -3   1 826.562 31.5829  -2
   1   3   1 826.562 31.5829   1
   1  -3  -1 799.324 31.2653  -2
  -1   3  -1 799.324 31.2653   1
  -1  -3   1 746.437 29.9168  -2
   1   3   1 746.437 29.9168   1
  -1  -3   1 763.362 36.0905  -2
   1   3   1 763.362 36.0905   1
   1  -3  -1 799.357 36.0602  -2
  -1   3  -1 799.357 36.0602   1
  -1  -3   1 759.112 33.8456  -2
   1   3   1 759.112 33.8456   1
   2  -3   1 53.4458 2.63424   1
   2  -3   1 63.2982 3.69572   1
  -2   3   1 94.7421 6.45275  -2
   2  -3   1 94.7421 6.45275   1
  -2   3   1 114.689 5.55240  -2
   2  -3   1 114.689 5.55240   1
   2   3  -1 89.2821 5.38099  -2
  -2  -3  -1 89.2821 5.38099   1
   2   3  -1 86.9950 6.06006  -2
  -2  -3  -1 86.9950 6.06006   1
   2   3  -1 91.8614 6.07602  -2
  -2  -3  -1 91.8614 6.07602   1
  -2  -3  -1 61.9790 4.15158   2
  -2  -3  -1 57.9421 4.71320   2
  -2  -3  -1 60.6263 3.99035   2
   2  -3   1 51.7208 4.43732   2
   2  -3   1 62.7772 4.06092   2
  -2  -3  -1 58.4422 4.58133   2
  -2   3  -1 64.5376 3.15028   2
   2   3   1 66.3742 4.21071   1
   2   3   1 56.9562 4.32743   1
  -2   3  -1 57.6328 4.67527   1
   2   3   1 63.0997 5.01695   1
  -2   3  -1 68.0497 3.93868   1
   2   3   1 59.7414 4.05163   1
  -3  -3  -1 48.0199 3.75513   2
  -3  -3  -1 44.4109 4.10643   2
  -3  -3  -1 45.9298 3.83625   2
  -3  -3  -1 49.8142 4.33179   2
   3  -3   1 48.5700 4.07185   2
   3  -3   1 53.5564 3.68296   2
   3  -3   1 50.9635 2.75001   1
   3  -3   1 44.5816 2.74759   1
   3   3  -1 136.599 8.48836  -2
  -3  -3  -1 136.599 8.48836   1
   3   3  -1 141.076 7.30079  -2
  -3  -3  -1 141.076 7.30079   1
  -3   3   1 144.317 6.42912  -2
   3  -3   1 144.317 6.42912   1
  -3   3   1 151.353 8.87033  -2
   3  -3   1 151.353 8.87033   1
  -3   3  -1 46.2190 3.21596   1
   3   3   1 53.5550 4.51667   1
  -3   3  -1 45.9880 4.09918   1
   3   3   1 44.4424 3.82999   1
   3   3   1 45.4704 3.82981   1
   3  -3  -1 113.535 6.50812  -2
  -3   3  -1 113.535 6.50812   1
  -3   3  -1 47.0307 3.01000   2
  -3   3  -1 49.5537 3.55125   2
   4  -3   1 221.093 11.6239   2
  -4  -3  -1 216.788 11.7746   2
  -4  -3  -1 215.494 12.0104   2
  -4  -3  -1 200.757 11.0415   2
   4  -3   1 220.488 10.5386   2
   4  -3   1 214.961 9.37642   1
  -4  -3  -1 207.501 10.1755   1
  -4   3   1 317.619 16.7659  -2
   4  -3   1 317.619 16.7659   1
   4   3  -1 311.900 16.6558  -2
  -4  -3  -1 311.900 16.6558   1
  -4   3  -1 233.024 10.1292   2
   4   3   1 226.132 11.0223   2
   4   3   1 218.815 11.9365   2
  -4   3  -1 220.865 10.5429   2
   4   3   1 197.016 10.7521   1
  -4   3  -1 224.084 11.7587   1
   4   3   1 212.560 11.7638   1
  -4   3  -1 198.555 9.53779   1
   4   3   1 203.775 10.8174   1
   5  -3   1 28.1705 2.96302   2
  -5  -3  -1 27.9145 3.55147   2
  -5  -3  -1 26.1437 3.30939   2
  -5  -3  -1 30.6496 3.31771   2
  -5  -3  -1 25.6357 3.72610   1
   5  -3   1 25.8941 3.70623   1
   5  -3   1 27.8622 2.64176   1
  -5  -3  -1 25.4729 2.92300   1
   5   3   1 26.4542 3.10165   2
  -5   3  -1 28.9678 3.89301   2
  -5   3  -1 31.7288 2.94806   2
  -5   3  -1 30.6505 2.53218   2
  -5   3  -1 27.5122 2.61638   1
   5   3   1 27.3912 2.92600   1
   5   3   1 27.3317 3.22175   1
   5   3   1 21.3350 3.12763   1
   6  -3   1 71.3987 6.80021   1
  -6  -3  -1 71.0331 6.81879   1
   6  -3   1 78.2678 5.31047   1
  -6  -3  -1 70.8709 5.43659   1
   6  -3   1 77.2625 5.49648   2
  -6  -3  -1 79.1205 5.96199   2
  -6  -3  -1 76.2675 6.39904   2
  -6   3  -1 72.4927 4.15658   2
  -6   3  -1 85.0256 5.68728   2
   6   3   1 74.7599 5.74997   2
  -6   3  -1 74.9618 7.00971   2
   6   3   1 83.6542 7.18078   2
   6   3   1 76.1168 6.37501   1
  -6   3  -1 77.6923 5.00249   1
   6   3   1 75.6909 5.20101   1
  -7  -3  -1 7.04193 2.49010   2
   7  -3   1 5.69397 1.95913   2
  -7  -3  -1 6.93337 2.10935   2
  -7  -3  -1 9.22001 3.17506   1
   7  -3   1 7.10077 2.64766   1
  -7  -3  -1 6.26419 2.03276   1
  -7   3  -1 5.05438 1.85528   2
   7   3   1 4.36697 1.98699   2
  -7   3  -1 6.61425 2.68350   2
   7   3   1 5.77060 2.66047   2
  -7   3  -1 8.40792 2.01833   1
   7   3   1 5.27675 2.23332   1
   7   3   1 5.38151 1.63252   1
   8  -3   1 17.0538 2.88269   2
  -8  -3  -1 17.4180 3.26944   2
  -8  -3  -1 16.7540 2.69952   2
   8  -3   1 17.8153 3.69016   1
  -8  -3  -1 17.9964 3.11417   1
  -8  -3  -1 18.9296 3.88869   1
   8   3   1 13.9963 2.90967   2
   8   3   1 15.2301 3.52424   2
  -8   3  -1 13.0378 3.82982   2
   8   3   1 19.1918 2.00526   1
  -8   3  -1 14.1178 2.36327   1
   8   3   1 19.3741 3.55791   1
  -9  -3  -1 29.1247 3.22221   2
   9  -3   1 29.5218 3.92915   2
  -9  -3  -1 25.7835 4.04448   2
  -9  -3  -1 35.1982 4.31422   1
  -9  -3  -1 32.4577 5.82380   1
   9  -3   1 28.5998 5.05049   1
   9   3   1 29.6294 4.16362   2
  -9   3  -1 33.9471 5.09335   2
   9   3   1 36.1780 5.55091   2
  -9   3  -1 28.5815 3.26253   1
   9   3   1 29.3930 4.34654   1
 -10  -3  -1 -0.7029 0.94488   2
  10  -3   1 0.83883 1.77525   2
 -10  -3  -1 -0.4622 0.78153   2
 -10  -3  -1 1.04909 2.17952   1
  10  -3   1 -0.6555 1.74624   1
 -10  -3  -1 -1.1018 1.42069   1
 -10   3  -1 1.31977 0.99167   1
  10   3   1 -0.4928 1.65468   1
  10   3   1 -0.9066 1.94060   2
  10   3   1 -0.9030 1.54155   2
 -10   3  -1 1.15071 1.46637   2
 -10  -4   1 13.0494 3.83313   1
  10   4  -1 22.0122 5.38353   2
  10   4  -1 17.0279 2.37799   1
   9  -4  -1 17.4444 3.69746   1
  -9  -4   1 11.6469 4.06481   1
  -9  -4   1 17.3946 3.64107   1
  -9  -4   1 20.2700 2.44363   2
  -9  -4   1 16.1516 3.40182   2
   9  -4  -1 16.4458 2.87825   2
  -9   4   1 16.2513 3.28742   1
   9   4  -1 18.2346 3.46808   1
   9   4  -1 20.1892 3.05976   1
  -9   4   1 22.2435 4.73243   2
   9   4  -1 19.2191 3.72144   2
   9   4  -1 23.0862 5.13830   2
  -8  -4   1 32.0154 5.20171   1
   8  -4  -1 30.9551 4.97339   1
  -8  -4   1 34.3252 4.40598   1
  -8  -4   1 35.9699 3.65543   2
   8  -4  -1 36.3245 3.85660   2
  -8  -4   1 36.1665 4.91762   2
  -8   4   1 33.9496 5.33795   2
   8   4  -1 39.3439 4.58813   2
   8   4  -1 34.9965 5.54900   2
   8   4  -1 33.4509 3.94850   1
   8   4  -1 36.4951 4.85544   1
  -8   4   1 36.3056 4.09527   1
   7  -4  -1 6.36201 1.91213   2
  -7  -4   1 7.03447 2.18053   2
  -7  -4   1 5.34070 2.32684   2
  -7  -4   1 6.07206 2.66313   1
   7  -4  -1 4.79238 2.34849   1
  -7  -4   1 8.10823 2.53433   1
  -7   4   1 5.25888 2.47240   2
   7   4  -1 7.04511 2.48281   2
   7   4  -1 6.45176 2.67036   2
   7   4  -1 5.72252 2.02613   1
   7   4  -1 6.76082 2.75545   1
  -7   4   1 8.24792 2.38553   1
  -6  -4   1 116.725 9.25260   1
   6  -4  -1 108.678 9.02128   1
  -6  -4   1 101.872 7.36762   1
  -6  -4   1 111.861 8.14555   2
  -6  -4   1 105.464 7.19860   2
   6  -4  -1 108.571 6.62382   2
   6   4  -1 104.735 9.00325   2
  -6   4   1 104.945 8.69109   2
   6   4  -1 97.6885 6.99215   2
   6   4  -1 110.155 8.15389   1
   6   4  -1 112.388 7.80419   1
  -6   4   1 106.861 7.02791   1
   5  -4  -1 69.6177 6.83299   1
  -5  -4   1 84.0985 5.93892   1
   5  -4  -1 72.8904 4.57749   1
  -5  -4   1 77.5479 6.91052   1
  -5  -4   1 75.4461 6.31552   2
  -5  -4   1 70.0646 5.61037   2
   5  -4  -1 71.2307 4.94965   2
  -5  -4   1 70.9857 5.94933   2
   5   4  -1 70.4772 6.67686   2
   5   4  -1 66.1350 5.36163   2
  -5   4   1 75.6016 6.82650   2
   5   4  -1 74.4440 6.16156   1
   5   4  -1 76.7495 6.24636   1
   5   4  -1 83.7953 6.67920   1
  -5   4   1 75.2742 5.46910   1
  -4  -4   1 189.753 10.6214   2
  -4  -4   1 199.255 12.0921   2
   4  -4  -1 197.333 9.94554   2
  -4  -4   1 185.070 10.9965   2
   4  -4  -1 210.404 12.1843   2
   4   4   1 377.068 17.0160  -2
  -4  -4   1 377.068 17.0160   1
  -4   4  -1 374.861 16.7802  -2
   4  -4  -1 374.861 16.7802   1
  -4   4  -1 344.830 19.2404  -2
   4  -4  -1 344.830 19.2404   1
   4   4  -1 188.643 10.3017   2
  -4   4   1 204.812 8.96914   2
  -4   4   1 203.117 8.99650   2
   4   4  -1 178.412 10.3535   1
   4   4  -1 184.789 11.1100   1
   4   4  -1 203.028 12.0441   1
  -4   4   1 220.053 11.9338   1
  -4   4   1 193.963 10.0235   1
  -3  -4   1 67.2167 5.42643   2
  -3  -4   1 67.0470 5.01862   2
  -3  -4   1 71.0730 6.02537   2
   3  -4  -1 66.9040 5.84236   2
   3  -4  -1 79.1273 4.96779   2
   3   4   1 143.472 9.07248  -2
  -3  -4   1 143.472 9.07248   1
   3   4   1 152.196 8.30338  -2
  -3  -4   1 152.196 8.30338   1
  -3   4  -1 143.652 9.70312  -2
   3  -4  -1 143.652 9.70312   1
   3   4   1 143.587 9.14162  -2
  -3  -4   1 143.587 9.14162   1
   3  -4  -1 67.1659 3.61095   1
  -3   4   1 68.9282 4.75997   1
   3   4  -1 72.2899 5.95057   1
   3   4  -1 65.6366 5.40616   1
   3   4  -1 58.4645 4.69356   1
   3   4  -1 70.8944 5.00371   1
  -3   4   1 64.8800 5.60295   1
  -3   4   1 73.3032 4.37692   2
  -2   4  -1 101.718 7.47673  -2
   2  -4  -1 101.718 7.47673   1
   2   4   1 102.912 6.20699  -2
  -2  -4   1 102.912 6.20699   1
   2   4   1 112.407 7.36811  -2
  -2  -4   1 112.407 7.36811   1
  -2   4  -1 108.304 6.70439  -2
   2  -4  -1 108.304 6.70439   1
   2   4   1 93.7154 6.78282  -2
  -2  -4   1 93.7154 6.78282   1
   2  -4  -1 29.9455 3.84637   2
   2  -4  -1 45.3283 3.56161   2
  -2  -4   1 48.5238 3.76849   2
   2  -4   1 105.491 6.99217  -2
  -2   4   1 105.491 6.99217   1
  -2  -4  -1 105.596 7.19249  -2
   2   4  -1 105.596 7.19249   1
  -2  -4  -1 100.699 7.56144  -2
   2   4  -1 100.699 7.56144   1
  -2  -4  -1 97.7457 5.86520  -2
   2   4  -1 97.7457 5.86520   1
   2   4  -1 42.0585 3.59816   1
  -2   4   1 36.8358 4.05780   1
  -2   4   1 43.1788 3.54709   1
  -2   4   1 40.3419 3.25826   2
   1   4   1 323.915 15.0496  -2
  -1  -4   1 323.915 15.0496   1
   1   4   1 340.155 17.2098  -2
  -1  -4   1 340.155 17.2098   1
  -1   4  -1 316.201 14.8970  -2
   1  -4  -1 316.201 14.8970   1
  -1   4  -1 356.819 16.7011  -2
   1  -4  -1 356.819 16.7011   1
  -1   4  -1 354.532 13.3138  -2
   1  -4  -1 354.532 13.3138   1
  -1   4  -1 351.494 17.8038  -2
   1  -4  -1 351.494 17.8038   1
   1   4   1 347.767 16.6693  -2
  -1  -4   1 347.767 16.6693   1
   1  -4   1 325.504 17.9066  -2
  -1   4   1 325.504 17.9066   1
  -1  -4  -1 346.512 15.5698  -2
   1   4  -1 346.512 15.5698   1
  -1  -4  -1 352.679 17.0092  -2
   1   4  -1 352.679 17.0092   1
  -1  -4  -1 317.684 17.7849  -2
   1   4  -1 317.684 17.7849   1
   1  -4   1 371.897 17.0172  -2
  -1   4   1 371.897 17.0172   1
   1  -4   1 359.297 15.6176  -2
  -1   4   1 359.297 15.6176   1
  -1  -4  -1 354.713 14.1643  -2
   1   4  -1 354.713 14.1643   1
   0   4  -1 303.726 12.5390  -2
   0  -4  -1 303.726 12.5390   1
   0   4   1 317.969 15.3269  -2
   0  -4   1 317.969 15.3269   1
   0   4   1 319.409 14.0413  -2
   0  -4   1 319.409 14.0413   1
   0   4  -1 320.270 16.4092  -2
   0  -4  -1 320.270 16.4092   1
   0   4   1 342.870 16.5276  -2
   0  -4   1 342.870 16.5276   1
   0   4  -1 320.831 15.5781  -2
   0  -4  -1 320.831 15.5781   1
   0   4  -1 307.392 14.1106  -2
   0  -4  -1 307.392 14.1106   1
   0  -4  -1 339.884 14.6132  -2
   0   4  -1 339.884 14.6132   1
   0  -4   1 308.409 15.6372  -2
   0   4   1 308.409 15.6372   1
   0  -4   1 322.058 14.4663  -2
   0   4   1 322.058 14.4663   1
   0  -4   1 297.641 16.7413  -2
   0   4   1 297.641 16.7413   1
   0  -4  -1 293.027 16.6358  -2
   0   4  -1 293.027 16.6358   1
   0  -4  -1 348.423 15.9415  -2
   0   4  -1 348.423 15.9415   1
   0  -4  -1 300.353 12.0936  -2
   0   4  -1 300.353 12.0936   1
  -1   4   1 373.449 17.6792  -2
   1  -4   1 373.449 17.6792   1
  -1   4   1 358.483 16.1621  -2
   1  -4   1 358.483 16.1621   1
   1   4  -1 324.040 16.9436  -2
  -1  -4  -1 324.040 16.9436   1
   1   4  -1 352.201 16.6692  -2
  -1  -4  -1 352.201 16.6692   1
   1   4  -1 313.883 14.8731  -2
  -1  -4  -1 313.883 14.8731   1
   1  -4  -1 303.702 17.5644  -2
  -1   4  -1 303.702 17.5644   1
  -1  -4   1 329.205 16.5177  -2
   1   4   1 329.205 16.5177   1
  -1  -4   1 339.242 18.0340  -2
   1   4   1 339.242 18.0340   1
   1  -4  -1 350.010 15.2666  -2
  -1   4  -1 350.010 15.2666   1
  -1  -4   1 360.006 15.4784  -2
   1   4   1 360.006 15.4784   1
  -1  -4   1 298.755 13.7245  -2
   1   4   1 298.755 13.7245   1
   1  -4  -1 363.020 16.6421  -2
  -1   4  -1 363.020 16.6421   1
  -2  -4  -1 76.4497 5.04916   2
   2  -4   1 62.0751 5.53139   2
   2  -4   1 72.8613 4.90844   2
   2   4  -1 108.417 7.12854  -2
  -2  -4  -1 108.417 7.12854   1
  -2   4   1 118.254 6.45521  -2
   2  -4   1 118.254 6.45521   1
   2   4  -1 94.9435 7.00926  -2
  -2  -4  -1 94.9435 7.00926   1
   2   4  -1 105.158 6.32203  -2
  -2  -4  -1 105.158 6.32203   1
  -2   4   1 110.817 7.59894  -2
   2  -4   1 110.817 7.59894   1
   2  -4   1 77.9480 4.80949   1
  -2  -4   1 90.1757 6.69348  -2
   2   4   1 90.1757 6.69348   1
  -2  -4   1 102.807 7.72649  -2
   2   4   1 102.807 7.72649   1
  -2  -4   1 95.6100 5.87447  -2
   2   4   1 95.6100 5.87447   1
  -2   4  -1 64.3457 5.80623   1
   2   4   1 73.7368 5.12319   1
  -2   4  -1 78.6302 4.98159   1
   3  -4   1 87.0719 4.74795   1
  -3  -4  -1 78.9174 6.46278   2
  -3  -4  -1 77.2481 6.03526   2
  -3  -4  -1 85.2902 5.57367   2
   3  -4   1 79.0392 5.34164   2
   3  -4   1 77.5905 6.18409   2
  -3  -4  -1 69.5899 5.15592   2
   3   4  -1 147.876 8.05028  -2
  -3  -4  -1 147.876 8.05028   1
  -3   4   1 152.965 9.68392  -2
   3  -4   1 152.965 9.68392   1
   3   4  -1 151.698 9.03211  -2
  -3  -4  -1 151.698 9.03211   1
   3   4  -1 114.596 8.52418  -2
  -3  -4  -1 114.596 8.52418   1
  -3   4  -1 78.3510 6.41083   1
  -3   4  -1 81.3717 5.14068   1
   3   4   1 90.4899 6.97607   1
   3   4   1 79.9535 5.99192   1
   3   4   1 77.1581 5.53184   1
  -3   4  -1 81.1253 4.12683   2
  -4   4   1 392.470 20.3557  -2
   4  -4   1 392.470 20.3557   1
   4   4  -1 377.910 19.9703  -2
  -4  -4  -1 377.910 19.9703   1
  -4  -4  -1 180.570 9.62924   1
   4  -4   1 184.482 7.88776   1
   4  -4   1 183.355 7.85644   1
  -4  -4  -1 175.467 9.92169   2
   4  -4   1 186.540 9.61433   2
  -4  -4  -1 181.112 11.1854   2
   4  -4   1 182.627 10.9178   2
  -4  -4  -1 177.135 10.6774   2
   4   4   1 159.834 9.99581   1
   4   4   1 169.383 9.83505   1
  -4   4  -1 165.308 8.93019   1
  -4   4  -1 182.752 11.1314   1
   4   4   1 181.643 11.1802   1
   5  -4   1 160.276 9.04892   2
  -5  -4  -1 171.130 10.6088   2
  -5  -4  -1 177.569 10.2353   2
  -5  -4  -1 169.253 10.2776   2
   5  -4   1 159.738 11.0210   1
  -5  -4  -1 149.100 10.7118   1
  -5  -4  -1 158.436 9.09445   1
  -5   4  -1 152.977 8.36914   1
   5   4   1 160.870 9.51284   1
   5   4   1 160.360 9.82870   1
   5   4   1 164.677 10.5376   1
   5   4   1 164.965 9.53110   2
   5   4   1 153.693 10.9259   2
  -5   4  -1 166.272 11.2910   2
  -5   4  -1 164.255 8.52135   2
  -6  -4  -1 71.1093 6.21728   2
   6  -4   1 59.5601 5.08059   2
  -6  -4  -1 64.9616 5.76682   2
  -6  -4  -1 65.5382 6.89727   1
   6  -4   1 57.5438 6.38293   1
  -6  -4  -1 61.1148 5.19285   1
   6   4   1 65.7466 6.10082   1
   6   4   1 69.4256 5.40290   1
  -6   4  -1 69.2579 4.97757   1
  -6   4  -1 69.8605 3.95423   2
   6   4   1 64.0940 5.66811   2
  -6   4  -1 67.8620 6.78465   2
   6   4   1 73.3642 7.05058   2
   7  -4   1 6.09142 2.61588   1
  -7  -4  -1 7.63734 2.35159   1
  -7  -4  -1 6.78111 2.87066   1
  -7  -4  -1 6.91179 2.57916   2
  -7  -4  -1 11.4693 2.58860   2
   7  -4   1 6.50070 2.13076   2
  -7   4  -1 6.29543 1.91017   1
   7   4   1 7.16108 2.09218   1
   7   4   1 10.9802 3.08161   1
   7   4   1 5.00480 2.14556   2
  -7   4  -1 9.65049 3.21732   2
   7   4   1 5.54171 2.56441   2
  -8  -4  -1 29.9198 3.90605   2
   8  -4   1 32.9845 3.99208   2
  -8  -4  -1 32.9999 4.51259   2
   8  -4   1 28.8836 4.93632   1
  -8  -4  -1 31.2239 4.02455   1
  -8  -4  -1 32.8655 5.43761   1
   8   4   1 27.4727 4.11526   2
   8   4   1 26.7020 4.75631   2
  -8   4  -1 35.2093 5.31755   2
  -8   4  -1 34.4877 3.61840   1
   8   4   1 31.1113 3.27784   1
   8   4   1 36.5830 4.79175   1
   9  -4   1 4.49109 2.85977   1
  -9  -4  -1 0.90525 1.94744   1
  -9  -4  -1 3.28799 1.79998   1
  -9  -4  -1 1.97460 1.42671   2
   9  -4   1 0.28262 1.58661   2
  -9  -4  -1 3.04197 1.79533   2
   9   4   1 2.36167 1.95097   2
   9   4   1 3.54827 2.15910   2
  -9   4  -1 1.96196 1.69926   2
   9   4   1 2.43259 0.95962   1
   9   4   1 1.43063 1.38301   1
  -9   4  -1 3.03229 1.36567   1
 -10  -4  -1 55.1933 4.62217   2
  10   4   1 53.7079 6.46216   2
   9  -5  -1 52.1978 5.38789   2
  -9  -5   1 61.6562 6.72279   2
  -9  -5   1 48.6098 4.72944   2
   9  -5  -1 56.6574 7.15635   1
  -9  -5   1 56.0507 6.31181   1
  -9  -5   1 48.0399 7.51431   1
  -9   5   1 53.1338 5.67528   1
   9   5  -1 48.0406 5.33422   1
   9   5  -1 56.7181 6.53189   1
   9   5  -1 55.0546 7.91889   2
   9   5  -1 51.9562 6.25516   2
  -9   5   1 56.9313 7.72341   2
  -8  -5   1 16.8247 4.12348   1
   8  -5  -1 17.4127 3.56717   1
  -8  -5   1 15.6163 3.24009   1
  -8  -5   1 11.4251 2.67613   2
  -8  -5   1 13.9252 3.93126   2
   8  -5  -1 16.3842 3.05624   2
   8   5  -1 15.2158 3.74967   2
   8   5  -1 17.4553 4.21236   2
  -8   5   1 10.0322 3.78005   2
   8   5  -1 15.9693 3.07613   1
   8   5  -1 15.4653 3.31246   1
  -8   5   1 12.4782 3.11768   1
  -7  -5   1 14.8630 3.82650   2
   7  -5  -1 10.4290 2.55875   2
  -7  -5   1 11.6619 2.49832   2
  -7  -5   1 12.6950 3.50044   1
   7  -5  -1 9.54901 3.50382   1
  -7  -5   1 6.98169 3.07918   1
   7   5  -1 12.7476 4.00778   2
  -7   5   1 9.45444 3.27961   2
   7   5  -1 9.69195 2.97121   2
  -7   5   1 10.1952 2.70167   1
   7   5  -1 9.18362 2.99653   1
   7   5  -1 8.64256 2.68385   1
  -6  -5   1 32.0366 3.98596   1
  -6  -5   1 28.8603 4.65492   1
   6  -5  -1 29.9606 4.78569   1
   6  -5  -1 31.3268 2.20392   1
  -6  -5   1 31.8348 4.40837   2
  -6  -5   1 29.1021 3.89363   2
   6  -5  -1 34.1373 3.74508   2
  -6   5   1 35.3288 5.04631   2
   6   5  -1 29.5046 4.74515   2
   6   5  -1 36.1852 4.21248   2
   6   5  -1 30.8881 4.20152   1
   6   5  -1 31.4389 4.33423   1
  -6   5   1 28.8980 3.71021   1
   5  -5  -1 2.76702 1.99633   1
  -5  -5   1 4.60251 2.08320   2
  -5  -5   1 1.43564 1.44553   2
  -5  -5   1 1.75724 1.64600   2
   5  -5  -1 1.38285 1.35136   2
  -5   5  -1 81.4686 5.53885  -2
   5  -5  -1 81.4686 5.53885   1
   5   5   1 78.4182 6.61548  -2
  -5  -5   1 78.4182 6.61548   1
   5   5   1 79.3505 7.42316  -2
  -5  -5   1 79.3505 7.42316   1
   5   5  -1 1.35054 1.45823   1
   5   5  -1 3.94055 1.98337   1
  -5   5   1 2.17266 1.40841   1
   5   5  -1 1.60230 1.84033   1
   5   5  -1 0.11357 1.04083   2
  -4  -5   1 2.41595 1.40683   2
   4  -5  -1 0.96800 1.43880   2
   4  -5  -1 3.12108 1.49584   2
  -4  -5   1 3.70249 2.09284   2
  -4  -5   1 4.16203 1.87883   2
  -4   5  -1 32.5375 4.85418  -2
   4  -5  -1 32.5375 4.85418   1
   4   5   1 24.5787 4.08834  -2
  -4  -5   1 24.5787 4.08834   1
  -4   5  -1 32.4376 3.57534  -2
   4  -5  -1 32.4376 3.57534   1
   4   5   1 37.7460 4.18980  -2
  -4  -5   1 37.7460 4.18980   1
   4   5  -1 3.95150 2.29531   1
   4   5  -1 1.06718 1.29849   1
  -4   5   1 4.21124 1.83905   1
  -4   5   1 3.16438 1.93665   1
   4   5  -1 3.41471 1.77770   1
  -3   5  -1 73.6846 6.88851  -2
   3  -5  -1 73.6846 6.88851   1
   3   5   1 77.2630 5.71013  -2
  -3  -5   1 77.2630 5.71013   1
   3   5   1 68.5312 6.21613  -2
  -3  -5   1 68.5312 6.21613   1
   3   5   1 67.2368 6.28100  -2
  -3  -5   1 67.2368 6.28100   1
  -3   5  -1 81.2721 5.93420  -2
   3  -5  -1 81.2721 5.93420   1
  -3  -5   1 38.2889 4.36380   2
  -3  -5   1 47.7229 5.32051   2
  -3  -5   1 37.4050 3.71321   2
   3  -5  -1 44.6549 4.07202   2
   3  -5  -1 43.9830 5.06709   2
  -3   5   1 52.8142 4.45303   1
  -3   5   1 46.3227 5.15905   1
   3   5  -1 42.7230 3.99843   1
   3   5  -1 45.2974 5.22530   1
   3   5  -1 39.9214 4.58338   1
   2   5   1 66.7114 5.03095  -2
  -2  -5   1 66.7114 5.03095   1
   2   5   1 56.1569 5.41305  -2
  -2  -5   1 56.1569 5.41305   1
   2   5   1 65.6793 5.84764  -2
  -2  -5   1 65.6793 5.84764   1
  -2   5  -1 77.8427 6.75429  -2
   2  -5  -1 77.8427 6.75429   1
  -2   5  -1 64.3465 5.38949  -2
   2  -5  -1 64.3465 5.38949   1
  -2  -5  -1 58.4006 6.16177  -2
   2   5  -1 58.4006 6.16177   1
  -2  -5  -1 53.6295 4.20254  -2
   2   5  -1 53.6295 4.20254   1
  -2  -5  -1 60.7476 5.80632  -2
   2   5  -1 60.7476 5.80632   1
   2  -5   1 69.6084 5.28927  -2
  -2   5   1 69.6084 5.28927   1
   2  -5   1 63.7368 6.22581  -2
  -2   5   1 63.7368 6.22581   1
  -2  -5  -1 73.2890 5.53761  -2
   2   5  -1 73.2890 5.53761   1
   1   5   1 136.724 8.99661  -2
  -1  -5   1 136.724 8.99661   1
   1   5   1 150.398 9.74747  -2
  -1  -5   1 150.398 9.74747   1
  -1   5  -1 159.793 10.3693  -2
   1  -5  -1 159.793 10.3693   1
  -1   5  -1 156.182 9.27544  -2
   1  -5  -1 156.182 9.27544   1
   1  -5   1 135.361 10.0865  -2
  -1   5   1 135.361 10.0865   1
  -1  -5  -1 149.989 10.4798  -2
   1   5  -1 149.989 10.4798   1
   1  -5   1 144.340 9.37078  -2
  -1   5   1 144.340 9.37078   1
   1  -5   1 153.414 8.74620  -2
  -1   5   1 153.414 8.74620   1
  -1  -5  -1 133.888 6.89293  -2
   1   5  -1 133.888 6.89293   1
  -1  -5  -1 161.338 9.88044  -2
   1   5  -1 161.338 9.88044   1
  -1  -5  -1 160.167 8.91907  -2
   1   5  -1 160.167 8.91907   1
   0   5   1 50.6069 4.59361  -2
   0  -5   1 50.6069 4.59361   1
   0   5  -1 61.3410 5.59921  -2
   0  -5  -1 61.3410 5.59921   1
   0   5  -1 57.4544 4.37711  -2
   0  -5  -1 57.4544 4.37711   1
   0   5  -1 52.5193 3.07116  -2
   0  -5  -1 52.5193 3.07116   1
   0   5   1 59.7686 5.48817  -2
   0  -5   1 59.7686 5.48817   1
   0   5  -1 56.7838 4.92106  -2
   0  -5  -1 56.7838 4.92106   1
   0  -5   1 41.7396 3.10452  -2
   0   5   1 41.7396 3.10452   1
   0  -5   1 56.0599 4.60590  -2
   0   5   1 56.0599 4.60590   1
   0  -5  -1 57.1209 4.71863  -2
   0   5  -1 57.1209 4.71863   1
   0  -5  -1 57.8834 5.10971  -2
   0   5  -1 57.8834 5.10971   1
   0  -5   1 61.9490 5.38511  -2
   0   5   1 61.9490 5.38511   1
   0  -5   1 50.2788 5.41351  -2
   0   5   1 50.2788 5.41351   1
   0  -5  -1 41.7788 5.00151  -2
   0   5  -1 41.7788 5.00151   1
  -1   5   1 137.440 8.46820  -2
   1  -5   1 137.440 8.46820   1
   1   5  -1 133.238 9.29426  -2
  -1  -5  -1 133.238 9.29426   1
   1   5  -1 132.212 8.85084  -2
  -1  -5  -1 132.212 8.85084   1
  -1   5   1 153.907 10.0261  -2
   1  -5   1 153.907 10.0261   1
   1   5  -1 140.678 8.05876  -2
  -1  -5  -1 140.678 8.05876   1
   1  -5  -1 135.272 9.86164  -2
  -1   5  -1 135.272 9.86164   1
  -1  -5   1 156.404 8.65049  -2
   1   5   1 156.404 8.65049   1
  -1  -5   1 145.743 10.2293  -2
   1   5   1 145.743 10.2293   1
  -1  -5   1 135.725 9.00727  -2
   1   5   1 135.725 9.00727   1
   1  -5  -1 159.680 8.59161  -2
  -1   5  -1 159.680 8.59161   1
  -1  -5   1 123.151 6.61988  -2
   1   5   1 123.151 6.61988   1
   2   5  -1 62.6502 5.63612  -2
  -2  -5  -1 62.6502 5.63612   1
   2   5  -1 63.1826 5.74568  -2
  -2  -5  -1 63.1826 5.74568   1
  -2   5   1 60.0642 4.83680  -2
   2  -5   1 60.0642 4.83680   1
  -2   5   1 68.6687 6.29662  -2
   2  -5   1 68.6687 6.29662   1
   2   5  -1 61.6431 4.87072  -2
  -2  -5  -1 61.6431 4.87072   1
  -2  -5   1 55.3116 5.44127  -2
   2   5   1 55.3116 5.44127   1
  -2  -5   1 59.4494 4.33844  -2
   2   5   1 59.4494 4.33844   1
  -2  -5   1 75.4143 6.75668  -2
   2   5   1 75.4143 6.75668   1
   2  -5  -1 54.5889 5.87201  -2
  -2   5  -1 54.5889 5.87201   1
   2  -5  -1 63.4654 5.03492  -2
  -2   5  -1 63.4654 5.03492   1
   3   5  -1 72.1649 5.59357  -2
  -3  -5  -1 72.1649 5.59357   1
   3   5  -1 60.0119 5.95734  -2
  -3  -5  -1 60.0119 5.95734   1
  -3   5   1 75.9688 6.93104  -2
   3  -5   1 75.9688 6.93104   1
   3  -5   1 31.3172 4.26110   2
   3  -5   1 35.9621 3.78928   2
  -3  -5  -1 31.9060 4.04874   2
  -3  -5  -1 29.8152 3.26361   2
  -3  -5  -1 37.7113 4.70755   2
   3   5   1 26.7214 3.19152   1
   3   5   1 39.0443 4.95356   1
   3   5   1 27.1104 3.68444   1
  -3   5  -1 32.0669 4.34269   1
   4  -5   1 35.9826 4.50851   2
  -4  -5  -1 33.3528 3.71778   2
   4  -5   1 35.3671 3.77635   2
  -4  -5  -1 34.3075 4.50618   2
  -4  -5  -1 38.4061 4.58888   2
   4   5  -1 37.9560 4.95589  -2
  -4  -5  -1 37.9560 4.95589   1
   4   5  -1 38.5312 4.28822  -2
  -4  -5  -1 38.5312 4.28822   1
  -4   5   1 37.3399 2.95897  -2
   4  -5   1 37.3399 2.95897   1
  -4   5   1 38.8908 5.25673  -2
   4  -5   1 38.8908 5.25673   1
  -4   5  -1 28.5706 3.29214   1
   4   5   1 32.7544 4.45572   1
   4   5   1 30.3620 3.76844   1
  -4   5  -1 31.0060 4.31875   1
   4   5   1 32.0835 3.99565   1
  -5   5   1 78.1811 7.89804  -2
   5  -5   1 78.1811 7.89804   1
   5   5  -1 75.5233 7.51954  -2
  -5  -5  -1 75.5233 7.51954   1
   5  -5   1 85.2561 6.32216   2
  -5  -5  -1 82.4016 6.69280   2
  -5  -5  -1 87.4716 7.57925   2
  -5  -5  -1 85.2984 7.21845   2
  -5  -5  -1 72.6078 5.94720   1
  -5   5  -1 77.1118 5.63033   1
   5   5   1 79.0703 6.61593   1
   5   5   1 73.5802 6.28791   1
   5   5   1 80.1291 7.21355   1
  -5   5  -1 89.8131 8.16069   2
   6  -5   1 12.5262 2.95518   2
  -6  -5  -1 14.6467 3.57019   2
  -6  -5  -1 13.0149 3.03019   2
   6  -5   1 10.3987 3.47218   1
  -6  -5  -1 9.38868 2.70923   1
  -6  -5  -1 14.1232 3.45017   1
  -6   5  -1 9.85010 1.54616   2
  -6   5  -1 14.7941 3.43598   2
   6   5   1 12.4448 3.15395   2
   6   5   1 7.38566 2.94505   2
   6   5   1 14.3508 3.10181   1
  -6   5  -1 11.2190 2.37117   1
   6   5   1 13.7398 2.68909   1
   6   5   1 12.1277 2.91650   1
   7  -5   1 39.5215 4.39911   2
  -7  -5  -1 42.1023 4.92751   2
  -7  -5  -1 46.0613 5.45032   2
  -7  -5  -1 42.3003 4.92020   1
  -7  -5  -1 40.2673 5.97162   1
   7  -5   1 42.8524 5.92895   1
   7   5   1 49.7390 5.31547   2
   7   5   1 45.4823 6.10742   2
  -7   5  -1 48.3113 6.07150   2
   7   5   1 47.2064 5.56637   1
  -7   5  -1 44.4487 4.39489   1
   7   5   1 43.1433 4.67410   1
   8  -5   1 4.65402 2.18018   2
  -8  -5  -1 5.95876 2.37399   2
  -8  -5  -1 5.40126 2.05680   2
  -8  -5  -1 8.11260 3.45115   1
  -8  -5  -1 6.37264 2.49156   1
   8  -5   1 7.41723 3.41913   1
   8   5   1 6.16262 3.02515   2
  -8   5  -1 5.81719 2.71672   2
   8   5   1 8.80716 2.87044   2
   8   5   1 1.98864 1.64030   1
   8   5   1 6.74835 2.35845   1
  -8   5  -1 8.06855 2.25478   1
   9  -5   1 17.4170 5.25969   1
  -9  -5  -1 17.5776 3.83500   1
  -9  -5  -1 14.8998 4.95884   1
   9  -5   1 21.5350 3.97252   2
  -9  -5  -1 16.7009 3.42890   2
  -9  -5  -1 18.4998 3.63240   2
   9   5   1 19.6131 3.92426   1
   9   5   1 15.7575 2.62731   1
  -9   5  -1 15.7490 2.53146   1
   9   5   1 19.5757 5.59102   2
  -9   5  -1 20.2557 4.23902   2
   9   5   1 21.9874 4.32003   2
   9   6  -1 30.0149 5.20432   2
  -8  -6   1 37.9473 6.51416   1
   8  -6  -1 27.1174 4.94710   1
   8  -6  -1 28.4259 4.09486   2
  -8  -6   1 29.4166 4.39270   2
  -8  -6   1 34.2367 5.06888   2
   8   6  -1 33.9716 6.21663   2
   8   6  -1 36.1642 5.12421   2
  -8   6   1 28.8570 5.71478   2
   8   6  -1 33.6770 4.36227   1
   8   6  -1 31.7610 4.71364   1
  -8   6   1 32.6623 4.61748   1
   7  -6  -1 29.3076 5.32466   1
  -7  -6   1 41.0945 6.00479   1
  -7  -6   1 42.5539 5.25069   2
  -7  -6   1 34.3691 4.44912   2
   7  -6  -1 34.1274 4.20272   2
   7   6  -1 34.2607 5.67432   2
   7   6  -1 33.5752 4.67356   2
  -7   6   1 30.3229 5.43201   2
   7   6  -1 38.2982 4.80319   1
   7   6  -1 39.9078 5.01893   1
  -7   6   1 34.5601 4.48102   1
   6  -6  -1 76.3246 4.41521   1
  -6  -6   1 80.4850 8.16853   1
   6  -6  -1 76.5907 8.55285   1
  -6  -6   1 82.8008 8.17401   2
  -6  -6   1 82.9408 7.33034   2
  -6  -6   1 84.5809 7.38968   2
   6  -6  -1 88.5600 6.71165   2
   6   6  -1 80.2913 8.43323   2
  -6   6   1 81.8793 8.51497   2
   6   6  -1 78.0337 6.95568   2
   6   6  -1 83.7983 7.50973   1
  -6   6   1 76.2049 6.60339   1
   6   6  -1 87.2517 7.36616   1
  -5   6  -1 61.2507 4.97675  -2
   5  -6  -1 61.2507 4.97675   1
   5  -6  -1 33.9196 4.12407   2
  -5  -6   1 36.0154 4.35885   2
  -5  -6   1 44.0354 5.12522   2
  -5  -6   1 34.7785 5.17098   2
   5  -6  -1 37.1804 5.55737   1
  -5  -6   1 32.7089 5.05480   1
   5   6  -1 32.8439 4.19583   2
   5   6  -1 37.4071 5.34522   2
  -5   6   1 35.5940 2.37262   2
  -5   6   1 33.4113 4.09905   1
   5   6  -1 39.6489 4.52187   1
   5   6  -1 33.9907 4.75162   1
   5   6  -1 36.1434 5.17947   1
   4  -6  -1 143.538 9.39599   2
  -4  -6   1 153.063 9.57730   2
  -4  -6   1 166.890 10.9187   2
   4  -6  -1 183.218 12.3649   2
  -4  -6   1 141.565 11.3499   2
   4   6   1 231.251 14.9632  -2
  -4  -6   1 231.251 14.9632   1
  -4   6  -1 251.970 15.8822  -2
   4  -6  -1 251.970 15.8822   1
  -4   6  -1 231.014 12.4352  -2
   4  -6  -1 231.014 12.4352   1
  -4   6   1 161.587 9.93721   1
   4   6  -1 159.183 11.1459   1
  -4   6   1 173.149 12.2994   1
   4   6  -1 149.644 11.8469   1
   4   6  -1 175.111 10.0779   1
   3   6   1 50.4470 5.70538  -2
  -3  -6   1 50.4470 5.70538   1
  -3   6  -1 53.7511 5.06539  -2
   3  -6  -1 53.7511 5.06539   1
   3   6   1 44.9169 5.45602  -2
  -3  -6   1 44.9169 5.45602   1
  -3   6  -1 45.8245 5.79938  -2
   3  -6  -1 45.8245 5.79938   1
   3  -6  -1 6.08975 2.08836   2
   3  -6  -1 5.00893 2.53284   2
  -3   6   1 6.64523 2.14122   1
  -3   6   1 5.62982 2.61092   1
  -3  -6  -1 44.2679 6.13804  -2
   3   6  -1 44.2679 6.13804   1
  -3  -6  -1 41.7653 5.51378  -2
   3   6  -1 41.7653 5.51378   1
  -2   6  -1 102.673 7.39603  -2
   2  -6  -1 102.673 7.39603   1
   2   6   1 84.5288 7.52765  -2
  -2  -6   1 84.5288 7.52765   1
   2   6   1 91.8271 7.53384  -2
  -2  -6   1 91.8271 7.53384   1
  -2   6  -1 94.6499 8.39326  -2
   2  -6  -1 94.6499 8.39326   1
  -2  -6  -1 81.4280 7.54803  -2
   2   6  -1 81.4280 7.54803   1
   2  -6   1 97.4391 8.83289  -2
  -2   6   1 97.4391 8.83289   1
   2  -6   1 87.9488 6.83287  -2
  -2   6   1 87.9488 6.83287   1
  -2  -6  -1 93.0515 8.56538  -2
   2   6  -1 93.0515 8.56538   1
   1   6   1 118.817 9.22032  -2
  -1  -6   1 118.817 9.22032   1
  -1   6  -1 122.930 9.72498  -2
   1  -6  -1 122.930 9.72498   1
  -1   6  -1 142.896 9.14761  -2
   1  -6  -1 142.896 9.14761   1
   1   6   1 126.500 8.91160  -2
  -1  -6   1 126.500 8.91160   1
   1  -6   1 130.005 8.55456  -2
  -1   6   1 130.005 8.55456   1
  -1  -6  -1 139.071 8.72365  -2
   1   6  -1 139.071 8.72365   1
  -1  -6  -1 110.788 9.82044  -2
   1   6  -1 110.788 9.82044   1
   1  -6   1 130.461 10.3796  -2
  -1   6   1 130.461 10.3796   1
   0   6   1 78.9985 7.21326  -2
   0  -6   1 78.9985 7.21326   1
   0   6  -1 75.5779 7.15494  -2
   0  -6  -1 75.5779 7.15494   1
   0   6  -1 76.0549 6.50529  -2
   0  -6  -1 76.0549 6.50529   1
   0   6   1 82.4147 6.59479  -2
   0  -6   1 82.4147 6.59479   1
   0  -6  -1 88.8038 6.51645  -2
   0   6  -1 88.8038 6.51645   1
   0  -6   1 81.3961 6.41375  -2
   0   6   1 81.3961 6.41375   1
   0  -6  -1 75.3923 7.56507  -2
   0   6  -1 75.3923 7.56507   1
   0  -6   1 87.6046 8.10785  -2
   0   6   1 87.6046 8.10785   1
  -1   6   1 127.120 8.58457  -2
   1  -6   1 127.120 8.58457   1
   1   6  -1 129.110 9.14608  -2
  -1  -6  -1 129.110 9.14608   1
  -1   6   1 122.103 9.64967  -2
   1  -6   1 122.103 9.64967   1
   1   6  -1 105.187 8.97447  -2
  -1  -6  -1 105.187 8.97447   1
   1  -6  -1 142.949 8.81140  -2
  -1   6  -1 142.949 8.81140   1
   1  -6  -1 129.007 10.3554  -2
  -1   6  -1 129.007 10.3554   1
  -1  -6   1 149.853 9.01587  -2
   1   6   1 149.853 9.01587   1
  -1  -6   1 127.032 9.38702  -2
   1   6   1 127.032 9.38702   1
  -1  -6   1 133.828 10.5320  -2
   1   6   1 133.828 10.5320   1
   2   6  -1 80.5195 7.22315  -2
  -2  -6  -1 80.5195 7.22315   1
  -2   6   1 90.1886 8.07627  -2
   2  -6   1 90.1886 8.07627   1
  -2   6   1 90.9595 6.68952  -2
   2  -6   1 90.9595 6.68952   1
   2   6  -1 81.4963 7.45316  -2
  -2  -6  -1 81.4963 7.45316   1
   2  -6  -1 92.0711 8.43384  -2
  -2   6  -1 92.0711 8.43384   1
  -2  -6   1 83.6072 7.36845  -2
   2   6   1 83.6072 7.36845   1
   2  -6  -1 89.1675 6.82017  -2
  -2   6  -1 89.1675 6.82017   1
  -2  -6   1 83.9979 8.33437  -2
   2   6   1 83.9979 8.33437   1
   3   6  -1 36.0790 4.94358  -2
  -3  -6  -1 36.0790 4.94358   1
  -3   6   1 47.9308 6.01392  -2
   3  -6   1 47.9308 6.01392   1
  -3   6   1 55.2360 4.89779  -2
   3  -6   1 55.2360 4.89779   1
   3  -6   1 48.6204 5.93757   2
   3  -6   1 44.6857 4.69163   2
  -3   6  -1 43.9907 4.50268   1
  -3   6  -1 43.6388 5.64594   1
  -3  -6   1 46.4788 4.32658  -2
   3   6   1 46.4788 4.32658   1
  -3  -6   1 49.8370 5.78680  -2
   3   6   1 49.8370 5.78680   1
  -3  -6   1 39.3356 5.89555  -2
   3   6   1 39.3356 5.89555   1
   4  -6   1 92.6063 7.03716   2
  -4  -6  -1 86.7987 8.39285   2
  -4  -6  -1 96.8402 6.97710   2
  -4  -6  -1 102.936 8.33958   2
   4  -6   1 106.168 9.12064   2
  -4   6   1 258.748 16.1388  -2
   4  -6   1 258.748 16.1388   1
   4   6  -1 226.795 13.2295  -2
  -4  -6  -1 226.795 13.2295   1
   4   6  -1 230.238 15.2336  -2
  -4  -6  -1 230.238 15.2336   1
  -4   6   1 246.455 11.8694  -2
   4  -6   1 246.455 11.8694   1
   4   6   1 98.2579 7.87708   1
  -4   6  -1 105.222 9.12207   1
   4   6   1 78.7244 8.16080   1
  -4   6  -1 95.8566 6.97756   1
   4   6   1 95.5435 7.12501   1
   5  -6   1 22.4382 3.59490   2
  -5  -6  -1 25.2526 4.15682   2
  -5  -6  -1 29.6164 3.95412   2
  -5  -6  -1 23.8987 4.31472   2
  -5  -6  -1 20.3630 4.09263   1
  -5  -6  -1 22.8396 3.61475   1
  -5   6   1 62.8693 7.56197  -2
   5  -6   1 62.8693 7.56197   1
  -5   6  -1 25.0316 4.55859   2
   5   6   1 25.9463 4.41415   2
   5   6   1 22.3083 4.09755   1
  -5   6  -1 22.2363 3.32291   1
   5   6   1 23.0805 3.50243   1
   5   6   1 29.0197 4.18914   1
  -6  -6  -1 91.3981 8.08911   2
  -6  -6  -1 101.375 8.01530   2
   6  -6   1 97.1107 7.38032   2
   6  -6   1 94.4854 9.35127   1
  -6  -6  -1 96.0362 9.13018   1
  -6  -6  -1 88.0522 7.44404   1
  -6   6  -1 88.1298 6.82083   1
   6   6   1 92.5108 8.75020   1
   6   6   1 100.654 8.11876   1
   6   6   1 98.0556 8.05996   1
  -6   6  -1 97.6199 9.26623   2
  -6   6  -1 93.1075 5.53273   2
   6   6   1 98.1249 9.04852   2
   7  -6   1 4.76944 2.62104   1
  -7  -6  -1 3.45957 2.69092   1
  -7  -6  -1 4.44475 2.27479   1
  -7  -6  -1 2.13780 1.67643   2
   7  -6   1 7.60806 2.65869   2
  -7  -6  -1 6.78991 2.51686   2
   7   6   1 3.17578 1.63362   1
   7   6   1 0.43729 1.24211   1
  -7   6  -1 4.13438 2.18974   1
  -7   6  -1 7.87070 2.86967   2
   7   6   1 5.19571 2.61301   2
  -8  -6  -1 25.1448 4.11164   2
   8  -6   1 21.4603 3.91412   2
  -8  -6  -1 24.7278 3.85712   2
   8  -6   1 26.0008 5.25030   1
  -8  -6  -1 28.7956 6.02472   1
  -8  -6  -1 26.4645 4.36653   1
   8   6   1 20.8116 5.08229   2
  -8   6  -1 23.5331 4.39971   2
  -8   6  -1 20.1262 3.67560   1
   8   6   1 24.4744 4.32649   1
   8   6   1 25.5098 4.20879   1
  -9  -6  -1 5.76146 2.86174   1
  -8  -7   1 6.83860 2.91538   2
   8   7  -1 4.09276 2.48413   1
   7  -7  -1 37.2158 6.55113   1
  -7  -7   1 37.8882 6.38778   1
  -7  -7   1 36.5813 4.82176   2
  -7  -7   1 31.9066 4.64057   2
   7  -7  -1 32.7440 4.74806   2
   7   7  -1 32.3605 6.09310   1
  -7   7   1 27.6889 4.64562   1
   7   7  -1 38.2812 5.04645   1
   7   7  -1 32.9271 6.12207   2
  -7   7   1 32.7179 5.98575   2
  -6  -7   1 13.0672 4.38718   2
  -6  -7   1 14.9820 3.42769   2
   6  -7  -1 13.6557 3.50746   2
   6  -7  -1 10.6239 3.95008   1
  -6  -7   1 8.43652 3.25612   1
   6  -7  -1 11.6723 1.56142   1
   6   7  -1 11.4471 3.52653   1
  -6   7   1 6.03492 2.38338   1
  -6   7   1 9.46190 3.71970   2
   6   7  -1 9.71977 3.92834   2
  -5   7  -1 76.7847 5.84651  -2
   5  -7  -1 76.7847 5.84651   1
   5   7   1 72.8118 8.38505  -2
  -5  -7   1 72.8118 8.38505   1
   5  -7  -1 65.3022 7.52826   1
   5  -7  -1 56.5055 5.79771   2
  -5  -7   1 55.8600 7.16366   2
  -5  -7   1 66.9904 7.01978   2
   5   7  -1 55.4072 6.61546   1
  -5   7   1 56.8019 5.73060   1
   5   7  -1 54.4137 7.02815   1
  -5   7   1 60.4377 3.81531   2
   4   7   1 58.1953 6.97985  -2
  -4  -7   1 58.1953 6.97985   1
  -4   7  -1 85.8678 8.95784  -2
   4  -7  -1 85.8678 8.95784   1
  -4  -7   1 25.7059 4.78559   2
   4  -7  -1 33.0826 5.51890   2
   4  -7  -1 26.9311 4.07577   2
  -4  -7   1 34.2403 5.12930   2
  -4  -7  -1 60.2801 7.73878  -2
   4   7  -1 60.2801 7.73878   1
  -4   7   1 30.3829 5.19061   1
  -4   7   1 29.9043 4.13634   1
   4   7  -1 29.6547 4.72623   1
  -3   7  -1 17.8276 3.26342  -2
   3  -7  -1 17.8276 3.26342   1
   3   7   1 14.3805 3.66545  -2
  -3  -7   1 14.3805 3.66545   1
  -3   7  -1 16.8744 4.40962  -2
   3  -7  -1 16.8744 4.40962   1
   3  -7   1 17.1126 3.75138  -2
  -3   7   1 17.1126 3.75138   1
   3  -7   1 17.5232 4.81502  -2
  -3   7   1 17.5232 4.81502   1
  -3  -7  -1 12.3949 4.48468  -2
   3   7  -1 12.3949 4.48468   1
  -3  -7  -1 17.8458 4.42192  -2
   3   7  -1 17.8458 4.42192   1
   2   7   1 66.9800 7.17851  -2
  -2  -7   1 66.9800 7.17851   1
   2   7   1 80.7388 7.48369  -2
  -2  -7   1 80.7388 7.48369   1
  -2   7  -1 74.4786 7.84234  -2
   2  -7  -1 74.4786 7.84234   1
  -2   7  -1 71.5696 6.63356  -2
   2  -7  -1 71.5696 6.63356   1
   2  -7   1 77.6263 8.39319  -2
  -2   7   1 77.6263 8.39319   1
  -2  -7  -1 67.4082 8.01112  -2
   2   7  -1 67.4082 8.01112   1
   2  -7   1 80.1831 6.91308  -2
  -2   7   1 80.1831 6.91308   1
   1   7   1 62.0851 6.24202  -2
  -1  -7   1 62.0851 6.24202   1
  -1   7  -1 57.5925 6.71617  -2
   1  -7  -1 57.5925 6.71617   1
  -1   7  -1 60.8299 6.01445  -2
   1  -7  -1 60.8299 6.01445   1
   1   7   1 49.3833 5.99752  -2
  -1  -7   1 49.3833 5.99752   1
   1  -7   1 62.3257 6.09711  -2
  -1   7   1 62.3257 6.09711   1
   1  -7   1 58.9644 7.29290  -2
  -1   7   1 58.9644 7.29290   1
  -1  -7  -1 48.6556 6.80367  -2
   1   7  -1 48.6556 6.80367   1
   0   7  -1 132.155 10.5894  -2
   0  -7  -1 132.155 10.5894   1
   0   7  -1 142.124 9.93542  -2
   0  -7  -1 142.124 9.93542   1
   0   7   1 121.544 10.2260  -2
   0  -7   1 121.544 10.2260   1
   0   7   1 147.273 9.83260  -2
   0  -7   1 147.273 9.83260   1
   0  -7  -1 140.061 9.54080  -2
   0   7  -1 140.061 9.54080   1
   0  -7  -1 129.408 11.2007  -2
   0   7  -1 129.408 11.2007   1
   0  -7   1 149.845 9.83127  -2
   0   7   1 149.845 9.83127   1
   0  -7   1 118.850 10.9505  -2
   0   7   1 118.850 10.9505   1
   1   7  -1 62.1168 6.32822  -2
  -1  -7  -1 62.1168 6.32822   1
  -1   7   1 66.6101 6.03704  -2
   1  -7   1 66.6101 6.03704   1
  -1   7   1 61.5057 6.79704  -2
   1  -7   1 61.5057 6.79704   1
   1   7  -1 58.6715 6.52775  -2
  -1  -7  -1 58.6715 6.52775   1
  -1  -7   1 42.7617 6.35188  -2
   1   7   1 42.7617 6.35188   1
   1  -7  -1 62.3559 7.41301  -2
  -1   7  -1 62.3559 7.41301   1
   1  -7  -1 63.6824 5.97141  -2
  -1   7  -1 63.6824 5.97141   1
   2   7  -1 62.6722 6.96008  -2
  -2  -7  -1 62.6722 6.96008   1
  -2   7   1 75.6735 7.83239  -2
   2  -7   1 75.6735 7.83239   1
  -2   7   1 76.8467 6.47655  -2
   2  -7   1 76.8467 6.47655   1
   2   7  -1 73.5555 7.30671  -2
  -2  -7  -1 73.5555 7.30671   1
  -2  -7   1 93.1676 8.29718  -2
   2   7   1 93.1676 8.29718   1
  -2  -7   1 60.9738 7.75951  -2
   2   7   1 60.9738 7.75951   1
   2  -7  -1 67.7989 6.39551  -2
  -2   7  -1 67.7989 6.39551   1
   2  -7  -1 80.4850 8.54662  -2
  -2   7  -1 80.4850 8.54662   1
  -3   7   1 13.8090 3.90130  -2
   3  -7   1 13.8090 3.90130   1
  -3   7   1 17.0841 3.19405  -2
   3  -7   1 17.0841 3.19405   1
   3   7  -1 13.9648 3.65495  -2
  -3  -7  -1 13.9648 3.65495   1
   3  -7  -1 18.2109 3.88168  -2
  -3   7  -1 18.2109 3.88168   1
   3  -7  -1 14.1382 4.45922  -2
  -3   7  -1 14.1382 4.45922   1
  -3  -7   1 16.1479 4.20978  -2
   3   7   1 16.1479 4.20978   1
  -3  -7   1 10.1733 4.27431  -2
   3   7   1 10.1733 4.27431   1
  -4   7   1 67.2205 7.91727  -2
   4  -7   1 67.2205 7.91727   1
  -4   7   1 74.9538 5.42523  -2
   4  -7   1 74.9538 5.42523   1
   4   7  -1 62.4446 7.44956  -2
  -4  -7  -1 62.4446 7.44956   1
  -4  -7  -1 41.5693 5.70029   2
   4  -7   1 44.6029 6.35960   2
   4  -7   1 42.1904 4.99446   2
   4   7   1 45.2684 5.87057   1
  -4   7  -1 44.7371 6.47339   1
  -4   7  -1 48.0919 5.20461   1
   4   7   1 36.9565 5.77391   1
   5   7  -1 70.4784 8.44870  -2
  -5  -7  -1 70.4784 8.44870   1
  -5   7   1 78.8930 8.68564  -2
   5  -7   1 78.8930 8.68564   1
  -5  -7  -1 17.3409 3.85625   2
  -5  -7  -1 19.7761 4.12898   2
   5  -7   1 15.4535 3.84073   2
  -5   7  -1 17.3217 4.09750   2
  -5   7  -1 13.5448 2.90360   1
   5   7   1 14.3133 3.64976   1
   5   7   1 13.2927 3.88876   1
   6  -7   1 7.10941 3.65690   1
  -6  -7  -1 6.51260 3.35348   1
   6  -7   1 8.20906 2.95222   2
  -6  -7  -1 2.24329 1.86634   2
   6   7   1 5.14499 2.78963   2
  -6   7  -1 6.19505 1.57145   2
  -6   7  -1 6.45673 3.54606   2
   6   7   1 6.87330 2.52581   1
  -6   7  -1 4.15424 2.21199   1
   6   7   1 11.2693 4.26494   1
   6   7   1 7.66276 3.11467   1
   7  -7   1 5.99249 3.78425   1
  -7  -7  -1 4.40803 3.12552   1
  -7  -7  -1 6.18651 2.83631   2
   7  -7   1 3.38063 2.28443   2
   7   7   1 4.43750 1.96071   1
   7   7   1 3.79446 2.04470   1
  -7   7  -1 3.16369 2.18904   1
   7   7   1 3.22852 2.69470   2
  -7   7  -1 1.93548 1.87825   2
  -8  -7  -1 9.67494 3.23969   2
   8   7   1 11.6642 3.78590   1
   6  -8  -1 30.6730 2.61439   1
  -6  -8   1 30.2057 6.04770   1
   6  -8  -1 33.8200 6.50564   1
  -6  -8   1 33.4573 5.06464   2
  -6  -8   1 35.8766 6.38921   2
   6  -8  -1 37.6308 5.26965   2
  -6   8   1 30.8237 6.20570   2
   6   8  -1 41.2447 6.90793   2
   6   8  -1 33.6762 5.21285   1
  -6   8   1 29.4572 5.12611   1
  -5  -8   1 14.8640 4.95272   2
   5  -8  -1 13.3335 3.52269   2
  -5  -8   1 16.6977 3.90672   2
  -5   8  -1 70.2988 6.07539  -2
   5  -8  -1 70.2988 6.07539   1
  -5  -8   1 14.4484 4.56303   1
   5  -8  -1 6.46907 3.25694   1
   5   8  -1 14.4936 4.02420   1
   5   8  -1 10.3106 4.05614   1
  -5   8   1 15.7464 3.44937   1
   5   8  -1 12.4925 4.34183   2
  -4  -8   1 33.4279 5.41757   2
   4  -8  -1 35.3805 6.28755   2
  -4   8  -1 61.2048 8.11249  -2
   4  -8  -1 61.2048 8.11249   1
   4   8   1 57.7769 7.29990  -2
  -4  -8   1 57.7769 7.29990   1
  -4  -8  -1 51.8301 7.71294  -2
   4   8  -1 51.8301 7.71294   1
   4  -8   1 62.1635 6.72369  -2
  -4   8   1 62.1635 6.72369   1
   4   8  -1 29.0172 5.17101   1
  -4   8   1 38.4238 6.38302   1
  -3   8  -1 159.013 10.7637  -2
   3  -8  -1 159.013 10.7637   1
  -3   8  -1 130.358 12.0518  -2
   3  -8  -1 130.358 12.0518   1
   3   8   1 127.994 11.2870  -2
  -3  -8   1 127.994 11.2870   1
   3  -8   1 161.773 13.7406  -2
  -3   8   1 161.773 13.7406   1
  -3  -8  -1 145.997 13.1068  -2
   3   8  -1 145.997 13.1068   1
   3  -8   1 154.656 10.9556  -2
  -3   8   1 154.656 10.9556   1
  -2   8  -1 118.089 9.33861  -2
   2  -8  -1 118.089 9.33861   1
   2   8   1 100.700 9.67600  -2
  -2  -8   1 100.700 9.67600   1
  -2   8  -1 103.839 10.3157  -2
   2  -8  -1 103.839 10.3157   1
   2   8   1 135.864 10.4530  -2
  -2  -8   1 135.864 10.4530   1
  -2  -8  -1 114.002 11.6466  -2
   2   8  -1 114.002 11.6466   1
   2  -8   1 131.479 12.0839  -2
  -2   8   1 131.479 12.0839   1
   2  -8   1 125.251 9.61890  -2
  -2   8   1 125.251 9.61890   1
  -1   8  -1 386.180 20.7500  -2
   1  -8  -1 386.180 20.7500   1
   1   8   1 385.105 20.8697  -2
  -1  -8   1 385.105 20.8697   1
   1   8   1 334.191 21.3592  -2
  -1  -8   1 334.191 21.3592   1
  -1   8  -1 356.019 22.2364  -2
   1  -8  -1 356.019 22.2364   1
  -1  -8  -1 388.121 24.0690  -2
   1   8  -1 388.121 24.0690   1
   1  -8   1 391.446 24.1152  -2
  -1   8   1 391.446 24.1152   1
   0   8  -1 69.2828 7.85067  -2
   0  -8  -1 69.2828 7.85067   1
   0   8   1 64.5481 7.52866  -2
   0  -8   1 64.5481 7.52866   1
   0   8  -1 86.0754 7.73465  -2
   0  -8  -1 86.0754 7.73465   1
   0   8   1 78.5760 7.29945  -2
   0  -8   1 78.5760 7.29945   1
   0  -8  -1 79.8811 8.99974  -2
   0   8  -1 79.8811 8.99974   1
   0  -8   1 80.9438 9.17578  -2
   0   8   1 80.9438 9.17578   1
  -1   8   1 357.936 22.0580  -2
   1  -8   1 357.936 22.0580   1
   1   8  -1 394.186 21.1603  -2
  -1  -8  -1 394.186 21.1603   1
   1   8  -1 323.154 21.2400  -2
  -1  -8  -1 323.154 21.2400   1
  -1   8   1 381.114 20.2438  -2
   1  -8   1 381.114 20.2438   1
   1  -8  -1 382.072 19.9734  -2
  -1   8  -1 382.072 19.9734   1
  -1  -8   1 374.531 23.6868  -2
   1   8   1 374.531 23.6868   1
   1  -8  -1 373.883 23.6454  -2
  -1   8  -1 373.883 23.6454   1
  -2   8   1 131.459 9.27749  -2
   2  -8   1 131.459 9.27749   1
   2   8  -1 102.571 9.79620  -2
  -2  -8  -1 102.571 9.79620   1
  -2   8   1 112.286 10.5167  -2
   2  -8   1 112.286 10.5167   1
   2  -8  -1 122.147 9.42080  -2
  -2   8  -1 122.147 9.42080   1
   2  -8  -1 104.781 10.9804  -2
  -2   8  -1 104.781 10.9804   1
  -2  -8   1 110.965 11.1603  -2
   2   8   1 110.965 11.1603   1
  -3   8   1 153.913 10.2429  -2
   3  -8   1 153.913 10.2429   1
  -3   8   1 144.288 12.3921  -2
   3  -8   1 144.288 12.3921   1
   3   8  -1 130.620 11.4735  -2
  -3  -8  -1 130.620 11.4735   1
  -3  -8   1 148.692 13.2778  -2
   3   8   1 148.692 13.2778   1
   3  -8  -1 138.853 10.5397  -2
  -3   8  -1 138.853 10.5397   1
   3  -8  -1 167.536 13.9561  -2
  -3   8  -1 167.536 13.9561   1
  -3  -8   1 156.793 12.3281  -2
   3   8   1 156.793 12.3281   1
   4   8  -1 60.1139 7.62359  -2
  -4  -8  -1 60.1139 7.62359   1
  -4   8   1 54.2166 4.89209  -2
   4  -8   1 54.2166 4.89209   1
  -4   8   1 70.3358 8.51539  -2
   4  -8   1 70.3358 8.51539   1
   4  -8   1 27.4837 6.46257   2
  -4  -8  -1 25.6719 4.67751   2
  -4   8  -1 31.1613 5.89273   1
   4   8   1 27.5940 5.07115   1
  -4  -8   1 46.7354 7.35153  -2
   4   8   1 46.7354 7.35153   1
  -5  -8  -1 66.4082 8.32613   1
   5  -8   1 69.3900 3.95452   1
  -5  -8  -1 68.3835 8.41850   2
   5  -8   1 78.9606 7.43072   2
  -5  -8  -1 69.3155 7.68144   2
  -5   8   1 86.4146 10.0350  -2
   5  -8   1 86.4146 10.0350   1
  -5   8  -1 63.9819 8.61919   2
   5   8   1 74.3055 8.46302   2
   5   8   1 68.3307 8.37377   1
  -5   8  -1 66.9293 6.63080   1
   5   8   1 71.3328 7.70124   1
  -6  -8  -1 7.45843 3.02514   2
   6  -8   1 3.14488 2.60606   2
   6  -8   1 5.60937 3.37902   1
  -6  -8  -1 3.31508 2.97764   1
  -6   8  -1 4.56562 2.44514   1
   6   8   1 5.63481 3.48168   1
   6   8   1 6.34728 2.67458   1
   6   8   1 3.07461 2.86328   2
  -6   8  -1 8.12756 3.76493   2
  -6   8  -1 8.14221 1.85623   2
  -5  -9   1 6.48516 3.58560   2
  -5  -9   1 10.6403 3.90607   2
   5  -9  -1 6.54242 3.16760   2
   5   9   1 25.5393 6.46248  -2
  -5  -9   1 25.5393 6.46248   1
  -5   9  -1 19.3074 4.06974  -2
   5  -9  -1 19.3074 4.06974   1
  -5   9   1 9.38290 2.15271   2
  -5   9   1 6.98691 3.21151   1
   5   9  -1 14.9583 4.85933   1
   5   9  -1 5.05446 3.46760   1
  -4   9  -1 44.8696 8.06849  -2
   4  -9  -1 44.8696 8.06849   1
   4   9   1 33.2142 6.42063  -2
  -4  -9   1 33.2142 6.42063   1
  -4  -9  -1 37.7967 7.85006  -2
   4   9  -1 37.7967 7.85006   1
   4  -9   1 32.8147 5.76552  -2
  -4   9   1 32.8147 5.76552   1
  -3   9  -1 11.0495 5.15056  -2
   3  -9  -1 11.0495 5.15056   1
   3   9   1 15.4684 4.49431  -2
  -3  -9   1 15.4684 4.49431   1
  -3   9  -1 7.84697 2.36162  -2
   3  -9  -1 7.84697 2.36162   1
  -3  -9  -1 14.3619 5.88092  -2
   3   9  -1 14.3619 5.88092   1
   3  -9   1 21.7728 5.37324  -2
  -3   9   1 21.7728 5.37324   1
  -2   9  -1 59.1738 7.88772  -2
   2  -9  -1 59.1738 7.88772   1
   2   9   1 41.6881 6.30285  -2
  -2  -9   1 41.6881 6.30285   1
   2   9   1 58.6582 7.02426  -2
  -2  -9   1 58.6582 7.02426   1
  -2   9  -1 60.2641 6.54607  -2
   2  -9  -1 60.2641 6.54607   1
   2  -9   1 59.3047 8.44531  -2
  -2   9   1 59.3047 8.44531   1
  -2  -9  -1 63.8452 9.13270  -2
   2   9  -1 63.8452 9.13270   1
  -1   9  -1 31.2614 5.64411  -2
   1  -9  -1 31.2614 5.64411   1
  -1   9  -1 38.5998 5.31136  -2
   1  -9  -1 38.5998 5.31136   1
   1   9   1 35.2463 5.11583  -2
  -1  -9   1 35.2463 5.11583   1
   1   9   1 30.3693 5.34361  -2
  -1  -9   1 30.3693 5.34361   1
  -1  -9  -1 32.5575 6.66277  -2
   1   9  -1 32.5575 6.66277   1
   1  -9   1 48.9845 7.33448  -2
  -1   9   1 48.9845 7.33448   1
   0   9  -1 100.510 8.97049  -2
   0  -9  -1 100.510 8.97049   1
   0   9   1 105.729 8.96634  -2
   0  -9   1 105.729 8.96634   1
   0   9   1 88.0643 9.36620  -2
   0  -9   1 88.0643 9.36620   1
   0   9  -1 86.0048 9.39352  -2
   0  -9  -1 86.0048 9.39352   1
   0  -9  -1 95.6746 10.7059  -2
   0   9  -1 95.6746 10.7059   1
   0  -9   1 103.505 11.1490  -2
   0   9   1 103.505 11.1490   1
  -1   9   1 35.8263 5.76780  -2
   1  -9   1 35.8263 5.76780   1
   1   9  -1 30.2397 5.39303  -2
  -1  -9  -1 30.2397 5.39303   1
   1   9  -1 42.3159 5.73799  -2
  -1  -9  -1 42.3159 5.73799   1
  -1   9   1 30.1926 4.57192  -2
   1  -9   1 30.1926 4.57192   1
  -1  -9   1 43.9418 6.82421  -2
   1   9   1 43.9418 6.82421   1
   1  -9  -1 33.4286 6.06758  -2
  -1   9  -1 33.4286 6.06758   1
   2   9  -1 44.3508 6.77247  -2
  -2  -9  -1 44.3508 6.77247   1
  -2   9   1 67.3757 6.54656  -2
   2  -9   1 67.3757 6.54656   1
  -2   9   1 41.3876 7.01561  -2
   2  -9   1 41.3876 7.01561   1
   2  -9  -1 55.2734 6.64425  -2
  -2   9  -1 55.2734 6.64425   1
  -2  -9   1 53.1049 8.50457  -2
   2   9   1 53.1049 8.50457   1
   2  -9  -1 56.0912 8.11284  -2
  -2   9  -1 56.0912 8.11284   1
  -3   9   1 17.2145 4.04408  -2
   3  -9   1 17.2145 4.04408   1
   3   9  -1 14.6695 4.45544  -2
  -3  -9  -1 14.6695 4.45544   1
  -3   9   1 16.2843 5.01079  -2
   3  -9   1 16.2843 5.01079   1
   3  -9  -1 12.1454 4.08114  -2
  -3   9  -1 12.1454 4.08114   1
   3  -9  -1 17.5236 4.94816  -2
  -3   9  -1 17.5236 4.94816   1
  -3  -9   1 13.6032 5.83775  -2
   3   9   1 13.6032 5.83775   1
  -4   9   1 37.3799 6.99009  -2
   4  -9   1 37.3799 6.99009   1
  -4   9   1 33.4811 4.66878  -2
   4  -9   1 33.4811 4.66878   1
   4   9  -1 31.0184 6.26800  -2
  -4  -9  -1 31.0184 6.26800   1
  -4  -9   1 31.7874 7.19790  -2
   4   9   1 31.7874 7.19790   1
   4  -9  -1 35.3811 5.77660  -2
  -4   9  -1 35.3811 5.77660   1
  -4  -9   1 41.3805 6.15291  -2
   4   9   1 41.3805 6.15291   1
  -5  -9  -1 11.3626 3.83896   2
  -5  -9  -1 14.1907 5.30697   2
   5  -9   1 14.0772 4.21704   2
   5   9   1 20.0079 4.38727   1
  -5   9  -1 11.1111 3.71668   1
   5   9   1 15.4209 5.29686   1
   3 -10   1 24.4856 6.07152  -2
  -3  10   1 24.4856 6.07152   1
   2  10   1 15.1229 3.92595  -2
  -2 -10   1 15.1229 3.92595   1
   2  10   1 8.26269 3.92206  -2
  -2 -10   1 8.26269 3.92206   1
   2 -10   1 14.2724 4.89608  -2
  -2  10   1 14.2724 4.89608   1
   1  10   1 37.8352 6.41202  -2
  -1 -10   1 37.8352 6.41202   1
   1  10   1 34.9133 5.37438  -2
  -1 -10   1 34.9133 5.37438   1
  -1  10  -1 35.6506 6.53290  -2
   1 -10  -1 35.6506 6.53290   1
  -1  10  -1 43.3867 5.67396  -2
   1 -10  -1 43.3867 5.67396   1
  -1 -10  -1 43.2776 7.17871  -2
   1  10  -1 43.2776 7.17871   1
   1 -10   1 29.7549 6.28966  -2
  -1  10   1 29.7549 6.28966   1
   0  10   1 10.1377 3.47577  -2
   0 -10   1 10.1377 3.47577   1
   0  10  -1 14.5196 4.22643  -2
   0 -10  -1 14.5196 4.22643   1
   0  10   1 9.65049 3.70810  -2
   0 -10   1 9.65049 3.70810   1
   0  10  -1 8.91808 4.01981  -2
   0 -10  -1 8.91808 4.01981   1
   0 -10   1 13.0340 5.03913  -2
   0  10   1 13.0340 5.03913   1
   0 -10  -1 9.03844 3.56096  -2
   0  10  -1 9.03844 3.56096   1
  -1  10   1 32.8810 6.60802  -2
   1 -10   1 32.8810 6.60802   1
   1  10  -1 36.4941 6.44275  -2
  -1 -10  -1 36.4941 6.44275   1
   1  10  -1 37.3730 5.71871  -2
  -1 -10  -1 37.3730 5.71871   1
  -1  10   1 40.9506 5.46666  -2
   1 -10   1 40.9506 5.46666   1
  -1 -10   1 39.2990 7.19890  -2
   1  10   1 39.2990 7.19890   1
   1 -10  -1 40.6221 7.27693  -2
  -1  10  -1 40.6221 7.27693   1
  -2  10   1 17.8819 4.83378  -2
   2 -10   1 17.8819 4.83378   1
  -2  10   1 17.5844 3.99539  -2
   2 -10   1 17.5844 3.99539   1
   2  10  -1 14.2201 4.75476  -2
  -2 -10  -1 14.2201 4.75476   1
   2 -10  -1 14.1889 5.14647  -2
  -2  10  -1 14.1889 5.14647   1
   3 -10  -1 15.3068 5.99504  -2
  -3  10  -1 15.3068 5.99504   1
  10   0  -2 2.41961 2.11192   1
 -10   0   2 3.55352 2.77817   1
 -10   0   2 2.56583 2.01444   1
  10   0  -2 2.65494 2.06607   1
  10   0  -2 3.31785 1.89759   2
  10   0  -2 3.60340 2.00104   2
 -10   0   2 2.28274 1.75983   2
 -10   0   2 3.29982 2.42373   2
  -9   0   2 -0.9524 0.87183   2
   9   0  -2 -0.3427 0.84222   2
   9   0  -2 -1.4242 0.90462   2
  -9   0   2 -0.2081 1.32183   2
   9   0  -2 -0.7393 0.93069   1
  -9   0   2 -1.2408 1.14463   1
   9   0  -2 0.02696 1.14583   1
  -9   0   2 -1.0154 0.90741   1
  -8   0   2 0.95519 1.43474   2
  -8   0   2 -1.0272 0.94412   2
   8   0  -2 -0.3317 1.10047   2
   8   0  -2 0.37126 0.84105   2
   8   0  -2 0.77456 1.23753   1
   8   0  -2 0.65156 0.73927   1
   8   0  -2 -1.1271 0.86916   1
  -8   0   2 1.25758 1.62229   1
   7   0  -2 213.182 10.4094   2
  -7   0   2 210.705 13.3448   2
   7   0  -2 216.617 13.7835   2
  -7   0   2 225.499 12.2271   2
  -7   0   2 232.867 14.4972   1
  -7   0   2 227.011 11.6347   1
   7   0  -2 234.884 12.8243   1
   7   0  -2 225.448 14.0390   1
   7   0  -2 217.745 10.9840   1
   6   0  -2 35.5926 4.47961   2
  -6   0   2 37.0820 3.89723   2
  -6   0   2 41.2623 4.56446   2
   6   0  -2 37.6480 3.24632   1
  -6   0   2 38.5255 4.60598   1
   6   0  -2 35.1876 3.92820   1
   6   0  -2 41.8233 4.57078   1
   6   0   2 267.470 12.8547  -2
  -6   0   2 267.470 12.8547   1
  -5   0   2 470.679 23.0585   2
   5   0  -2 455.959 23.2172   2
   5   0  -2 495.561 19.5332   2
  -5   0   2 488.588 20.6134   2
   5   0  -2 511.362 22.1278   1
   5   0  -2 478.349 23.9118   1
   5   0  -2 511.438 21.6481   1
   5   0   2 573.402 23.7909  -2
  -5   0   2 573.402 23.7909   1
   4   0  -2 168.916 9.99167   2
   4   0  -2 179.357 7.80330   2
  -4   0   2 181.655 8.93318   2
  -4   0   2 176.972 9.93138   2
   4   0  -2 191.561 9.22193   1
   4   0  -2 165.784 8.79204   1
  -4   0  -2 395.403 19.3427  -2
   4   0  -2 395.403 19.3427   1
   4   0   2 421.333 17.2781  -2
  -4   0   2 421.333 17.2781   1
   3   0   2 650.667 24.8230  -2
  -3   0   2 650.667 24.8230   1
  -3   0  -2 595.956 27.3997  -2
   3   0  -2 595.956 27.3997   1
   3   0  -2 586.111 22.2861   2
  -3   0   2 580.650 23.0856   2
   3   0  -2 557.259 23.8972   1
   3   0  -2 561.917 22.3653   1
   2   0  -2 949.262 36.6218   1
   2   0  -2 1006.22 40.2095   1
   2   0   2 2211.64 80.6884  -2
  -2   0   2 2211.64 80.6884   1
  -2   0  -2 2078.43 88.3393  -2
   2   0  -2 2078.43 88.3393   1
  -2   0   2 1014.81 37.8869   2
   1   0   2 6051.20 225.912  -2
  -1   0   2 6051.20 225.912   1
   1   0   2 5699.79 242.755  -2
  -1   0   2 5699.79 242.755   1
  -1   0  -2 6016.62 247.749  -2
   1   0  -2 6016.62 247.749   1
  -1   0  -2 6552.08 242.979  -2
   1   0  -2 6552.08 242.979   1
   1   0  -2 3886.59 139.760   1
  -1   0   2 2994.70 107.914   2
   0   0  -2 585.110 23.2112  -2
   0   0  -2 585.110 23.2112   1
   0   0  -2 612.628 22.7435  -2
   0   0  -2 612.628 22.7435   1
   0   0   2 640.156 25.0677  -2
   0   0   2 640.156 25.0677   1
   0   0   2 608.326 26.4953  -2
   0   0   2 608.326 26.4953   1
  -1   0   2 5967.10 247.825  -2
   1   0   2 5967.10 247.825   1
  -1   0   2 6286.57 256.087  -2
   1   0   2 6286.57 256.087   1
   1   0  -2 6008.47 247.934  -2
  -1   0  -2 6008.47 247.934   1
   1   0   2 3024.25 108.998   1
  -1   0  -2 2925.73 105.537   2
  -2   0   2 2100.52 88.9002  -2
   2   0   2 2100.52 88.9002   1
  -2   0   2 2211.68 91.6576  -2
   2   0   2 2211.68 91.6576   1
   2   0   2 1029.16 38.4246   1
  -2   0  -2 1107.58 44.6614   2
  -2   0  -2 1072.74 40.6509   2
   3   0  -2 608.859 23.5683  -2
  -3   0  -2 608.859 23.5683   1
  -3   0   2 619.316 27.3671  -2
   3   0   2 619.316 27.3671   1
   3   0  -2 593.135 27.2916  -2
  -3   0  -2 593.135 27.2916   1
  -3   0   2 648.269 27.4599  -2
   3   0   2 648.269 27.4599   1
  -3   0  -2 61.7416 3.86539   2
  -3   0  -2 58.9573 4.01710   2
   3   0   2 58.7653 3.78296   1
  -3   0  -2 52.2177 2.58194   1
   4   0   2 233.915 12.4044   1
  -4   0  -2 241.157 12.7550   1
  -4   0  -2 239.060 9.95336   1
   4   0   2 236.667 11.2045   1
  -4   0  -2 245.696 11.6082   2
  -4   0  -2 247.525 11.8475   2
   4   0  -2 390.391 15.9648  -2
  -4   0  -2 390.391 15.9648   1
  -4   0   2 413.921 18.5727  -2
   4   0   2 413.921 18.5727   1
  -5   0  -2 34.8492 3.55557   2
  -5   0  -2 27.6445 2.82979   2
  -5   0  -2 33.7221 3.70559   2
   5   0   2 30.1560 3.26948   1
   5   0   2 34.2167 3.75707   1
  -5   0  -2 31.1816 3.76208   1
  -5   0  -2 32.6604 2.48878   1
  -5   0   2 530.055 23.2082  -2
   5   0   2 530.055 23.2082   1
   5   0  -2 494.653 20.5075  -2
  -5   0  -2 494.653 20.5075   1
   6   0   2 231.914 13.6728   1
  -6   0  -2 234.746 13.9496   1
   6   0   2 238.563 12.3760   1
  -6   0  -2 236.298 12.6286   2
   6   0   2 249.643 14.3005   2
  -6   0  -2 239.721 12.0186   2
  -6   0  -2 249.022 14.1699   2
   7   0   2 103.978 8.61304   2
  -7   0  -2 103.207 8.41080   2
  -7   0  -2 109.049 6.41416   2
  -7   0  -2 103.651 7.67015   2
   7   0   2 111.746 7.00746   2
   7   0   2 87.3316 7.61819   1
  -7   0  -2 96.3310 8.10933   1
   7   0   2 103.776 7.36844   1
  -8   0  -2 8.65109 2.91378   2
  -8   0  -2 8.85808 1.66769   2
  -8   0  -2 7.59056 2.61187   2
   8   0   2 9.50195 2.49264   2
   8   0   2 5.43816 2.39997   2
   8   0   2 7.78752 2.66803   1
  -8   0  -2 9.83225 3.16699   1
   8   0   2 7.18433 2.70208   1
  -8   0  -2 10.1461 2.03338   1
  -9   0  -2 7.83790 2.98953   1
  -9   0  -2 7.58057 2.05800   1
   9   0   2 6.17723 2.46374   1
   9   0   2 9.18102 3.26378   1
   9   0   2 8.69105 2.46226   2
   9   0   2 9.20776 3.20454   2
  -9   0  -2 8.32137 2.88831   2
  -9   0  -2 6.19797 1.01712   2
  -9   0  -2 5.09516 2.05814   2
 -10   0  -2 2.46723 1.95259   1
  10   0   2 2.50016 1.75881   1
  10   0   2 4.69098 3.13769   1
 -10   0  -2 4.00467 1.66190   1
 -10   0  -2 3.51206 2.20358   2
 -10   0  -2 1.16478 1.50885   2
  10   0   2 2.72028 2.09890   2
  10   0   2 4.60627 2.78294   2
  10  -1  -2 22.9593 4.32051   2
 -10  -1   2 22.5012 4.15360   2
  10  -1  -2 20.0160 4.01601   1
 -10  -1   2 26.6454 4.12664   1
  10  -1  -2 27.0783 4.19130   1
 -10  -1   2 24.6327 4.98201   1
 -10   1   2 17.8107 4.95650   1
  10   1  -2 18.2794 3.86373   1
 -10   1   2 24.0875 4.93290   2
  10   1  -2 19.3437 4.67180   2
 -10   1   2 22.1058 3.71370   2
  10   1  -2 19.0833 3.58175   2
  -9  -1   2 35.0568 5.48000   1
   9  -1  -2 45.8551 5.91948   1
   9  -1  -2 34.7258 4.64462   1
  -9  -1   2 39.3467 4.54484   1
   9  -1  -2 37.9434 3.79734   2
  -9  -1   2 44.8387 5.29719   2
   9  -1  -2 46.2703 6.00312   2
  -9   1   2 42.6552 4.57507   1
   9   1  -2 43.0474 5.27292   1
   9   1  -2 44.3873 2.92073   1
   9   1  -2 46.7743 6.07508   1
  -9   1   2 45.7288 6.23551   1
   9   1  -2 44.3285 6.02599   2
   9   1  -2 41.4169 4.29383   2
  -9   1   2 42.1682 5.74522   2
  -9   1   2 46.1977 5.08828   2
   8  -1  -2 32.1047 4.25140   1
  -8  -1   2 38.1700 5.17714   1
   8  -1  -2 37.1255 5.28877   1
  -8  -1   2 32.4403 3.85806   1
   8  -1  -2 35.3662 3.35705   2
  -8  -1   2 37.2195 5.06824   2
   8  -1  -2 28.2564 4.80208   2
  -8  -1   2 27.7263 4.10510   2
   8   1  -2 37.8803 3.32316   1
   8   1  -2 41.1273 5.45199   1
  -8   1   2 42.6308 4.24494   1
   8   1  -2 39.9862 4.90484   1
  -8   1   2 42.5745 5.59806   1
   8   1  -2 39.8568 3.79652   2
  -8   1   2 31.4680 4.81295   2
   8   1  -2 42.1129 5.49753   2
  -8   1   2 44.5982 4.70120   2
   7  -1  -2 72.6062 4.38362   1
   7  -1  -2 72.3523 6.74550   1
  -7  -1   2 74.2753 5.54976   1
   7  -1  -2 71.1734 5.91183   1
  -7  -1   2 74.9051 7.00377   1
  -7  -1   2 76.8756 6.39022   2
  -7  -1   2 66.3347 6.55076   2
   7  -1  -2 73.6135 4.80153   2
   7   1  -2 66.6879 6.12209   1
   7   1  -2 71.7308 5.03785   1
  -7   1   2 70.9549 5.37269   1
   7   1  -2 77.2949 6.99712   1
  -7   1   2 66.6278 5.66688   2
   7   1  -2 73.7300 7.04774   2
  -7   1   2 74.6142 6.93020   2
   7   1  -2 72.9354 5.04042   2
  -6  -1   2 24.1993 3.27316   2
   6  -1  -2 24.6168 2.29907   2
  -6  -1   2 21.6624 3.39531   2
   6  -1  -2 23.1194 3.54683   1
   6  -1  -2 26.4599 3.27491   1
   6  -1  -2 26.7345 2.47906   1
  -6  -1   2 25.0973 3.65486   1
  -6  -1   2 23.1116 2.90067   1
  -6   1   2 21.5680 3.37683   2
   6   1  -2 25.1570 3.76934   2
   6   1  -2 22.0121 2.44336   2
  -6   1   2 26.3732 3.07243   2
  -6   1   2 20.7827 2.70034   1
   6   1  -2 24.9029 2.77568   1
   6   1  -2 22.5036 3.46730   1
   6   1  -2 21.3517 3.22133   1
  -5  -1   2 50.8389 4.42672   2
   5  -1  -2 54.4531 3.78817   2
  -5  -1   2 56.2159 4.96575   2
   5  -1  -2 51.2013 3.26035   2
   5  -1  -2 48.6722 3.13426   2
   5  -1  -2 57.0362 4.46715   1
   5  -1  -2 51.9281 4.86710   1
   5  -1  -2 53.6511 3.74258   1
  -5  -1   2 55.3211 5.01741   1
   5   1   2 181.614 9.25090  -2
  -5  -1   2 181.614 9.25090   1
   5   1  -2 52.7752 5.02999   2
  -5   1   2 56.3176 4.93318   2
  -5   1   2 53.5391 3.58636   2
   5   1  -2 46.6646 3.35956   2
  -5   1   2 53.8442 4.17729   2
  -5   1   2 58.0511 4.05317   1
   5   1  -2 51.4604 4.09685   1
   5   1  -2 48.6236 4.66990   1
   5   1  -2 52.9572 4.60733   1
  -4  -1   2 36.9637 3.11162   2
   4  -1  -2 32.5449 2.12156   2
  -4  -1   2 37.6422 2.06913   2
   4  -1  -2 33.1926 2.78722   2
  -4  -1   2 37.2868 2.11815   2
  -4  -1   2 37.1765 3.61575   2
  -4  -1   2 35.6968 3.33388   2
   4  -1  -2 33.9921 2.16688   2
  -4  -1   2 36.6378 3.59805   1
   4  -1  -2 37.6876 3.23622   1
   4  -1  -2 33.7244 2.83330   1
   4  -1  -2 35.5884 2.85006   1
   4   1   2 58.0262 3.88416  -2
  -4  -1   2 58.0262 3.88416   1
   4   1   2 52.7073 4.27607  -2
  -4  -1   2 52.7073 4.27607   1
  -4   1  -2 48.6786 4.35744  -2
   4  -1  -2 48.6786 4.35744   1
  -4   1   2 41.7019 3.21681   2
   4   1  -2 37.4337 2.69982   2
  -4   1   2 34.8896 3.52896   2
   4   1  -2 33.0016 2.45728   2
  -4   1   2 35.7298 2.73988   2
   4   1  -2 38.8153 2.52258   1
   4   1  -2 34.9391 3.38655   1
  -4   1   2 40.6969 3.00796   1
   4   1  -2 33.8900 3.08115   1
  -4  -1  -2 36.3795 3.76159  -2
   4   1  -2 36.3795 3.76159   1
   3  -1  -2 2.15589 0.85464   1
   3  -1  -2 4.03661 1.15158   1
   3  -1  -2 2.31748 0.40023   2
   3  -1  -2 3.85640 0.93554   2
  -3  -1   2 3.13408 0.73360   2
   3  -1  -2 2.46474 0.46282   2
  -3  -1   2 4.00437 1.28711   2
  -3  -1   2 2.55996 0.99038   2
   3   1   2 43.5448 3.44085  -2
  -3  -1   2 43.5448 3.44085   1
   3   1   2 42.0988 3.02348  -2
  -3  -1   2 42.0988 3.02348   1
   3   1   2 42.1020 3.40694  -2
  -3  -1   2 42.1020 3.40694   1
  -3   1  -2 38.6128 3.49830  -2
   3  -1  -2 38.6128 3.49830   1
  -3   1   2 2.15409 0.74424   2
  -3   1   2 1.24101 0.80545   2
   3   1  -2 2.42249 0.70817   2
   3   1  -2 1.73380 0.66759   2
   3   1  -2 2.62313 0.82306   1
   3   1  -2 3.15287 1.08422   1
   3   1  -2 0.67131 0.75586   1
  -3  -1  -2 28.7475 2.92539  -2
   3   1  -2 28.7475 2.92539   1
   2   1   2 353.400 14.3697  -2
  -2  -1   2 353.400 14.3697   1
  -2   1  -2 354.204 16.0340  -2
   2  -1  -2 354.204 16.0340   1
  -2   1  -2 327.596 15.1680  -2
   2  -1  -2 327.596 15.1680   1
   2   1   2 341.120 15.6883  -2
  -2  -1   2 341.120 15.6883   1
   2   1   2 373.234 15.7643  -2
  -2  -1   2 373.234 15.7643   1
   2  -1  -2 188.905 8.17845   1
  -2  -1   2 190.616 8.31470   2
  -2  -1   2 195.656 9.48247   2
  -2  -1   2 184.228 8.52658   2
  -2   1   2 185.446 8.72587   1
   2   1  -2 185.197 8.53533   1
   2   1  -2 178.915 9.01397   1
  -2   1   2 208.793 8.39113   1
   2   1  -2 186.960 8.42993   1
   2   1  -2 196.177 9.16451   1
  -2   1   2 190.709 8.00834   2
   2   1  -2 183.881 7.86247   2
  -1  -1   2 1395.49 55.0857   2
  -1  -1   2 1335.82 50.0285   2
   1   1   2 2619.67 103.255  -2
  -1  -1   2 2619.67 103.255   1
   1   1   2 2578.70 95.9683  -2
  -1  -1   2 2578.70 95.9683   1
  -1   1  -2 2571.02 92.9241  -2
   1  -1  -2 2571.02 92.9241   1
  -1   1  -2 2713.14 105.398  -2
   1  -1  -2 2713.14 105.398   1
   1   1   2 2435.41 104.925  -2
  -1  -1   2 2435.41 104.925   1
  -1   1  -2 2374.07 95.8946  -2
   1  -1  -2 2374.07 95.8946   1
   1   1  -2 1471.23 62.8709   1
  -1   1   2 1453.73 62.6864   1
   1   1  -2 1505.22 53.9192   1
   1   1  -2 1473.57 55.6252   1
   1  -1   2 2616.04 103.290  -2
  -1   1   2 2616.04 103.290   1
  -1  -1  -2 2695.23 103.376  -2
   1   1  -2 2695.23 103.376   1
   1  -1   2 2493.16 95.9261  -2
  -1   1   2 2493.16 95.9261   1
   0   1  -2 144.485 6.16756  -2
   0  -1  -2 144.485 6.16756   1
   0   1   2 134.181 6.98158  -2
   0  -1   2 134.181 6.98158   1
   0   1  -2 157.352 6.90267  -2
   0  -1  -2 157.352 6.90267   1
   0   1   2 161.505 6.62590  -2
   0  -1   2 161.505 6.62590   1
   0   1  -2 129.478 5.93662  -2
   0  -1  -2 129.478 5.93662   1
   0   1   2 140.755 6.36981  -2
   0  -1   2 140.755 6.36981   1
   0  -1  -2 141.373 7.18580  -2
   0   1  -2 141.373 7.18580   1
   0  -1   2 127.536 7.01016  -2
   0   1   2 127.536 7.01016   1
   0  -1   2 133.687 6.53505  -2
   0   1   2 133.687 6.53505   1
   0  -1  -2 139.329 5.74989  -2
   0   1  -2 139.329 5.74989   1
   0  -1  -2 149.890 6.02861  -2
   0   1  -2 149.890 6.02861   1
   1   1  -2 2493.74 91.4339  -2
  -1  -1  -2 2493.74 91.4339   1
  -1   1   2 2414.33 88.3281  -2
   1  -1   2 2414.33 88.3281   1
   1   1  -2 2458.53 100.336  -2
  -1  -1  -2 2458.53 100.336   1
  -1   1   2 2713.92 100.457  -2
   1  -1   2 2713.92 100.457   1
  -1   1   2 2329.78 103.455  -2
   1  -1   2 2329.78 103.455   1
  -1  -1  -2 1375.65 56.5686   2
   1  -1   2 1288.67 56.3710   2
  -1  -1  -2 1322.07 50.0743   2
  -1  -1  -2 1312.81 48.5202   2
   1  -1  -2 2318.99 93.3852  -2
  -1   1  -2 2318.99 93.3852   1
   1  -1  -2 2353.69 93.3408  -2
  -1   1  -2 2353.69 93.3408   1
  -1  -1   2 2482.06 103.777  -2
   1   1   2 2482.06 103.777   1
   1  -1  -2 2342.06 103.630  -2
  -1   1  -2 2342.06 103.630   1
   1  -1  -2 2541.36 88.5668  -2
  -1   1  -2 2541.36 88.5668   1
   1   1   2 1240.67 48.7190   1
   1   1   2 1169.40 44.3147   1
  -2  -1  -2 141.748 6.67595   2
  -2  -1  -2 146.638 7.29263   2
   2  -1   2 140.818 6.51934   2
  -2  -1  -2 138.523 6.81850   2
  -2  -1  -2 141.116 7.06758   2
   2  -1   2 140.653 6.73139   2
  -2   1   2 336.957 14.7828  -2
   2  -1   2 336.957 14.7828   1
   2   1  -2 306.626 14.7042  -2
  -2  -1  -2 306.626 14.7042   1
  -2   1   2 282.432 14.5686  -2
   2  -1   2 282.432 14.5686   1
  -2  -1  -2 133.979 6.04925   1
   2  -1   2 138.495 6.26115   1
   2   1   2 151.780 7.51075   1
   2   1   2 142.311 6.82678   1
   2   1   2 140.564 6.35170   1
  -2   1  -2 143.140 6.46828   2
  -2  -1   2 356.382 13.6376  -2
   2   1   2 356.382 13.6376   1
   2  -1  -2 319.719 14.8959  -2
  -2   1  -2 319.719 14.8959   1
  -3  -1  -2 36.1857 3.00293   2
   3  -1   2 36.9657 2.70837   2
  -3  -1  -2 35.7125 2.49201   2
  -3  -1  -2 33.2569 2.96232   2
  -3  -1  -2 31.2120 2.18957   1
   3  -1   2 35.4376 2.68620   1
  -3  -1  -2 31.8413 2.26109   1
   3  -1   2 34.7522 2.65567   1
   3   1  -2 31.0796 3.35342  -2
  -3  -1  -2 31.0796 3.35342   1
  -3   1   2 43.0803 3.69591  -2
   3  -1   2 43.0803 3.69591   1
  -3   1  -2 35.5559 2.74180   1
  -3   1  -2 35.8827 1.67421   1
   3   1   2 39.4392 2.11071   1
   3   1   2 41.4340 3.20908   1
  -3   1  -2 35.2511 1.67598   1
   3   1   2 38.1291 3.00393   1
  -3  -1   2 44.3090 2.36976  -2
   3   1   2 44.3090 2.36976   1
  -3   1  -2 36.5347 2.78362   2
  -3   1  -2 38.6032 2.90747   2
  -4  -1  -2 22.5361 1.80757   2
   4  -1   2 25.0125 2.35342   2
  -4  -1  -2 18.3711 2.24667   2
  -4  -1  -2 18.5161 2.43606   2
   4   1  -2 47.3720 4.45066  -2
  -4  -1  -2 47.3720 4.45066   1
   4  -1   2 19.0967 1.91080   1
   4  -1   2 19.2145 2.58214   1
  -4  -1  -2 21.1560 1.90001   1
  -4  -1  -2 18.3551 1.70807   1
   4  -1   2 21.7429 2.35735   1
  -4   1  -2 15.3841 1.81931   1
   4   1   2 19.0987 1.18768   1
  -4   1  -2 15.9032 1.33037   1
   4   1   2 20.1032 2.54948   1
   4   1   2 21.6895 2.28777   1
   4   1   2 17.8748 2.50780   1
  -4   1  -2 16.0468 1.35382   1
   4   1   2 18.6831 1.15920   1
   4   1   2 23.9432 2.86152   2
  -4   1  -2 15.7942 1.97751   2
  -4   1  -2 21.5915 2.41172   2
  -4   1  -2 20.8922 2.22519   2
  -5  -1  -2 115.431 8.01615   2
   5  -1   2 122.873 6.81290   2
  -5  -1  -2 110.247 7.08096   2
  -5  -1  -2 142.572 8.09022   2
   5  -1   2 119.689 8.02031   1
   5  -1   2 123.564 7.06581   1
  -5  -1  -2 102.575 7.81236   1
  -5  -1  -2 112.964 5.99494   1
   5  -1   2 124.389 6.63623   1
   5   1   2 116.206 7.98707   1
  -5   1  -2 115.425 6.68837   1
  -5   1  -2 118.153 5.65619   1
  -5   1  -2 116.034 5.64892   1
   5   1   2 120.692 7.41928   1
  -5  -1   2 198.516 10.5691  -2
   5   1   2 198.516 10.5691   1
  -5   1  -2 128.761 6.89905   2
  -5   1  -2 126.769 7.37900   2
   5   1   2 125.605 8.26466   2
  -5   1  -2 123.232 8.30965   2
  -6  -1  -2 20.9070 3.37712   1
   6  -1   2 19.3229 2.70808   1
  -6  -1  -2 21.0319 2.28054   1
   6  -1   2 16.1645 2.92733   1
  -6  -1  -2 21.8797 2.65762   2
  -6  -1  -2 22.6661 3.18071   2
  -6  -1  -2 21.9069 3.39555   2
   6  -1   2 20.9666 2.68617   2
  -6   1  -2 14.8545 1.83660   1
   6   1   2 16.8443 2.80352   1
   6   1   2 20.5028 3.29357   1
   6   1   2 17.8568 2.53447   2
  -6   1  -2 18.6684 2.25513   2
  -6   1  -2 19.3137 2.88775   2
  -6   1  -2 20.7782 3.32676   2
   6   1   2 17.5898 3.10873   2
   7  -1   2 79.3420 7.24886   1
  -7  -1  -2 75.2925 5.15762   1
  -7  -1  -2 85.2198 7.47563   1
   7  -1   2 76.4796 6.15652   1
  -7  -1  -2 78.5751 6.71101   2
   7  -1   2 85.6256 5.90533   2
  -7  -1  -2 80.4834 5.65363   2
  -7  -1  -2 85.3291 7.46550   2
   7   1   2 79.5834 7.20753   1
  -7   1  -2 81.1222 4.99192   1
   7   1   2 74.4803 6.46057   1
  -7   1  -2 82.3546 7.44774   1
  -7   1  -2 78.4963 6.31901   2
   7   1   2 72.8263 7.10041   2
   7   1   2 79.2050 5.89809   2
  -7   1  -2 84.0906 5.10198   2
  -7   1  -2 93.5034 7.75997   2
   8  -1   2 45.7532 5.76503   2
  -8  -1  -2 41.5387 3.75176   2
  -8  -1  -2 37.7602 4.84006   2
  -8  -1  -2 46.3060 5.75760   2
   8  -1   2 37.9579 4.15342   2
  -8  -1  -2 40.6407 3.83273   1
   8  -1   2 36.5259 5.06430   1
  -8  -1  -2 42.2364 5.59250   1
   8  -1   2 42.8576 4.66043   1
   8   1   2 35.3831 4.73728   1
  -8   1  -2 43.2353 3.72931   1
   8   1   2 41.0391 5.33252   1
  -8   1  -2 40.6493 5.58191   1
   8   1   2 41.9501 5.66996   2
  -8   1  -2 43.7364 4.89314   2
   8   1   2 43.4778 4.51480   2
  -8   1  -2 51.4003 6.02520   2
  -8   1  -2 42.6935 2.98618   2
  -9  -1  -2 31.0234 2.82511   2
  -9  -1  -2 40.4430 5.63872   2
  -9  -1  -2 29.8343 4.50888   2
   9  -1   2 33.8706 4.13517   2
   9  -1   2 31.3890 5.18681   2
   9  -1   2 25.6516 3.81320   1
   9  -1   2 31.8788 5.01932   1
  -9  -1  -2 32.8970 4.99446   1
  -9  -1  -2 28.0741 3.50755   1
   9   1   2 38.5975 4.41535   2
  -9   1  -2 27.8145 4.13338   2
  -9   1  -2 35.6354 5.28899   2
   9   1   2 30.8819 5.19134   2
  -9   1  -2 39.0509 5.45911   1
   9   1   2 33.3828 4.58697   1
  -9   1  -2 32.8006 3.35861   1
  10  -1   2 5.75009 3.05430   1
  10  -1   2 5.30788 2.26589   1
 -10  -1  -2 3.31687 2.11395   1
 -10  -1  -2 3.04974 1.68742   1
  10  -1   2 9.58463 3.79625   2
 -10  -1  -2 4.39626 2.52162   2
  10  -1   2 5.18420 2.33230   2
  10   1   2 6.22652 2.85868   1
 -10   1  -2 7.40583 2.77037   1
 -10   1  -2 5.92710 1.86539   1
 -10   1  -2 4.07781 2.16967   2
  10   1   2 6.15174 2.55149   2
  10   1   2 3.14453 2.52202   2
 -10   1  -2 7.21400 2.95871   2
 -10  -2   2 71.9104 6.86044   1
  10  -2  -2 64.6624 7.63877   1
  10  -2  -2 62.4794 7.01710   1
 -10  -2   2 77.3678 8.78851   1
 -10  -2   2 62.9366 7.26116   2
  10  -2  -2 75.5780 8.40922   2
  10   2  -2 68.4286 8.53798   2
  10   2  -2 76.2966 6.60077   2
 -10   2   2 74.9390 8.62236   2
 -10   2   2 70.7834 8.80561   1
 -10   2   2 69.1759 6.39071   1
  10   2  -2 75.0047 7.79873   1
  -9  -2   2 14.1578 3.12341   1
  -9  -2   2 15.2901 3.61551   1
   9  -2  -2 13.7004 2.68201   1
   9  -2  -2 16.7397 3.67527   1
  -9  -2   2 12.0829 3.51407   2
   9  -2  -2 14.8315 3.56634   2
   9  -2  -2 16.0396 2.41907   2
   9   2  -2 18.9129 3.69602   1
   9   2  -2 16.3407 2.17152   1
  -9   2   2 14.1698 2.88923   1
   9   2  -2 14.2638 2.84359   2
  -9   2   2 15.7814 3.80880   2
  -9   2   2 16.8368 3.03474   2
   9   2  -2 13.4823 4.18508   2
   8  -2  -2 49.5387 5.00122   1
  -8  -2   2 49.6811 6.10994   1
  -8  -2   2 50.3004 4.95884   1
   8  -2  -2 52.0606 6.16087   1
   8  -2  -2 46.3340 3.89797   2
  -8  -2   2 45.8679 5.30781   2
   8   2  -2 47.0074 5.49864   1
   8   2  -2 49.3897 4.32889   1
  -8   2   2 45.8193 4.60748   1
  -8   2   2 40.4006 5.47602   2
   8   2  -2 41.1063 4.23725   2
   8   2  -2 38.1811 5.53583   2
  -8   2   2 45.3708 4.61418   2
   7  -2  -2 73.3768 5.82409   1
  -7  -2   2 70.4461 5.61704   1
   7  -2  -2 68.3388 3.94455   1
   7  -2  -2 62.9927 6.59895   1
  -7  -2   2 68.4681 6.81749   1
   7  -2  -2 72.0064 4.76076   2
  -7  -2   2 66.8824 6.20175   2
   7   2  -2 74.3464 6.46154   1
  -7   2   2 77.8013 5.57200   1
   7   2  -2 65.8030 5.26913   1
  -7   2   2 73.6844 5.74033   2
   7   2  -2 70.2417 7.06910   2
  -7   2   2 61.9479 6.53807   2
   7   2  -2 70.0669 5.21892   2
  -6  -2   2 46.3453 4.78540   2
  -6  -2   2 49.3540 3.20700   2
   6  -2  -2 55.4185 3.68519   2
   6  -2  -2 63.1590 4.95992   1
  -6  -2   2 55.5726 4.61239   1
   6  -2  -2 53.8493 5.54926   1
  -6  -2   2 54.6409 5.52438   1
   6  -2  -2 52.2030 3.63457   1
   6   2  -2 49.1090 4.40072   1
  -6   2   2 49.9359 4.20623   1
   6   2  -2 50.3955 5.01153   1
   6   2  -2 48.2077 3.96243   2
  -6   2   2 49.4405 5.28566   2
  -6   2   2 52.3663 4.32343   2
   6   2  -2 45.3917 5.24667   2
   5  -2  -2 13.3670 2.63747   1
  -5  -2   2 18.4366 2.45962   1
   5  -2  -2 16.0267 2.25399   1
   5  -2  -2 16.2085 1.95861   1
  -5  -2   2 16.3701 2.69914   1
  -5  -2   2 12.5516 2.43157   2
  -5  -2   2 15.6241 1.73804   2
   5  -2  -2 14.4236 1.63236   2
  -5  -2   2 15.0474 2.14822   2
  -5  -2   2 14.7041 1.74421   2
   5  -2  -2 12.0198 1.79986   2
  -5   2   2 14.3072 2.08238   2
   5   2  -2 15.3943 2.00490   2
  -5   2   2 12.4013 2.49540   2
   5   2  -2 12.2626 2.51565   2
   5   2  -2 14.7283 2.50691   1
  -5   2   2 16.8445 2.20810   1
   5   2  -2 13.6256 1.88285   1
   5   2  -2 12.9948 2.27332   1
  -4   2  -2 630.890 30.0922  -2
   4  -2  -2 630.890 30.0922   1
   4   2   2 682.537 29.3718  -2
  -4  -2   2 682.537 29.3718   1
   4  -2  -2 169.051 8.55140   1
   4  -2  -2 173.753 8.45972   1
   4  -2  -2 168.576 8.47837   1
  -4  -2   2 172.382 8.42301   2
  -4  -2   2 166.465 9.07860   2
   4  -2  -2 169.819 7.48357   2
   4  -2  -2 160.341 9.12479   2
  -4  -2   2 167.656 9.41237   2
   4   2  -2 164.855 8.15092   2
  -4   2   2 173.204 9.92628   2
  -4   2   2 168.750 8.10699   2
   4   2  -2 160.486 9.05858   1
   4   2  -2 167.830 9.31519   1
  -4   2   2 169.079 8.38982   1
   4   2  -2 168.996 9.04708   1
  -4   2   2 173.820 8.46402   1
   3  -2  -2 120.700 6.12599   1
   3   2   2 176.482 8.04934  -2
  -3  -2   2 176.482 8.04934   1
   3   2   2 169.941 8.76463  -2
  -3  -2   2 169.941 8.76463   1
  -3   2  -2 148.320 8.93328  -2
   3  -2  -2 148.320 8.93328   1
   3   2   2 135.360 8.35339  -2
  -3  -2   2 135.360 8.35339   1
  -3   2  -2 151.532 7.87058  -2
   3  -2  -2 151.532 7.87058   1
  -3  -2   2 110.700 6.41774   2
   3  -2  -2 110.815 6.67652   2
   3  -2  -2 110.524 5.15550   2
  -3  -2   2 109.479 6.06139   2
  -3  -2   2 115.355 6.95970   2
   3   2  -2 122.412 6.56400   1
   3   2  -2 124.170 7.15528   1
  -3   2   2 125.794 6.34512   1
   3   2  -2 118.429 6.77507   1
   3   2  -2 124.734 7.04294   1
  -3   2   2 121.249 6.62580   1
  -3   2   2 118.929 5.56615   2
   3   2  -2 116.911 5.82745   2
   2  -2  -2 45.8490 2.68925   1
   2   2   2 254.399 11.9051  -2
  -2  -2   2 254.399 11.9051   1
   2   2   2 225.871 11.7370  -2
  -2  -2   2 225.871 11.7370   1
  -2   2  -2 252.716 12.4142  -2
   2  -2  -2 252.716 12.4142   1
   2   2   2 253.250 10.9440  -2
  -2  -2   2 253.250 10.9440   1
  -2  -2   2 37.6888 2.94358   2
   2  -2  -2 38.2683 3.17994   2
   2  -2  -2 36.1480 2.24539   2
  -2  -2   2 40.4767 3.44249   2
  -2  -2   2 34.6026 2.78544   2
   2   2  -2 46.1062 3.47742   1
   2   2  -2 42.6007 3.13129   1
  -2   2   2 43.2870 3.30043   1
  -2   2   2 47.8773 3.08527   1
   2   2  -2 43.3222 3.49789   1
   2   2  -2 45.6037 3.22383   1
  -2   2   2 46.3613 3.45364   1
   2   2  -2 46.4971 2.87092   2
  -2   2   2 43.0956 2.27925   2
   1   2   2 1651.10 68.0196  -2
  -1  -2   2 1651.10 68.0196   1
  -1   2  -2 1690.26 69.8219  -2
   1  -2  -2 1690.26 69.8219   1
  -1   2  -2 1528.05 63.0912  -2
   1  -2  -2 1528.05 63.0912   1
  -1   2  -2 1867.87 68.5374  -2
   1  -2  -2 1867.87 68.5374   1
   1   2   2 1424.86 62.8774  -2
  -1  -2   2 1424.86 62.8774   1
  -1   2  -2 1748.17 61.0409  -2
   1  -2  -2 1748.17 61.0409   1
   1   2   2 1634.02 69.2566  -2
  -1  -2   2 1634.02 69.2566   1
   1  -2  -2 485.189 19.1398   2
  -1  -2  -2 1639.66 63.3522  -2
   1   2  -2 1639.66 63.3522   1
  -1  -2  -2 1607.11 71.8246  -2
   1   2  -2 1607.11 71.8246   1
  -1  -2  -2 1799.57 61.3419  -2
   1   2  -2 1799.57 61.3419   1
   1  -2   2 1732.61 68.2711  -2
  -1   2   2 1732.61 68.2711   1
  -1  -2  -2 1800.45 68.3814  -2
   1   2  -2 1800.45 68.3814   1
   1  -2   2 1641.68 63.2507  -2
  -1   2   2 1641.68 63.2507   1
   1  -2   2 1618.90 71.7012  -2
  -1   2   2 1618.90 71.7012   1
  -1   2   2 490.391 20.2565   2
   0   2  -2 2345.01 90.2966  -2
   0  -2  -2 2345.01 90.2966   1
   0   2  -2 2423.59 93.6747  -2
   0  -2  -2 2423.59 93.6747   1
   0   2   2 2692.45 102.923  -2
   0  -2   2 2692.45 102.923   1
   0   2   2 2654.72 100.631  -2
   0  -2   2 2654.72 100.631   1
   0   2  -2 2770.62 101.155  -2
   0  -2  -2 2770.62 101.155   1
   0   2  -2 2478.25 103.002  -2
   0  -2  -2 2478.25 103.002   1
   0  -2   2 2474.25 93.6872  -2
   0   2   2 2474.25 93.6872   1
   0  -2  -2 2478.37 106.376  -2
   0   2  -2 2478.37 106.376   1
   0  -2   2 2420.78 100.769  -2
   0   2   2 2420.78 100.769   1
   0  -2  -2 2482.23 93.5958  -2
   0   2  -2 2482.23 93.5958   1
   0  -2   2 2266.60 106.183  -2
   0   2   2 2266.60 106.183   1
   0  -2  -2 2442.78 90.1524  -2
   0   2  -2 2442.78 90.1524   1
   1  -2   2 1501.36 56.3674   1
  -1   2   2 1741.41 67.5484  -2
   1  -2   2 1741.41 67.5484   1
   1   2  -2 1564.07 61.2103  -2
  -1  -2  -2 1564.07 61.2103   1
   1   2  -2 1772.99 66.2897  -2
  -1  -2  -2 1772.99 66.2897   1
   1  -2  -2 1529.50 69.6514  -2
  -1   2  -2 1529.50 69.6514   1
  -1  -2   2 1525.33 59.2751  -2
   1   2   2 1525.33 59.2751   1
  -1  -2   2 1571.43 69.7812  -2
   1   2   2 1571.43 69.7812   1
  -1   2  -2 1313.01 52.6884   1
   1   2   2 1373.81 57.1009   1
   2  -2   2 208.822 10.4293   2
   2  -2   2 212.017 9.43267   2
  -2  -2  -2 215.098 9.63143   2
  -2  -2  -2 213.439 10.7320   2
  -2  -2  -2 203.846 9.43542   2
  -2  -2  -2 209.882 10.4193   2
   2  -2   2 199.885 7.94852   1
  -2  -2  -2 195.930 8.69903   1
  -2   2   2 250.146 11.6017  -2
   2  -2   2 250.146 11.6017   1
   2   2  -2 208.976 11.2591  -2
  -2  -2  -2 208.976 11.2591   1
  -2   2  -2 203.753 8.83181   2
  -2   2  -2 198.706 8.15551   1
   2   2   2 190.835 8.99281   1
   2   2   2 195.930 9.36675   1
  -2   2  -2 189.892 10.1906   1
   2   2   2 195.594 10.3606   1
   2  -2  -2 228.310 9.31342  -2
  -2   2  -2 228.310 9.31342   1
  -3  -2  -2 45.3512 3.48048   2
  -3  -2  -2 47.4593 3.79327   2
   3  -2   2 45.6937 3.20868   2
   3  -2   2 43.8792 3.19792   2
  -3  -2  -2 46.0967 3.41495   2
  -3  -2  -2 43.4995 3.57881   2
   3   2  -2 143.539 8.83940  -2
  -3  -2  -2 143.539 8.83940   1
  -3   2   2 176.006 9.31196  -2
   3  -2   2 176.006 9.31196   1
  -3  -2  -2 45.9338 2.95773   1
   3  -2   2 40.5502 2.69711   1
  -3   2  -2 43.8484 3.12657   2
   3  -2  -2 152.996 6.74228  -2
  -3   2  -2 152.996 6.74228   1
  -3  -2   2 163.899 7.91518  -2
   3   2   2 163.899 7.91518   1
  -3   2  -2 40.9430 2.37586   1
   3   2   2 38.6766 3.47388   1
   3   2   2 39.8593 2.98150   1
   3   2   2 37.3435 3.28193   1
  -3   2  -2 37.7529 3.33410   1
   4  -2   2 494.409 21.8191   2
  -4  -2  -2 506.109 22.6863   2
   4  -2   2 496.125 20.4801   2
  -4  -2  -2 475.875 22.2988   2
  -4  -2  -2 454.957 20.8459   2
   4  -2   2 488.221 22.6974   1
   4  -2   2 463.291 19.0612   1
  -4  -2  -2 460.222 19.4379   1
   4   2  -2 577.544 26.8848  -2
  -4  -2  -2 577.544 26.8848   1
   4   2   2 472.238 20.3995   1
   4   2   2 476.469 22.3593   1
   4   2   2 450.871 20.1951   1
  -4   2  -2 462.670 18.5821   1
  -4   2  -2 488.914 22.2770   1
  -4   2  -2 489.688 20.1121   2
  -4   2  -2 479.008 21.4954   2
  -4   2  -2 502.038 21.5230   2
   4   2   2 506.591 20.8102   2
   4  -2  -2 571.901 22.3738  -2
  -4   2  -2 571.901 22.3738   1
   5  -2   2 81.6104 5.25595   2
  -5  -2  -2 76.9344 5.60890   2
  -5  -2  -2 66.2920 5.59960   2
   5  -2   2 77.1277 5.06283   1
   5  -2   2 76.9109 6.27804   1
  -5  -2  -2 76.7841 4.87402   1
  -5  -2  -2 66.0210 6.01547   1
  -5   2  -2 77.4013 5.38636   1
   5   2   2 81.3826 5.65501   1
   5   2   2 72.2038 5.73020   1
  -5   2  -2 74.5273 4.18042   1
   5   2   2 78.3926 4.31888   1
   5   2   2 78.6022 4.46776   1
  -5   2  -2 82.9985 5.04909   2
  -5   2  -2 75.0926 6.38663   2
   5   2   2 81.5805 5.46545   2
   5   2   2 79.1977 6.36363   2
  -5   2  -2 83.1703 5.41851   2
  -6  -2  -2 34.8947 3.60794   2
  -6  -2  -2 32.9201 3.99124   2
   6  -2   2 32.6575 3.34687   2
   6  -2   2 32.7994 3.41217   1
  -6  -2  -2 32.8469 3.18761   1
   6  -2   2 33.2392 4.26223   1
  -6  -2  -2 35.6630 4.47829   1
   6   2   2 38.0587 2.81492   1
  -6   2  -2 33.6190 2.74309   1
   6   2   2 31.5351 4.02156   1
   6   2   2 30.2238 2.24957   1
  -6   2  -2 34.8694 3.67354   2
   6   2   2 33.6055 3.61318   2
   6   2   2 32.9517 4.25553   2
  -6   2  -2 31.4273 4.20959   2
  -6   2  -2 28.9169 2.78333   2
  -7  -2  -2 73.2776 6.42939   2
   7  -2   2 76.8811 5.59554   2
  -7  -2  -2 70.1528 5.56776   2
  -7  -2  -2 81.3180 7.43013   1
   7  -2   2 73.0452 5.80469   1
  -7  -2  -2 69.9065 5.29648   1
   7  -2   2 69.6024 6.90058   1
  -7   2  -2 73.6084 5.87925   2
   7   2   2 70.4292 5.72212   2
   7   2   2 70.7818 6.90589   2
  -7   2  -2 68.4304 4.32687   2
  -7   2  -2 68.1826 6.97643   2
  -7   2  -2 80.8771 4.89358   1
   7   2   2 70.0178 6.43578   1
   8  -2   2 42.5348 4.48881   2
  -8  -2  -2 41.5175 5.25244   2
  -8  -2  -2 36.5140 3.88129   2
   8  -2   2 34.4329 4.99061   1
  -8  -2  -2 32.4676 3.73083   1
   8  -2   2 34.2480 4.05197   1
  -8  -2  -2 43.1030 5.70500   1
  -8   2  -2 42.4959 3.60900   1
   8   2   2 38.4863 4.87334   1
  -8   2  -2 45.6504 5.75190   2
   8   2   2 39.6579 4.42722   2
  -8   2  -2 37.8179 4.40939   2
   8   2   2 44.9261 5.81664   2
  -9  -2  -2 20.3848 3.86089   2
   9  -2   2 24.0974 3.53843   2
  -9  -2  -2 21.6678 2.74094   2
   9  -2   2 24.1244 3.74067   1
  -9  -2  -2 27.8365 3.61211   1
  -9  -2  -2 25.6395 4.43518   1
   9  -2   2 20.4965 4.21690   1
  -9   2  -2 22.9608 2.78896   1
   9   2   2 20.0526 3.80943   1
  -9   2  -2 25.7987 4.49260   1
  -9   2  -2 25.3724 3.77519   2
   9   2   2 22.0266 4.30075   2
  -9   2  -2 29.8029 4.82279   2
   9   2   2 22.3164 3.60171   2
  10  -2   2 22.1487 3.94622   2
 -10  -2  -2 27.2094 2.53164   2
  10  -2   2 27.1938 5.51072   2
 -10  -2  -2 24.3998 4.60976   2
  10  -2   2 26.7879 5.27635   1
 -10  -2  -2 28.1623 5.02395   1
 -10  -2  -2 26.3580 4.11344   1
 -10   2  -2 24.2202 4.44903   2
 -10   2  -2 28.7901 4.40836   2
  10   2   2 28.0504 5.43407   2
 -10   2  -2 29.6485 3.25702   1
  10   2   2 21.6740 4.39929   1
 -10   2  -2 23.4444 4.46905   1
  10  -3  -2 12.4749 2.12339   2
 -10  -3   2 7.18190 3.09746   2
 -10  -3   2 8.31355 3.88471   1
 -10  -3   2 7.84271 3.14968   1
  10  -3  -2 10.2215 3.29061   1
  10   3  -2 7.19523 2.59041   1
 -10   3   2 11.5111 3.51252   1
  10   3  -2 9.33354 1.93402   1
 -10   3   2 8.56291 3.76046   2
  10   3  -2 12.1780 4.66429   2
  10   3  -2 11.0319 3.42548   2
  -9  -3   2 38.8037 5.77039   1
  -9  -3   2 44.4910 5.06440   1
   9  -3  -2 47.8563 6.24888   1
  -9  -3   2 53.8644 6.03722   2
   9  -3  -2 41.0610 3.93138   2
   9   3  -2 47.4331 6.67358   2
  -9   3   2 42.1510 6.14666   2
   9   3  -2 40.6698 4.87775   2
   9   3  -2 37.6465 3.89099   1
  -9   3   2 37.4952 4.43082   1
   9   3  -2 36.1767 4.92255   1
   8  -3  -2 25.1578 2.94635   2
  -8  -3   2 23.0591 3.91363   2
  -8  -3   2 22.1202 1.83293   2
  -8  -3   2 20.1153 3.40048   1
   8  -3  -2 22.8132 4.20678   1
  -8  -3   2 20.1204 4.05230   1
  -8   3   2 23.5264 4.29866   2
   8   3  -2 22.1193 3.31322   2
   8   3  -2 24.0650 4.53598   2
   8   3  -2 24.2762 3.22442   1
  -8   3   2 20.2846 3.15957   1
   8   3  -2 25.6328 3.98126   1
   7  -3  -2 33.6887 3.70163   1
  -7  -3   2 32.8931 4.76790   1
  -7  -3   2 41.8899 4.33283   1
   7  -3  -2 36.9086 5.00251   1
   7  -3  -2 32.7270 2.12736   1
  -7  -3   2 32.5677 2.93847   2
   7  -3  -2 39.0923 3.41311   2
  -7  -3   2 41.3354 4.81880   2
  -7   3   2 34.5680 4.84915   2
   7   3  -2 28.6239 3.62800   2
   7   3  -2 31.9861 4.81916   2
   7   3  -2 27.7616 4.02340   1
  -7   3   2 28.4757 3.58142   1
   7   3  -2 30.2106 3.64674   1
   6  -3  -2 35.8408 2.89393   1
   6  -3  -2 35.3365 3.55986   1
   6  -3  -2 33.6747 4.58578   1
  -6  -3   2 39.3850 4.72065   1
  -6  -3   2 35.8783 3.91706   1
  -6  -3   2 34.9224 3.17972   2
  -6  -3   2 33.8403 4.20222   2
   6  -3  -2 38.1686 3.13419   2
   6   3  -2 40.1618 4.48287   1
  -6   3   2 33.7752 3.55018   1
   6   3  -2 35.9283 3.97682   1
   6   3  -2 31.6026 4.55908   2
  -6   3   2 32.6913 4.50441   2
  -6   3   2 37.8350 3.45193   2
   6   3  -2 33.2043 3.58891   2
   5  -3  -2 2.26163 1.05260   1
   5  -3  -2 3.19008 1.21119   1
  -5  -3   2 4.13624 1.46507   1
  -5  -3   2 3.99986 1.61491   2
  -5  -3   2 2.50064 1.43998   2
   5  -3  -2 1.97992 0.98536   2
  -5  -3   2 2.01351 1.08741   2
   5  -3  -2 2.84646 1.24627   2
  -5   3  -2 82.9119 7.15865  -2
   5  -3  -2 82.9119 7.15865   1
   5   3   2 89.7680 7.16981  -2
  -5  -3   2 89.7680 7.16981   1
  -5   3   2 0.20459 1.07764   2
   5   3  -2 2.43966 1.64278   2
  -5   3   2 3.55164 1.28580   2
   5   3  -2 3.45413 1.43624   2
  -5   3   2 2.06161 1.23945   1
   5   3  -2 0.57244 1.11355   1
   5   3  -2 0.20860 1.00548   1
   5   3  -2 3.71441 1.60287   1
  -4   3  -2 150.926 8.07697  -2
   4  -3  -2 150.926 8.07697   1
  -4   3  -2 130.486 9.38537  -2
   4  -3  -2 130.486 9.38537   1
   4   3   2 145.222 9.05802  -2
  -4  -3   2 145.222 9.05802   1
   4   3   2 169.141 8.67244  -2
  -4  -3   2 169.141 8.67244   1
   4   3   2 148.441 9.43283  -2
  -4  -3   2 148.441 9.43283   1
  -4  -3   2 102.002 6.85794   2
   4  -3  -2 109.132 7.32487   2
  -4  -3   2 115.482 7.56525   2
  -4  -3   2 101.296 6.50631   2
   4  -3  -2 107.650 5.67392   2
   4  -3  -2 117.660 6.18605   1
   4   3  -2 115.678 7.45032   1
   4   3  -2 107.710 7.27241   1
   4   3  -2 108.167 7.06636   1
  -4   3   2 116.459 6.57055   1
  -4   3   2 111.669 6.91352   1
   4   3  -2 102.569 7.66925   2
   4   3  -2 113.833 6.40685   2
  -4   3   2 116.551 5.68242   2
  -3  -3   2 110.492 6.63424   2
  -3  -3   2 119.079 7.57305   2
   3  -3  -2 109.314 7.28327   2
  -3  -3   2 108.099 6.58700   2
   3  -3  -2 106.646 5.61454   2
   3   3   2 190.744 10.6998  -2
  -3  -3   2 190.744 10.6998   1
   3   3   2 201.800 10.9955  -2
  -3  -3   2 201.800 10.9955   1
   3   3   2 212.565 10.0332  -2
  -3  -3   2 212.565 10.0332   1
  -3   3  -2 198.408 11.3369  -2
   3  -3  -2 198.408 11.3369   1
  -3   3  -2 189.158 9.85380  -2
   3  -3  -2 189.158 9.85380   1
   3  -3  -2 113.050 5.63883   1
  -3   3   2 119.542 7.98237   1
  -3   3   2 113.379 6.24668   1
   3   3  -2 104.366 6.98846   1
   3   3  -2 110.667 6.49734   1
   3   3  -2 102.864 6.44943   1
  -3   3   2 112.816 7.05867   1
   3   3  -2 117.126 7.39016   1
  -3   3   2 113.176 5.12946   2
   3   3  -2 101.997 6.05121   2
  -2   3  -2 87.9774 4.46611  -2
   2  -3  -2 87.9774 4.46611   1
   2   3   2 95.0511 6.08967  -2
  -2  -3   2 95.0511 6.08967   1
   2   3   2 100.517 6.16837  -2
  -2  -3   2 100.517 6.16837   1
  -2   3  -2 91.6676 6.46992  -2
   2  -3  -2 91.6676 6.46992   1
  -2   3  -2 93.7114 5.93087  -2
   2  -3  -2 93.7114 5.93087   1
   2   3   2 97.7181 5.44544  -2
  -2  -3   2 97.7181 5.44544   1
  -2  -3   2 84.2903 4.98213   2
  -2  -3   2 77.0112 5.27362   2
  -2  -3   2 92.6729 6.26554   2
   2  -3  -2 82.9781 4.61010   2
  -2  -3   2 72.5525 4.81009   2
   2  -3  -2 75.0909 5.76211   2
   2   3  -2 78.4505 4.78415   1
   2   3  -2 76.6348 5.67624   1
  -2   3   2 80.4836 5.41899   1
  -2   3   2 76.2055 5.59216   1
   2   3  -2 81.7200 5.00702   1
  -2   3   2 87.2525 4.97286   1
  -2   3   2 89.7786 4.38919   2
   1   3   2 715.146 29.7916  -2
  -1  -3   2 715.146 29.7916   1
  -1   3  -2 782.837 28.4577  -2
   1  -3  -2 782.837 28.4577   1
  -1   3  -2 746.920 33.6690  -2
   1  -3  -2 746.920 33.6690   1
  -1   3  -2 656.312 29.6409  -2
   1  -3  -2 656.312 29.6409   1
   1   3   2 733.579 32.3048  -2
  -1  -3   2 733.579 32.3048   1
  -1   3  -2 825.033 32.8384  -2
   1  -3  -2 825.033 32.8384   1
   1   3   2 763.201 33.1841  -2
  -1  -3   2 763.201 33.1841   1
  -1  -3  -2 807.146 28.8582  -2
   1   3  -2 807.146 28.8582   1
   1  -3   2 730.329 34.4252  -2
  -1   3   2 730.329 34.4252   1
  -1  -3  -2 751.411 30.2267  -2
   1   3  -2 751.411 30.2267   1
   1  -3   2 766.608 30.2001  -2
  -1   3   2 766.608 30.2001   1
   1  -3   2 773.743 32.6811  -2
  -1   3   2 773.743 32.6811   1
  -1  -3  -2 739.104 34.5198  -2
   1   3  -2 739.104 34.5198   1
  -1  -3  -2 799.698 32.8328  -2
   1   3  -2 799.698 32.8328   1
   0   3  -2 744.292 30.0972  -2
   0  -3  -2 744.292 30.0972   1
   0   3  -2 884.550 34.8163  -2
   0  -3  -2 884.550 34.8163   1
   0   3   2 839.514 34.1954  -2
   0  -3   2 839.514 34.1954   1
   0   3   2 878.800 35.5517  -2
   0  -3   2 878.800 35.5517   1
   0   3  -2 810.435 35.5886  -2
   0  -3  -2 810.435 35.5886   1
   0   3  -2 778.746 31.8392  -2
   0  -3  -2 778.746 31.8392   1
   0  -3  -2 754.796 36.5660  -2
   0   3  -2 754.796 36.5660   1
   0  -3  -2 792.854 31.8703  -2
   0   3  -2 792.854 31.8703   1
   0  -3   2 775.773 34.3833  -2
   0   3   2 775.773 34.3833   1
   0  -3  -2 865.481 29.8815  -2
   0   3  -2 865.481 29.8815   1
   0  -3   2 740.115 36.5010  -2
   0   3   2 740.115 36.5010   1
   0  -3  -2 876.416 34.6460  -2
   0   3  -2 876.416 34.6460   1
   0  -3   2 743.273 31.7899  -2
   0   3   2 743.273 31.7899   1
   1   3  -2 720.638 29.8957  -2
  -1  -3  -2 720.638 29.8957   1
   1   3  -2 798.702 32.7113  -2
  -1  -3  -2 798.702 32.7113   1
  -1   3   2 841.156 31.9614  -2
   1  -3   2 841.156 31.9614   1
   1   3  -2 713.802 33.2198  -2
  -1  -3  -2 713.802 33.2198   1
  -1   3   2 808.617 33.5437  -2
   1  -3   2 808.617 33.5437   1
  -1  -3   2 756.810 32.4439  -2
   1   3   2 756.810 32.4439   1
  -1  -3   2 684.662 28.5933  -2
   1   3   2 684.662 28.5933   1
   1  -3  -2 688.813 34.3084  -2
  -1   3  -2 688.813 34.3084   1
  -1  -3   2 743.136 34.6542  -2
   1   3   2 743.136 34.6542   1
   1  -3  -2 763.382 29.7748  -2
  -1   3  -2 763.382 29.7748   1
  -1  -3   2 778.178 30.1596  -2
   1   3   2 778.178 30.1596   1
   2  -3   2 22.6510 2.76173   2
   2  -3   2 26.6776 2.50055   2
  -2  -3  -2 24.3034 2.49066   2
  -2  -3  -2 20.6958 2.23360   2
   2  -3   2 24.2075 2.65594   2
  -2  -3  -2 25.1884 2.94339   2
   2   3  -2 109.818 6.47900  -2
  -2  -3  -2 109.818 6.47900   1
   2   3  -2 82.2240 6.09385  -2
  -2  -3  -2 82.2240 6.09385   1
   2   3  -2 105.828 5.77916  -2
  -2  -3  -2 105.828 5.77916   1
  -2   3   2 94.8557 4.03889  -2
   2  -3   2 94.8557 4.03889   1
  -2   3   2 107.306 6.75693  -2
   2  -3   2 107.306 6.75693   1
   2  -3   2 26.6922 1.87555   1
   2   3   2 22.3733 2.29601   1
  -2   3  -2 23.5793 2.09741   1
   2   3   2 25.3368 3.06115   1
  -2   3  -2 19.6060 2.67026   1
   2   3   2 22.0150 2.54561   1
   2   3   2 22.6886 2.41264   1
  -3  -3  -2 93.9372 5.88686   2
  -3  -3  -2 94.5412 6.45269   2
  -3  -3  -2 93.9635 6.32354   2
  -3  -3  -2 97.0604 5.84468   2
   3  -3   2 89.5956 6.10503   2
   3  -3   2 92.7415 6.16124   2
   3  -3   2 93.1058 5.58668   2
   3   3  -2 170.422 10.5352  -2
  -3  -3  -2 170.422 10.5352   1
  -3   3   2 215.557 11.1907  -2
   3  -3   2 215.557 11.1907   1
   3  -3   2 92.4107 4.42896   1
  -3  -3  -2 93.3361 5.45240   1
   3   3   2 92.1385 5.84157   1
   3   3   2 91.5561 6.52322   1
   3   3   2 92.2347 5.92022   1
  -3   3  -2 87.3852 4.88058   1
  -3   3  -2 92.7770 6.48735   1
   3  -3  -2 185.369 8.54578  -2
  -3   3  -2 185.369 8.54578   1
  -3   3  -2 97.6872 5.05569   2
  -4  -3  -2 34.3977 3.65760   2
  -4  -3  -2 35.1217 3.63447   2
   4  -3   2 34.5580 3.20788   2
   4  -3   2 38.9891 3.36588   2
  -4  -3  -2 31.3767 3.51476   2
  -4  -3  -2 35.3717 3.19118   1
   4  -3   2 36.8255 2.69995   1
  -4  -3  -2 36.3903 4.06393   1
  -4   3   2 153.470 9.80825  -2
   4  -3   2 153.470 9.80825   1
   4   3   2 29.2285 3.35087   1
  -4   3  -2 35.5389 3.67967   1
   4   3   2 40.4486 3.94924   1
  -4   3  -2 32.2926 2.62347   1
   4   3   2 34.2721 3.23682   1
  -4   3  -2 41.3974 3.14921   2
  -5  -3  -2 77.6929 6.81913   1
   5  -3   2 88.7283 5.17119   1
  -5  -3  -2 73.7352 5.25432   1
   5  -3   2 86.1607 6.97077   1
  -5  -3  -2 81.4499 6.29448   2
   5  -3   2 81.2623 5.47221   2
  -5  -3  -2 94.8723 6.18212   2
  -5  -3  -2 76.7283 6.02360   2
   5   3   2 83.5270 6.32591   1
  -5   3  -2 86.5104 4.85864   1
   5   3   2 86.1788 6.41252   1
   5   3   2 78.5586 5.35401   1
  -5   3  -2 76.7954 6.11457   1
   5   3   2 79.7645 5.76491   2
  -5   3  -2 72.9524 5.08694   2
  -5   3  -2 85.0877 5.41188   2
  -6  -3  -2 34.1858 4.61728   1
   6  -3   2 35.7495 3.38383   1
  -6  -3  -2 33.7388 3.53993   1
   6  -3   2 31.4271 4.32480   1
  -6  -3  -2 38.5450 4.20797   2
  -6  -3  -2 39.0682 4.45512   2
   6  -3   2 37.3735 3.80141   2
  -6   3  -2 36.0744 3.04969   2
  -6   3  -2 33.6408 4.60650   2
   6   3   2 36.4234 3.92709   2
  -6   3  -2 42.0383 3.87911   2
   6   3   2 32.6570 4.42501   2
   6   3   2 33.0378 3.04932   1
  -6   3  -2 33.5254 2.96693   1
   6   3   2 28.3102 3.80262   1
  -7  -3  -2 46.2102 4.63537   2
   7  -3   2 46.1655 4.48368   2
  -7  -3  -2 47.0190 5.22858   2
   7  -3   2 40.1560 5.21848   1
  -7  -3  -2 43.7180 4.24994   1
  -7  -3  -2 42.7702 5.58343   1
  -7   3  -2 44.4800 3.16567   2
   7   3   2 46.4262 4.71209   2
  -7   3  -2 46.7948 4.41464   2
   7   3   2 45.1755 5.48855   2
  -7   3  -2 47.7110 5.81219   2
   7   3   2 42.1369 3.20427   1
   7   3   2 41.4594 4.88550   1
  -7   3  -2 47.1688 3.72462   1
  -8  -3  -2 61.6013 5.44734   1
   8  -3   2 56.2455 6.68922   1
  -8  -3  -2 75.4514 7.72513   1
   8  -3   2 67.9898 5.74142   2
  -8  -3  -2 65.8452 6.55992   2
  -8  -3  -2 62.3744 5.45816   2
  -8   3  -2 63.8608 7.26869   2
   8   3   2 62.6829 6.95448   2
   8   3   2 65.9483 6.01402   2
   8   3   2 65.8003 6.55163   1
  -8   3  -2 61.6751 4.68494   1
  -9  -3  -2 7.34158 3.48066   1
  -9  -3  -2 7.40949 2.58014   1
   9  -3   2 13.1857 4.06861   1
  -9  -3  -2 8.44944 2.79575   2
  -9  -3  -2 7.83259 2.34228   2
   9  -3   2 8.24549 2.65740   2
   9   3   2 8.13292 2.95196   1
  -9   3  -2 10.1857 2.02243   1
   9   3   2 11.0546 3.62240   2
   9   3   2 14.0996 3.03755   2
  -9   3  -2 8.06078 3.01484   2
 -10  -3  -2 49.6470 5.91888   2
  10  -3   2 41.1446 5.12188   2
 -10  -3  -2 46.1808 4.09922   2
  10  -3   2 48.2697 7.18358   1
 -10  -3  -2 44.4164 5.29018   1
 -10  -3  -2 37.5954 6.52470   1
 -10   3  -2 51.2716 6.71508   2
  10   3   2 42.0793 5.52257   2
  10   3   2 44.8458 6.78152   2
 -10   3  -2 52.7745 6.87327   1
 -10   3  -2 47.3431 4.27788   1
  10   3   2 40.5805 5.98112   1
 -10  -4   2 3.38523 2.44578   1
  -9  -4   2 8.42063 3.14149   1
  -9  -4   2 13.7238 3.80419   1
   9  -4  -2 6.21018 2.58617   1
   9  -4  -2 8.43558 1.84297   2
  -9  -4   2 9.74714 3.12628   2
   9   4  -2 10.8324 3.32384   1
   9   4  -2 7.30571 2.46560   1
  -9   4   2 10.5303 3.01270   1
   9   4  -2 9.57709 4.07427   2
  -9   4   2 7.08665 3.42687   2
   9   4  -2 9.71808 3.02286   2
   8  -4  -2 7.41030 2.98126   1
  -8  -4   2 8.83722 3.02925   1
  -8  -4   2 14.5911 3.66329   1
  -8  -4   2 12.2955 1.92840   2
   8  -4  -2 13.2238 2.26431   2
  -8  -4   2 10.0325 3.25368   2
  -8   4   2 12.1606 3.71602   2
   8   4  -2 12.6208 4.00203   2
   8   4  -2 9.41472 2.68772   2
   8   4  -2 11.7034 3.25754   1
   8   4  -2 10.9477 2.49878   1
  -8   4   2 9.08454 2.66802   1
   7  -4  -2 49.5642 4.27332   2
  -7  -4   2 46.9705 4.26735   2
  -7  -4   2 55.2854 5.87147   2
   7  -4  -2 55.4207 6.55905   1
  -7  -4   2 45.5762 5.99359   1
  -7  -4   2 44.9866 5.00754   1
  -7   4   2 56.9627 5.13464   1
   7   4  -2 60.8288 6.04549   1
   7   4  -2 57.5266 5.43478   1
   7   4  -2 58.7681 5.23177   2
  -7   4   2 46.6703 6.03650   2
   7   4  -2 56.7723 6.77032   2
   6  -4  -2 151.967 11.1572   1
  -6  -4   2 145.860 9.42621   1
   6  -4  -2 148.516 7.88490   1
  -6  -4   2 141.694 10.7562   1
  -6  -4   2 172.962 10.6266   2
   6  -4  -2 154.047 8.36545   2
  -6  -4   2 154.871 10.7464   2
  -6  -4   2 147.109 9.02481   2
  -6   4   2 142.073 10.7708   2
   6   4  -2 163.397 11.6967   2
   6   4  -2 154.176 9.27231   2
   6   4  -2 161.336 10.0145   1
  -6   4   2 154.891 9.05368   1
   6   4  -2 164.016 10.2245   1
  -5  -4   2 58.4489 5.64614   2
   5  -4  -2 62.1959 4.40234   2
  -5  -4   2 60.1426 5.03984   2
   5  -4  -2 54.0219 6.13473   2
  -5  -4   2 61.0725 5.50631   2
   5  -4  -2 59.3395 4.45373   1
  -5  -4   2 66.0012 5.28759   1
  -5  -4   2 62.2814 6.02726   1
   5  -4  -2 62.4039 6.36355   1
   5   4  -2 65.9226 5.70658   1
  -5   4   2 58.6391 4.87011   1
   5   4  -2 63.8544 5.72869   1
   5   4  -2 61.0228 5.46732   1
   5   4  -2 60.3580 5.00156   2
   5   4  -2 51.2643 5.70634   2
  -5   4   2 58.1116 5.90255   2
   4  -4  -2 218.308 12.8811   2
  -4  -4   2 211.511 11.4684   2
   4  -4  -2 207.520 10.3352   2
  -4  -4   2 223.548 13.0353   2
  -4  -4   2 206.026 11.6278   2
   4   4   2 411.908 18.8005  -2
  -4  -4   2 411.908 18.8005   1
  -4   4  -2 418.958 21.6817  -2
   4  -4  -2 418.958 21.6817   1
   4   4   2 429.995 21.2254  -2
  -4  -4   2 429.995 21.2254   1
  -4   4  -2 409.006 19.0985  -2
   4  -4  -2 409.006 19.0985   1
   4  -4  -2 214.238 9.80911   1
   4   4  -2 201.262 11.9843   1
  -4   4   2 209.731 10.7800   1
  -4   4   2 209.619 12.2383   1
   4   4  -2 219.320 12.6915   1
   4   4  -2 211.795 11.2767   1
   4   4  -2 215.747 11.0553   2
   3   4   2 549.085 26.3189  -2
  -3  -4   2 549.085 26.3189   1
  -3   4  -2 567.336 27.2088  -2
   3  -4  -2 567.336 27.2088   1
   3   4   2 577.865 23.9809  -2
  -3  -4   2 577.865 23.9809   1
  -3   4  -2 508.852 25.2207  -2
   3  -4  -2 508.852 25.2207   1
   3   4   2 608.678 26.5016  -2
  -3  -4   2 608.678 26.5016   1
   3  -4  -2 412.132 22.3500   2
  -3  -4   2 435.632 20.9512   2
  -3  -4   2 437.450 19.2775   2
  -3  -4   2 432.423 22.5473   2
   3  -4  -2 463.285 19.0092   2
   3  -4  -2 434.005 17.2906   1
   3   4  -2 422.341 22.0860   1
   3   4  -2 430.528 18.9103   1
   3   4  -2 458.375 19.5404   1
   3   4  -2 437.889 21.0684   1
  -3   4   2 440.272 22.0008   1
  -3   4   2 436.349 19.1449   1
  -3   4   2 460.470 18.8307   2
   3   4  -2 448.517 19.4853   2
  -2  -4   2 507.179 21.4796   2
  -2  -4   2 491.873 23.1704   2
   2   4   2 564.736 26.5552  -2
  -2  -4   2 564.736 26.5552   1
  -2   4  -2 564.450 27.2329  -2
   2  -4  -2 564.450 27.2329   1
  -2   4  -2 489.212 21.4321  -2
   2  -4  -2 489.212 21.4321   1
  -2   4  -2 653.336 26.3251  -2
   2  -4  -2 653.336 26.3251   1
   2   4   2 587.577 26.1807  -2
  -2  -4   2 587.577 26.1807   1
   2   4   2 539.297 23.6735  -2
  -2  -4   2 539.297 23.6735   1
  -2  -4  -2 589.613 27.8809  -2
   2   4  -2 589.613 27.8809   1
  -2  -4  -2 596.552 26.4447  -2
   2   4  -2 596.552 26.4447   1
  -2  -4  -2 568.584 23.0546  -2
   2   4  -2 568.584 23.0546   1
  -2   4   2 460.001 24.1316   1
   2   4  -2 500.647 21.2986   1
  -2   4   2 491.292 22.9016   1
  -2   4   2 513.154 21.1434   1
   1   4   2 453.591 20.5097  -2
  -1  -4   2 453.591 20.5097   1
   1   4   2 411.242 18.5806  -2
  -1  -4   2 411.242 18.5806   1
  -1   4  -2 483.917 17.2958  -2
   1  -4  -2 483.917 17.2958   1
  -1   4  -2 409.340 18.5253  -2
   1  -4  -2 409.340 18.5253   1
  -1   4  -2 480.269 20.8631  -2
   1  -4  -2 480.269 20.8631   1
   1   4   2 455.830 21.1762  -2
  -1  -4   2 455.830 21.1762   1
  -1   4  -2 427.990 21.5768  -2
   1  -4  -2 427.990 21.5768   1
   1  -4   2 404.908 21.9361  -2
  -1   4   2 404.908 21.9361   1
   1  -4   2 428.066 20.6192  -2
  -1   4   2 428.066 20.6192   1
  -1  -4  -2 430.385 17.5110  -2
   1   4  -2 430.385 17.5110   1
  -1  -4  -2 456.694 20.9221  -2
   1   4  -2 456.694 20.9221   1
  -1  -4  -2 409.955 21.9885  -2
   1   4  -2 409.955 21.9885   1
   1  -4   2 426.760 18.9528  -2
  -1   4   2 426.760 18.9528   1
  -1  -4  -2 456.305 19.2324  -2
   1   4  -2 456.305 19.2324   1
   0   4  -2 108.554 7.69724  -2
   0  -4  -2 108.554 7.69724   1
   0   4   2 117.399 7.05155  -2
   0  -4   2 117.399 7.05155   1
   0   4  -2 108.936 5.52307  -2
   0  -4  -2 108.936 5.52307   1
   0   4   2 125.079 7.87330  -2
   0  -4   2 125.079 7.87330   1
   0   4  -2 109.748 6.52472  -2
   0  -4  -2 109.748 6.52472   1
   0   4  -2 115.101 7.37564  -2
   0  -4  -2 115.101 7.37564   1
   0  -4   2 107.629 7.95107  -2
   0   4   2 107.629 7.95107   1
   0  -4  -2 126.968 5.13044  -2
   0   4  -2 126.968 5.13044   1
   0  -4  -2 129.035 6.89897  -2
   0   4  -2 129.035 6.89897   1
   0  -4   2 116.347 7.41114  -2
   0   4   2 116.347 7.41114   1
   0  -4  -2 97.6543 7.70751  -2
   0   4  -2 97.6543 7.70751   1
   0  -4   2 125.414 6.91215  -2
   0   4   2 125.414 6.91215   1
   0  -4  -2 128.577 7.61806  -2
   0   4  -2 128.577 7.61806   1
  -1   4   2 484.025 21.7815  -2
   1  -4   2 484.025 21.7815   1
   1   4  -2 422.592 18.8524  -2
  -1  -4  -2 422.592 18.8524   1
   1   4  -2 392.748 20.9458  -2
  -1  -4  -2 392.748 20.9458   1
  -1   4   2 458.076 20.0127  -2
   1  -4   2 458.076 20.0127   1
   1   4  -2 468.522 20.9276  -2
  -1  -4  -2 468.522 20.9276   1
  -1  -4   2 394.897 17.4433  -2
   1   4   2 394.897 17.4433   1
  -1  -4   2 440.551 22.3273  -2
   1   4   2 440.551 22.3273   1
   1  -4  -2 442.472 18.8368  -2
  -1   4  -2 442.472 18.8368   1
  -1  -4   2 470.699 19.2992  -2
   1   4   2 470.699 19.2992   1
  -1  -4   2 441.598 20.7056  -2
   1   4   2 441.598 20.7056   1
   1  -4  -2 416.007 22.0636  -2
  -1   4  -2 416.007 22.0636   1
   2   4  -2 612.846 27.2069  -2
  -2  -4  -2 612.846 27.2069   1
  -2   4   2 627.824 28.2241  -2
   2  -4   2 627.824 28.2241   1
  -2   4   2 685.193 26.0631  -2
   2  -4   2 685.193 26.0631   1
   2   4  -2 493.501 27.2209  -2
  -2  -4  -2 493.501 27.2209   1
  -2   4   2 628.884 25.5719  -2
   2  -4   2 628.884 25.5719   1
   2   4  -2 559.139 24.6912  -2
  -2  -4  -2 559.139 24.6912   1
   2  -4   2 122.805 7.11953   2
  -2  -4  -2 128.658 7.24181   2
   2  -4   2 124.198 7.81055   2
   2  -4   2 108.005 8.06732   2
   2   4   2 113.903 7.62966   1
   2   4   2 131.739 7.16745   1
  -2  -4   2 556.516 23.8615  -2
   2   4   2 556.516 23.8615   1
   2  -4  -2 623.301 24.6856  -2
  -2   4  -2 623.301 24.6856   1
   2  -4  -2 579.821 28.8449  -2
  -2   4  -2 579.821 28.8449   1
  -2  -4   2 566.724 28.8335  -2
   2   4   2 566.724 28.8335   1
   3   4  -2 476.187 25.6797  -2
  -3  -4  -2 476.187 25.6797   1
  -3   4   2 583.600 23.0252  -2
   3  -4   2 583.600 23.0252   1
  -3   4   2 581.584 26.7150  -2
   3  -4   2 581.584 26.7150   1
  -3  -4  -2 130.079 7.75569   2
  -3  -4  -2 129.741 8.79033   2
  -3  -4  -2 143.777 8.07206   2
   3  -4   2 148.863 8.01085   2
  -3  -4  -2 152.615 9.54668   2
   3  -4   2 131.388 8.95999   2
   3  -4   2 146.114 6.63909   1
  -3  -4  -2 146.944 8.03294   1
   3   4   2 138.887 9.42682   1
   3   4   2 136.294 8.51851   1
   3   4   2 130.271 7.88758   1
  -3   4  -2 142.223 7.49497   1
  -3   4  -2 136.314 9.33363   1
  -3   4  -2 140.709 6.62080   2
  -4  -4  -2 194.794 11.0007   2
   4  -4   2 216.565 10.9884   2
  -4  -4  -2 209.890 12.2148   2
  -4  -4  -2 224.267 12.7618   2
   4  -4   2 213.916 12.1829   2
   4   4  -2 399.684 21.1772  -2
  -4  -4  -2 399.684 21.1772   1
  -4   4   2 429.627 21.6220  -2
   4  -4   2 429.627 21.6220   1
  -4  -4  -2 193.162 10.3269   1
  -4   4  -2 204.920 9.86071   1
   4   4   2 198.646 11.1262   1
  -4   4  -2 196.338 12.1369   1
   4   4   2 197.951 11.0007   1
   4   4   2 206.130 12.3598   1
  -4   4  -2 207.736 9.67501   2
  -5  -4  -2 133.794 9.11368   2
   5  -4   2 127.544 8.01789   2
  -5  -4  -2 148.082 9.11517   2
  -5  -4  -2 145.923 9.43931   2
  -5  -4  -2 131.395 9.92094   1
  -5  -4  -2 127.529 8.09356   1
   5  -4   2 134.626 9.90642   1
   5   4   2 142.161 8.66606   2
  -5   4  -2 139.629 7.91823   2
   5   4   2 131.404 9.67530   2
  -5   4  -2 137.546 10.0310   2
  -5   4  -2 133.519 7.39138   1
   5   4   2 145.877 8.61680   1
  -5   4  -2 147.910 9.68506   1
   5   4   2 134.512 9.47102   1
   5   4   2 139.468 9.04133   1
  -6  -4  -2 17.2687 3.61870   1
  -6  -4  -2 14.2402 2.60373   1
   6  -4   2 24.5921 4.12271   1
  -6  -4  -2 11.2786 3.09732   2
   6  -4   2 15.6001 2.63711   2
  -6  -4  -2 12.0886 2.81186   2
   6   4   2 15.6991 3.04862   1
   6   4   2 8.06258 2.56203   1
  -6   4  -2 13.0021 2.18743   1
   6   4   2 15.0175 2.51861   1
   6   4   2 13.7502 3.08941   2
   6   4   2 11.4509 3.05166   2
  -6   4  -2 17.2771 3.60568   2
  -6   4  -2 15.8778 2.13687   2
   7  -4   2 90.0720 6.79093   2
  -7  -4  -2 99.8124 7.37713   2
  -7  -4  -2 88.9795 7.56925   2
  -7  -4  -2 79.2052 6.38259   1
  -7  -4  -2 84.4273 8.44105   1
   7  -4   2 89.5586 8.33630   1
   7   4   2 93.1344 7.42150   2
  -7   4  -2 86.7579 8.44700   2
  -7   4  -2 87.4928 4.98118   2
   7   4   2 86.8360 8.43841   2
   7   4   2 97.7326 7.95100   1
  -7   4  -2 91.6415 5.89487   1
   7   4   2 77.8606 5.73942   1
  -8  -4  -2 0.92107 1.30006   2
   8  -4   2 1.53265 1.51426   2
  -8  -4  -2 1.05566 1.15477   2
  -8  -4  -2 1.72473 1.77028   1
   8  -4   2 0.72593 1.39459   1
  -8  -4  -2 2.08804 1.45172   1
   8   4   2 1.87047 2.10009   2
   8   4   2 3.14877 1.88715   2
  -8   4  -2 -0.9831 0.91781   2
  -8   4  -2 3.06225 1.23690   1
   8   4   2 1.96971 1.55144   1
   8   4   2 2.62939 1.14631   1
  -9  -4  -2 32.5434 4.31275   2
   9  -4   2 27.6754 4.21376   2
  -9  -4  -2 33.4543 4.81891   2
  -9  -4  -2 30.6327 4.20777   1
   9  -4   2 30.2833 5.44207   1
  -9  -4  -2 33.3573 6.13341   1
  -9   4  -2 30.8150 3.38822   1
   9   4   2 30.4358 4.79485   1
   9   4   2 31.1286 5.51762   2
  -9   4  -2 31.6464 5.14812   2
   9   4   2 31.0407 4.64648   2
  10   4   2 9.47357 3.57280   2
  -9  -5   2 10.1450 3.32548   1
   9  -5  -2 8.12926 3.15827   1
  -9  -5   2 11.2826 4.28405   1
  -9  -5   2 13.8042 2.95844   2
   9  -5  -2 6.98702 2.06596   2
  -9  -5   2 8.26847 2.14854   2
   9   5  -2 10.0780 3.08787   1
  -9   5   2 8.85326 3.09827   1
   9   5  -2 12.2400 3.63020   1
  -9   5   2 9.92824 3.97053   2
   9   5  -2 11.1964 4.57243   2
   9   5  -2 6.02543 3.04434   2
   8  -5  -2 2.39540 1.39387   2
  -8  -5   2 6.19688 2.36493   2
  -8  -5   2 3.34262 1.62440   2
  -8  -5   2 4.79138 2.47335   1
   8  -5  -2 -0.4381 1.04358   1
  -8  -5   2 4.81709 2.33596   1
   8   5  -2 4.29223 2.08928   2
   8   5  -2 2.19784 2.55100   2
  -8   5   2 1.07917 2.04197   2
   8   5  -2 0.45881 1.30566   1
  -8   5   2 2.87784 1.95484   1
   8   5  -2 2.15585 1.52928   1
  -7  -5   2 46.6527 5.13020   1
  -7  -5   2 44.0482 5.99224   1
   7  -5  -2 48.6649 6.30057   1
  -7  -5   2 51.9747 5.83721   2
  -7  -5   2 44.9357 4.60008   2
   7  -5  -2 45.8204 4.25796   2
   7   5  -2 48.3062 5.24611   1
  -7   5   2 44.5995 4.81180   1
   7   5  -2 49.6324 5.66440   1
   7   5  -2 48.4885 6.31935   2
   7   5  -2 44.7016 5.05375   2
  -7   5   2 46.8314 6.12730   2
   6   5   2 24.5939 4.16157  -2
  -6  -5   2 24.5939 4.16157   1
   6  -5  -2 24.1889 3.10067   2
  -6  -5   2 22.1613 3.24797   2
  -6  -5   2 19.1189 3.50440   2
  -6  -5   2 19.5032 3.53013   2
  -6  -5   2 17.2738 3.78714   1
   6  -5  -2 24.8976 4.45719   1
   6  -5  -2 18.4423 2.28865   1
  -6   5   2 19.6893 4.05403   2
   6   5  -2 19.2127 3.21587   2
   6   5  -2 14.2199 3.51426   2
  -6   5   2 15.9861 2.91755   1
   6   5  -2 20.9934 3.61838   1
   6   5  -2 15.1694 3.11862   1
   5  -5  -2 156.541 8.87889   2
  -5  -5   2 159.029 10.0133   2
  -5  -5   2 156.956 9.92509   2
  -5  -5   2 155.412 11.0800   2
  -5   5  -2 253.475 12.6492  -2
   5  -5  -2 253.475 12.6492   1
   5   5   2 252.230 13.4598  -2
  -5  -5   2 252.230 13.4598   1
   5   5   2 220.003 14.6468  -2
  -5  -5   2 220.003 14.6468   1
   5  -5  -2 162.958 11.8885   1
   5   5  -2 162.514 11.4077   1
   5   5  -2 162.198 10.2317   1
  -5   5   2 166.929 9.84568   1
   5   5  -2 171.290 11.0050   1
   5   5  -2 143.194 9.33511   2
  -4  -5   2 44.2545 5.23232   2
   4  -5  -2 48.9238 5.46042   2
   4  -5  -2 43.7954 4.08642   2
  -4  -5   2 43.3325 4.70437   2
  -4  -5   2 47.9833 4.64766   2
  -4   5  -2 115.688 9.20392  -2
   4  -5  -2 115.688 9.20392   1
  -4   5  -2 111.318 7.22877  -2
   4  -5  -2 111.318 7.22877   1
   4   5   2 94.5142 8.18245  -2
  -4  -5   2 94.5142 8.18245   1
   4   5   2 121.914 7.82461  -2
  -4  -5   2 121.914 7.82461   1
   4   5  -2 46.7285 4.49116   1
  -4   5   2 47.6752 4.47129   1
   4   5  -2 47.0507 5.13256   1
  -4   5   2 50.3256 5.43725   1
   4   5  -2 53.9552 5.77944   1
  -4   5   2 43.8956 2.58600   2
  -4   5   2 45.2481 2.55527   2
   4   5  -2 45.3047 4.41784   2
  -3  -5   2 28.8595 4.09051   2
  -3  -5   2 23.5738 3.49178   2
  -3  -5   2 21.8881 2.83540   2
   3  -5  -2 24.6824 3.04502   2
   3  -5  -2 25.9865 3.95636   2
   3   5   2 326.462 17.7867  -2
  -3  -5   2 326.462 17.7867   1
   3   5   2 306.762 17.1405  -2
  -3  -5   2 306.762 17.1405   1
   3   5   2 312.534 15.7255  -2
  -3  -5   2 312.534 15.7255   1
  -3   5  -2 365.831 17.2699  -2
   3  -5  -2 365.831 17.2699   1
  -3   5  -2 351.154 18.8643  -2
   3  -5  -2 351.154 18.8643   1
  -3   5   2 19.6079 3.42908   1
  -3   5   2 31.9845 3.54592   1
   3   5  -2 35.0967 4.19516   1
  -2   5  -2 111.620 8.94241  -2
   2  -5  -2 111.620 8.94241   1
   2   5   2 120.180 8.43291  -2
  -2  -5   2 120.180 8.43291   1
   2   5   2 130.942 8.83572  -2
  -2  -5   2 130.942 8.83572   1
  -2   5  -2 135.981 8.57259  -2
   2  -5  -2 135.981 8.57259   1
  -2  -5  -2 127.608 8.86823  -2
   2   5  -2 127.608 8.86823   1
  -2  -5  -2 136.396 8.09826  -2
   2   5  -2 136.396 8.09826   1
  -2  -5  -2 131.297 9.59364  -2
   2   5  -2 131.297 9.59364   1
   2  -5   2 120.690 9.33222  -2
  -2   5   2 120.690 9.33222   1
   2  -5   2 135.121 8.07152  -2
  -2   5   2 135.121 8.07152   1
  -2  -5  -2 123.521 6.95276  -2
   2   5  -2 123.521 6.95276   1
  -1   5  -2 210.906 12.1302  -2
   1  -5  -2 210.906 12.1302   1
  -1   5  -2 204.360 12.9886  -2
   1  -5  -2 204.360 12.9886   1
   1   5   2 212.561 11.9825  -2
  -1  -5   2 212.561 11.9825   1
   1   5   2 214.446 12.6250  -2
  -1  -5   2 214.446 12.6250   1
   1  -5   2 235.789 11.5428  -2
  -1   5   2 235.789 11.5428   1
  -1  -5  -2 225.617 11.4610  -2
   1   5  -2 225.617 11.4610   1
  -1  -5  -2 207.365 13.3365  -2
   1   5  -2 207.365 13.3365   1
   1  -5   2 216.153 12.4536  -2
  -1   5   2 216.153 12.4536   1
   1  -5   2 202.547 13.3308  -2
  -1   5   2 202.547 13.3308   1
  -1  -5  -2 236.733 12.8018  -2
   1   5  -2 236.733 12.8018   1
   0   5   2 478.352 22.8223  -2
   0  -5   2 478.352 22.8223   1
   0   5  -2 440.057 19.7993  -2
   0  -5  -2 440.057 19.7993   1
   0   5   2 458.769 21.3109  -2
   0  -5   2 458.769 21.3109   1
   0   5  -2 469.766 21.8902  -2
   0  -5  -2 469.766 21.8902   1
   0   5  -2 425.239 17.7464  -2
   0  -5  -2 425.239 17.7464   1
   0   5  -2 413.421 22.4279  -2
   0  -5  -2 413.421 22.4279   1
   0  -5   2 472.302 22.1120  -2
   0   5   2 472.302 22.1120   1
   0  -5   2 429.935 23.4131  -2
   0   5   2 429.935 23.4131   1
   0  -5  -2 479.217 20.3571  -2
   0   5  -2 479.217 20.3571   1
   0  -5  -2 421.376 23.3339  -2
   0   5  -2 421.376 23.3339   1
   0  -5   2 448.912 20.2111  -2
   0   5   2 448.912 20.2111   1
   1   5  -2 178.869 12.1314  -2
  -1  -5  -2 178.869 12.1314   1
  -1   5   2 220.637 11.5590  -2
   1  -5   2 220.637 11.5590   1
   1   5  -2 230.094 12.4877  -2
  -1  -5  -2 230.094 12.4877   1
  -1   5   2 254.938 13.5233  -2
   1  -5   2 254.938 13.5233   1
   1   5  -2 212.655 11.0584  -2
  -1  -5  -2 212.655 11.0584   1
   1   5  -2 226.124 10.0346  -2
  -1  -5  -2 226.124 10.0346   1
   1  -5  -2 228.570 11.3254  -2
  -1   5  -2 228.570 11.3254   1
  -1  -5   2 210.094 13.4787  -2
   1   5   2 210.094 13.4787   1
  -1  -5   2 225.048 11.4282  -2
   1   5   2 225.048 11.4282   1
   1  -5  -2 201.180 13.2542  -2
  -1   5  -2 201.180 13.2542   1
  -1  -5   2 214.739 12.3287  -2
   1   5   2 214.739 12.3287   1
  -1  -5   2 176.683 9.31122  -2
   1   5   2 176.683 9.31122   1
  -2   5   2 149.993 7.98103  -2
   2  -5   2 149.993 7.98103   1
  -2   5   2 140.374 9.51804  -2
   2  -5   2 140.374 9.51804   1
   2   5  -2 121.832 8.67474  -2
  -2  -5  -2 121.832 8.67474   1
   2   5  -2 130.236 7.75141  -2
  -2  -5  -2 130.236 7.75141   1
   2   5  -2 110.524 8.55619  -2
  -2  -5  -2 110.524 8.55619   1
  -2  -5   2 104.633 6.73770  -2
   2   5   2 104.633 6.73770   1
  -2  -5   2 127.239 9.64075  -2
   2   5   2 127.239 9.64075   1
   2  -5  -2 123.174 9.44185  -2
  -2   5  -2 123.174 9.44185   1
   2  -5  -2 146.206 8.00625  -2
  -2   5  -2 146.206 8.00625   1
  -2  -5   2 124.980 8.65648  -2
   2   5   2 124.980 8.65648   1
   3   5  -2 246.656 16.0002  -2
  -3  -5  -2 246.656 16.0002   1
   3   5  -2 309.012 14.7596  -2
  -3  -5  -2 309.012 14.7596   1
  -3   5   2 343.008 17.4909  -2
   3  -5   2 343.008 17.4909   1
  -3  -5  -2 305.500 17.8141   2
   3  -5   2 320.666 15.3790   2
   3  -5   2 318.821 17.9182   2
  -3  -5  -2 320.499 17.0721   2
  -3  -5  -2 317.946 14.7808   2
  -3   5  -2 288.843 16.7609   1
   3   5   2 277.531 15.3077   1
   3   5   2 269.659 16.5549   1
   3   5   2 290.953 13.8157   1
  -3   5  -2 286.661 13.7068   1
  -4  -5  -2 68.4448 5.57849   2
   4  -5   2 67.9351 5.57721   2
   4  -5   2 71.1917 6.46273   2
  -4  -5  -2 70.2869 6.40085   2
  -4  -5  -2 72.7094 6.83296   2
  -4  -5  -2 76.2906 5.79737   1
   4   5  -2 105.262 8.68790  -2
  -4  -5  -2 105.262 8.68790   1
  -4   5   2 115.032 9.06393  -2
   4  -5   2 115.032 9.06393   1
   4   5   2 60.1695 6.23629   1
  -4   5  -2 68.1514 6.56673   1
   4   5   2 64.0097 5.49017   1
   4   5   2 69.2488 5.98147   1
  -4   5  -2 63.1079 4.96719   1
   5  -5   2 79.0352 6.12537   2
  -5  -5  -2 81.4335 7.03717   2
  -5  -5  -2 80.4699 7.19931   2
  -5  -5  -2 79.6807 6.51693   2
  -5  -5  -2 69.2545 5.87783   1
  -5   5   2 231.281 14.7950  -2
   5  -5   2 231.281 14.7950   1
   5   5  -2 218.158 14.5036  -2
  -5  -5  -2 218.158 14.5036   1
  -5   5  -2 70.4743 7.37215   2
   5   5   2 81.4788 6.60330   1
  -5   5  -2 70.3950 5.32734   1
   5   5   2 72.9203 6.18301   1
   5   5   2 74.3962 7.10393   1
  -6  -5  -2 1.60480 1.41446   1
   6  -5   2 3.04905 1.95406   1
  -6  -5  -2 2.93322 2.16110   1
  -6  -5  -2 2.96001 1.93238   2
  -6  -5  -2 1.61456 1.55216   2
   6  -5   2 1.72698 1.56671   2
  -6   5  -2 0.35180 0.89995   2
  -6   5  -2 0.84281 1.51423   2
   6   5   2 0.42854 1.28578   2
  -6   5  -2 -0.6939 0.93902   1
   6   5   2 0.04868 1.12074   1
   6   5   2 -0.1330 0.92166   1
   6   5   2 0.37088 1.15820   1
  -7  -5  -2 18.5710 4.10052   1
  -7  -5  -2 15.0139 3.08255   1
   7  -5   2 14.9383 3.63714   1
  -7  -5  -2 10.3160 3.35212   2
  -7  -5  -2 16.6466 3.34638   2
   7  -5   2 13.0473 2.89366   2
   7   5   2 16.5136 3.62531   2
  -7   5  -2 15.2891 1.69946   2
   7   5   2 14.5154 3.04963   2
  -7   5  -2 18.6695 3.81359   2
   7   5   2 14.7381 2.79189   1
  -7   5  -2 16.9920 2.62067   1
   7   5   2 16.9844 4.19101   1
  -8  -5  -2 1.23614 2.28757   1
   8  -5   2 3.18366 2.48588   1
  -8  -5  -2 1.63374 1.71246   1
  -8  -5  -2 2.08738 1.48192   2
   8  -5   2 1.96006 1.66398   2
  -8  -5  -2 0.49788 1.47213   2
  -8   5  -2 1.24738 1.10864   1
   8   5   2 1.84983 1.33720   1
   8   5   2 3.23659 1.80082   1
   8   5   2 1.09508 1.71960   2
   8   5   2 1.94495 1.48965   2
  -8   5  -2 3.21879 2.15471   2
   9  -5   2 21.1021 5.18881   1
  -9  -5  -2 15.9644 4.16024   1
  -9  -5  -2 19.8958 5.98169   1
   9  -5   2 18.3715 3.75471   2
  -9  -5  -2 21.8092 3.85386   2
  -9  -5  -2 16.5815 3.61407   2
  -9   5  -2 16.8006 2.67416   1
   9   5   2 14.9518 2.15077   1
   9   5   2 14.1795 3.85995   1
  -9   5  -2 16.3218 3.86033   2
   9   5   2 22.2868 4.93764   2
   8  -6  -2 4.45291 2.13491   2
  -8  -6   2 4.42863 2.30307   2
  -8  -6   2 1.76629 1.56037   2
  -8  -6   2 4.66725 2.94491   1
   8  -6  -2 2.76248 1.77062   1
   8   6  -2 0.45600 2.10310   2
   8   6  -2 2.93135 2.14306   2
  -8   6   2 2.71091 2.39794   2
   8   6  -2 3.18583 2.01153   1
   8   6  -2 4.15172 2.13840   1
  -8   6   2 2.12040 2.00312   1
   7  -6  -2 13.5294 2.90620   2
  -7  -6   2 18.3274 3.62743   2
  -7  -6   2 14.6854 2.75419   2
   7  -6  -2 17.5291 3.72430   1
  -7  -6   2 12.1156 3.94852   1
  -7   6   2 14.6083 3.55339   1
   7   6  -2 17.0149 3.40839   1
   7   6  -2 14.2729 3.13259   1
   7   6  -2 10.0928 2.95948   2
  -7   6   2 7.01634 3.24673   2
   7   6  -2 16.1530 4.60803   2
   6  -6  -2 9.95357 1.93350   1
   6  -6  -2 6.76732 3.11351   1
  -6  -6   2 12.5522 3.93307   1
   6  -6  -2 9.77475 2.67857   2
  -6  -6   2 13.8868 3.00981   2
  -6  -6   2 12.0417 3.76126   2
  -6  -6   2 13.9830 3.73190   2
   6   6  -2 13.1179 3.50524   1
   6   6  -2 12.3069 3.43173   1
  -6   6   2 6.69351 2.40716   1
   6   6  -2 14.3479 4.19828   2
  -6   6   2 8.16886 3.31684   2
   6   6  -2 11.1011 3.16711   2
  -5  -6   2 67.0397 6.26316   2
  -5  -6   2 67.8807 6.12817   2
  -5  -6   2 54.3953 6.39486   2
   5  -6  -2 55.4628 5.21659   2
  -5  -6   2 60.0923 6.87677   1
  -5   6  -2 164.678 9.69797  -2
   5  -6  -2 164.678 9.69797   1
   5   6  -2 68.0634 7.15397   1
   5   6  -2 61.9230 5.88594   1
   5   6  -2 69.9979 6.79908   1
  -5   6   2 66.8722 5.98129   1
   5   6  -2 56.1535 6.68123   2
   5   6  -2 56.0024 5.65492   2
  -4  -6   2 14.0468 2.68875   2
  -4  -6   2 5.79323 2.73025   2
  -4  -6   2 6.75541 2.62417   2
   4  -6  -2 6.59485 2.97250   2
   4  -6  -2 6.78038 2.23608   2
   4   6   2 107.851 9.36863  -2
  -4  -6   2 107.851 9.36863   1
  -4   6  -2 131.174 10.4580  -2
   4  -6  -2 131.174 10.4580   1
  -4   6   2 9.22120 2.65967   1
  -4   6   2 14.7813 3.48928   1
   4   6  -2 9.58930 2.58926   1
   4   6  -2 7.23408 2.62886   1
   4   6  -2 6.79226 3.09685   1
  -3  -6   2 245.947 14.4085   2
   3  -6  -2 238.234 12.9769   2
  -3   6  -2 418.862 20.5094  -2
   3  -6  -2 418.862 20.5094   1
   3   6   2 364.715 21.0649  -2
  -3  -6   2 364.715 21.0649   1
  -3   6  -2 420.235 22.6578  -2
   3  -6  -2 420.235 22.6578   1
   3   6   2 401.246 21.1281  -2
  -3  -6   2 401.246 21.1281   1
  -3  -6  -2 394.267 22.6647  -2
   3   6  -2 394.267 22.6647   1
  -3   6   2 280.360 17.7157   1
  -3   6   2 302.303 15.1040   1
   3   6  -2 289.810 16.7054   1
   2   6   2 200.591 12.8204  -2
  -2  -6   2 200.591 12.8204   1
   2   6   2 202.643 13.2638  -2
  -2  -6   2 202.643 13.2638   1
  -2   6  -2 245.130 13.3429  -2
   2  -6  -2 245.130 13.3429   1
  -2   6  -2 209.056 14.1160  -2
   2  -6  -2 209.056 14.1160   1
  -2  -6  -2 218.513 13.5395  -2
   2   6  -2 218.513 13.5395   1
  -2  -6  -2 217.305 14.6196  -2
   2   6  -2 217.305 14.6196   1
   2  -6   2 229.072 14.9134  -2
  -2   6   2 229.072 14.9134   1
   2  -6   2 233.975 12.5793  -2
  -2   6   2 233.975 12.5793   1
  -1   6  -2 563.568 29.6125  -2
   1  -6  -2 563.568 29.6125   1
  -1   6  -2 632.097 28.4621  -2
   1  -6  -2 632.097 28.4621   1
   1   6   2 587.586 27.9508  -2
  -1  -6   2 587.586 27.9508   1
   1   6   2 564.074 28.9263  -2
  -1  -6   2 564.074 28.9263   1
   1  -6   2 598.437 30.8838  -2
  -1   6   2 598.437 30.8838   1
  -1  -6  -2 553.968 30.4715  -2
   1   6  -2 553.968 30.4715   1
  -1  -6  -2 610.860 26.5941  -2
   1   6  -2 610.860 26.5941   1
   1  -6   2 611.285 26.4215  -2
  -1   6   2 611.285 26.4215   1
   0   6   2 305.579 15.9083  -2
   0  -6   2 305.579 15.9083   1
   0   6   2 304.648 17.2126  -2
   0  -6   2 304.648 17.2126   1
   0   6  -2 303.136 16.3498  -2
   0  -6  -2 303.136 16.3498   1
   0   6  -2 283.671 17.0789  -2
   0  -6  -2 283.671 17.0789   1
   0  -6   2 301.427 16.6634  -2
   0   6   2 301.427 16.6634   1
   0  -6   2 292.712 15.2213  -2
   0   6   2 292.712 15.2213   1
   0  -6   2 287.152 17.9361  -2
   0   6   2 287.152 17.9361   1
   0  -6  -2 285.147 17.7667  -2
   0   6  -2 285.147 17.7667   1
   0  -6  -2 312.159 15.4179  -2
   0   6  -2 312.159 15.4179   1
  -1   6   2 628.897 27.8904  -2
   1  -6   2 628.897 27.8904   1
  -1   6   2 619.829 30.0585  -2
   1  -6   2 619.829 30.0585   1
   1   6  -2 508.251 28.8747  -2
  -1  -6  -2 508.251 28.8747   1
   1   6  -2 609.992 28.7563  -2
  -1  -6  -2 609.992 28.7563   1
  -1  -6   2 581.694 31.0217  -2
   1   6   2 581.694 31.0217   1
   1  -6  -2 588.252 30.9788  -2
  -1   6  -2 588.252 30.9788   1
  -1  -6   2 610.379 29.0063  -2
   1   6   2 610.379 29.0063   1
   1  -6  -2 624.028 26.6126  -2
  -1   6  -2 624.028 26.6126   1
   2   6  -2 174.128 12.5993  -2
  -2  -6  -2 174.128 12.5993   1
  -2   6   2 201.907 11.5730  -2
   2  -6   2 201.907 11.5730   1
   2   6  -2 225.704 13.2464  -2
  -2  -6  -2 225.704 13.2464   1
  -2   6   2 222.384 13.9217  -2
   2  -6   2 222.384 13.9217   1
   2  -6  -2 203.822 14.0680  -2
  -2   6  -2 203.822 14.0680   1
  -2  -6   2 213.851 13.1278  -2
   2   6   2 213.851 13.1278   1
  -2  -6   2 219.865 14.5836  -2
   2   6   2 219.865 14.5836   1
   2  -6  -2 217.442 11.8633  -2
  -2   6  -2 217.442 11.8633   1
   3  -6   2 182.654 12.8925   2
  -3  -6  -2 188.609 12.1239   2
   3  -6   2 173.676 10.6629   2
  -3   6   2 408.695 22.6670  -2
   3  -6   2 408.695 22.6670   1
  -3   6   2 472.926 19.9278  -2
   3  -6   2 472.926 19.9278   1
   3   6  -2 395.507 19.5318  -2
  -3  -6  -2 395.507 19.5318   1
  -3  -6   2 382.688 18.4984  -2
   3   6   2 382.688 18.4984   1
  -3  -6   2 368.273 22.8999  -2
   3   6   2 368.273 22.8999   1
   3  -6  -2 450.498 23.9152  -2
  -3   6  -2 450.498 23.9152   1
   3   6   2 166.648 11.1718   1
   4  -6   2 110.930 8.06444   2
  -4  -6  -2 124.703 8.05150   2
   4  -6   2 131.533 10.1184   2
  -4  -6  -2 121.794 9.41218   2
  -4  -6  -2 110.101 9.71033   2
  -4   6   2 128.042 10.1634  -2
   4  -6   2 128.042 10.1634   1
   4   6  -2 111.293 9.73632  -2
  -4  -6  -2 111.293 9.73632   1
  -4   6   2 113.928 5.95672  -2
   4  -6   2 113.928 5.95672   1
   4   6  -2 110.387 8.17832  -2
  -4  -6  -2 110.387 8.17832   1
  -4   6  -2 120.723 9.91634   1
   4   6   2 108.085 7.74834   1
   4   6   2 116.551 8.78415   1
   4   6   2 101.816 9.17052   1
  -5  -6  -2 95.0844 7.66372   1
  -5  -6  -2 91.4412 8.96451   1
  -5  -6  -2 113.212 8.03055   2
  -5  -6  -2 118.005 9.20625   2
  -5  -6  -2 100.700 9.09374   2
   5  -6   2 101.879 7.82706   2
  -5   6   2 161.437 12.5476  -2
   5  -6   2 161.437 12.5476   1
   5   6   2 105.247 9.11924   2
  -5   6  -2 112.277 9.87945   2
   5   6   2 106.640 9.26221   1
   5   6   2 107.817 8.09804   1
   5   6   2 106.552 8.21684   1
  -6  -6  -2 18.7508 3.77884   2
   6  -6   2 16.4899 3.19873   2
  -6  -6  -2 17.5571 3.31677   2
  -6  -6  -2 16.1507 3.24594   1
  -6  -6  -2 21.2522 4.26012   1
   6  -6   2 14.3961 4.28588   1
   6   6   2 18.3276 3.28623   1
   6   6   2 18.2790 3.80581   1
  -6   6  -2 16.6239 2.93196   1
   6   6   2 14.8690 3.95440   1
  -6   6  -2 12.9336 3.89689   2
  -6   6  -2 15.0402 2.40951   2
   6   6   2 11.8715 3.78196   2
  -7  -6  -2 0.84644 1.33307   1
   7  -6   2 1.16167 1.99074   1
  -7  -6  -2 3.54412 2.68040   1
   7  -6   2 1.27227 1.49860   2
  -7  -6  -2 1.94946 1.64483   2
  -7  -6  -2 3.50477 1.80408   2
   7   6   2 1.76588 1.53736   1
  -7   6  -2 0.79217 1.40273   1
   7   6   2 0.35886 1.50748   1
  -7   6  -2 1.63038 1.46374   2
  -7   6  -2 2.83757 0.89503   2
   7   6   2 2.05280 1.71917   2
  -8  -6  -2 2.29541 1.57619   2
  -8  -6  -2 2.43666 1.46042   2
   8  -6   2 1.78494 1.96599   2
  -8  -6  -2 3.68357 2.18600   1
  -8  -6  -2 1.19765 2.45799   1
   8  -6   2 1.75186 2.13448   1
  -8   6  -2 0.25224 1.20742   2
   8   6   2 4.50439 2.68089   2
   8   6   2 1.81388 1.71487   1
   8   6   2 1.62800 1.46614   1
  -8   6  -2 3.51853 1.62293   1
  -8  -7   2 1.62640 1.62631   2
   8   7  -2 2.28929 1.64766   1
  -7  -7   2 14.2832 3.17887   2
  -7  -7   2 20.5595 3.61266   2
   7  -7  -2 13.4377 3.49174   2
   7  -7  -2 28.8171 4.95763   1
  -7  -7   2 14.7843 4.93651   1
   7   7  -2 19.2864 3.79696   1
  -7   7   2 24.8848 4.37351   1
   7   7  -2 12.4682 4.67705   2
  -7   7   2 21.9005 5.07583   2
  -6  -7   2 39.5361 4.85454   2
   6  -7  -2 29.4102 4.31564   2
  -6  -7   2 30.9904 5.07070   2
  -6  -7   2 36.0637 4.80005   2
  -6  -7   2 29.7767 5.06892   1
   6  -7  -2 30.1300 5.18008   1
  -6   7  -2 50.8249 4.62880  -2
   6  -7  -2 50.8249 4.62880   1
  -6   7   2 41.0239 6.22937   2
   6   7  -2 38.0902 6.20959   2
   6   7  -2 39.0312 5.44807   1
  -6   7   2 38.3180 4.79423   1
  -5  -7   2 9.85105 3.30136   1
   5  -7  -2 7.53274 3.05145   1
  -5  -7   2 13.0815 3.66369   2
   5  -7  -2 6.59231 2.31323   2
  -5  -7   2 8.65259 3.62572   2
  -5   7  -2 60.3835 5.55580  -2
   5  -7  -2 60.3835 5.55580   1
   5   7  -2 11.5936 3.62204   1
  -5   7   2 5.91596 2.24841   1
   5   7  -2 6.35356 2.85525   1
  -4  -7   2 41.1847 6.18604   2
  -4  -7   2 48.3788 5.80768   2
   4  -7  -2 48.8977 6.52002   2
   4  -7  -2 44.1658 4.94810   2
  -4   7  -2 54.7965 7.35244  -2
   4  -7  -2 54.7965 7.35244   1
   4   7   2 41.2963 5.90246  -2
  -4  -7   2 41.2963 5.90246   1
  -4  -7  -2 52.7239 7.13504  -2
   4   7  -2 52.7239 7.13504   1
  -4   7   2 43.5299 5.03353   1
  -4   7   2 49.2599 6.52377   1
   4   7  -2 43.5406 5.75094   1
   3   7   2 54.6749 6.43388  -2
  -3  -7   2 54.6749 6.43388   1
   3   7   2 46.0725 6.08791  -2
  -3  -7   2 46.0725 6.08791   1
  -3   7  -2 45.1613 6.37095  -2
   3  -7  -2 45.1613 6.37095   1
  -3   7  -2 60.7362 5.94038  -2
   3  -7  -2 60.7362 5.94038   1
  -3  -7   2 3.31371 2.22881   2
   3  -7   2 62.3727 7.47249  -2
  -3   7   2 62.3727 7.47249   1
  -3  -7  -2 53.2195 7.05785  -2
   3   7  -2 53.2195 7.05785   1
   3  -7   2 54.6173 5.78350  -2
  -3   7   2 54.6173 5.78350   1
   2   7   2 119.768 10.2202  -2
  -2  -7   2 119.768 10.2202   1
  -2   7  -2 167.434 10.7693  -2
   2  -7  -2 167.434 10.7693   1
   2   7   2 152.933 10.7138  -2
  -2  -7   2 152.933 10.7138   1
  -2   7  -2 128.939 11.0710  -2
   2  -7  -2 128.939 11.0710   1
  -2  -7  -2 131.974 11.5848  -2
   2   7  -2 131.974 11.5848   1
   2  -7   2 139.248 9.78742  -2
  -2   7   2 139.248 9.78742   1
   2  -7   2 170.106 12.6959  -2
  -2   7   2 170.106 12.6959   1
   1   7   2 11.0658 2.89870  -2
  -1  -7   2 11.0658 2.89870   1
   1   7   2 12.4636 3.06308  -2
  -1  -7   2 12.4636 3.06308   1
  -1   7  -2 14.5261 3.45369  -2
   1  -7  -2 14.5261 3.45369   1
  -1   7  -2 18.8930 3.44460  -2
   1  -7  -2 18.8930 3.44460   1
   1  -7   2 8.42933 3.37774  -2
  -1   7   2 8.42933 3.37774   1
   1  -7   2 11.5962 3.05770  -2
  -1   7   2 11.5962 3.05770   1
  -1  -7  -2 12.3640 3.16268  -2
   1   7  -2 12.3640 3.16268   1
  -1  -7  -2 6.26537 3.11565  -2
   1   7  -2 6.26537 3.11565   1
   0   7  -2 111.724 9.61178  -2
   0  -7  -2 111.724 9.61178   1
   0   7   2 100.692 9.06302  -2
   0  -7   2 100.692 9.06302   1
   0   7   2 127.743 8.88117  -2
   0  -7   2 127.743 8.88117   1
   0   7  -2 122.444 9.17949  -2
   0  -7  -2 122.444 9.17949   1
   0  -7  -2 112.803 10.2904  -2
   0   7  -2 112.803 10.2904   1
   0  -7  -2 113.652 8.39470  -2
   0   7  -2 113.652 8.39470   1
   0  -7   2 118.204 10.5623  -2
   0   7   2 118.204 10.5623   1
   1   7  -2 10.5578 3.15212  -2
  -1  -7  -2 10.5578 3.15212   1
   1   7  -2 12.4949 3.22702  -2
  -1  -7  -2 12.4949 3.22702   1
  -1   7   2 9.89570 2.61479  -2
   1  -7   2 9.89570 2.61479   1
  -1   7   2 10.2957 3.03276  -2
   1  -7   2 10.2957 3.03276   1
   1  -7  -2 13.7395 3.97113  -2
  -1   7  -2 13.7395 3.97113   1
   1  -7  -2 13.1107 3.09528  -2
  -1   7  -2 13.1107 3.09528   1
  -1  -7   2 14.3485 3.80603  -2
   1   7   2 14.3485 3.80603   1
  -2   7   2 148.835 11.5785  -2
   2  -7   2 148.835 11.5785   1
  -2   7   2 158.138 9.82300  -2
   2  -7   2 158.138 9.82300   1
   2   7  -2 116.628 10.3516  -2
  -2  -7  -2 116.628 10.3516   1
   2  -7  -2 149.171 9.93577  -2
  -2   7  -2 149.171 9.93577   1
   2  -7  -2 145.231 12.0051  -2
  -2   7  -2 145.231 12.0051   1
  -2  -7   2 136.602 11.9389  -2
   2   7   2 136.602 11.9389   1
  -2  -7   2 172.789 11.6520  -2
   2   7   2 172.789 11.6520   1
   3   7  -2 47.2809 6.19934  -2
  -3  -7  -2 47.2809 6.19934   1
  -3   7   2 63.1063 5.48861  -2
   3  -7   2 63.1063 5.48861   1
  -3   7   2 58.2931 6.94747  -2
   3  -7   2 58.2931 6.94747   1
   3  -7  -2 48.5369 5.43072  -2
  -3   7  -2 48.5369 5.43072   1
   3  -7  -2 50.8624 7.05565  -2
  -3   7  -2 50.8624 7.05565   1
  -3  -7   2 61.4025 7.69689  -2
   3   7   2 61.4025 7.69689   1
   3   7   2 47.2500 5.80929   1
  -4   7   2 43.2533 3.77189  -2
   4  -7   2 43.2533 3.77189   1
  -4   7   2 53.4998 6.90577  -2
   4  -7   2 53.4998 6.90577   1
   4   7  -2 52.8456 6.87544  -2
  -4  -7  -2 52.8456 6.87544   1
  -4  -7  -2 9.39476 3.24302   2
   4  -7   2 8.20226 2.61128   2
   4  -7   2 7.96840 3.29707   2
   4   7   2 9.72932 3.53732   1
   4   7   2 11.6206 3.52793   1
  -4   7  -2 13.3538 4.41898   1
  -5  -7  -2 60.0074 7.16582   2
   5  -7   2 62.4859 6.27240   2
  -5  -7  -2 69.0073 7.31001   2
   5   7  -2 67.4062 8.33560  -2
  -5  -7  -2 67.4062 8.33560   1
  -5   7   2 72.5784 8.28240  -2
   5  -7   2 72.5784 8.28240   1
  -5   7  -2 65.3472 7.58408   2
   5   7   2 53.0583 6.71088   2
   5   7   2 64.6053 6.73662   1
   5   7   2 63.3403 7.51220   1
  -6  -7  -2 20.5072 4.14647   2
   6  -7   2 22.9991 3.97966   2
  -6  -7  -2 22.8497 5.03128   1
   6  -7   2 23.6700 5.03179   1
   6   7   2 16.8649 3.90640   1
   6   7   2 21.6212 3.95933   1
  -6   7  -2 22.6069 3.72282   1
   6   7   2 34.2666 4.44415   1
   6   7   2 22.3448 4.54683   2
  -6   7  -2 24.3545 4.55226   2
  -7  -7  -2 17.5457 5.29013   1
   7  -7   2 22.0987 5.36665   1
  -7  -7  -2 26.0374 4.36593   2
   7  -7   2 23.8470 4.26700   2
  -7   7  -2 24.8863 4.83482   2
   7   7   2 30.5285 5.56544   2
   7   7   2 27.4511 4.04606   1
   7   7   2 26.7971 4.17154   1
  -8  -7  -2 19.6883 6.94782   2
   8   7   2 13.0033 4.06203   1
   8   7   2 10.8519 5.99682   2
  -6  -8   2 75.9651 7.50188   2
  -6  -8   2 77.9578 9.10157   2
   6  -8  -2 64.0550 6.80552   2
  -6  -8   2 85.7539 9.45391   1
   6  -8  -2 73.4789 8.93775   1
  -6   8  -2 156.537 9.44552  -2
   6  -8  -2 156.537 9.44552   1
  -6   8   2 78.2123 9.28953   2
   6   8  -2 63.5659 8.75053   2
   6   8  -2 78.5111 8.20190   1
  -6   8   2 74.1172 7.64748   1
   5  -8  -2 18.3263 4.52970   1
  -5  -8   2 11.5343 4.17789   1
   5  -8  -2 17.9158 3.93698   2
  -5  -8   2 23.0200 4.15666   2
  -5  -8   2 12.3176 4.56468   2
  -5   8  -2 41.4796 5.20229  -2
   5  -8  -2 41.4796 5.20229   1
  -5   8   2 18.6419 3.78144   1
   5   8  -2 16.3802 4.69497   1
   5   8  -2 19.1458 4.42443   1
  -4  -8   2 25.5081 4.76738   2
  -4   8  -2 45.6604 6.82290  -2
   4  -8  -2 45.6604 6.82290   1
  -4   8  -2 44.9763 5.17205  -2
   4  -8  -2 44.9763 5.17205   1
   4   8   2 32.6200 5.36050  -2
  -4  -8   2 32.6200 5.36050   1
   4  -8   2 40.0652 5.61796  -2
  -4   8   2 40.0652 5.61796   1
   4   8  -2 25.6958 5.07014   1
   3   8   2 48.1547 6.26384  -2
  -3  -8   2 48.1547 6.26384   1
  -3   8  -2 56.8863 6.08453  -2
   3  -8  -2 56.8863 6.08453   1
  -3   8  -2 47.0821 6.80538  -2
   3  -8  -2 47.0821 6.80538   1
   3  -8   2 59.1166 6.58044  -2
  -3   8   2 59.1166 6.58044   1
  -3  -8  -2 45.0534 7.48151  -2
   3   8  -2 45.0534 7.48151   1
   3  -8   2 57.8006 8.37406  -2
  -3   8   2 57.8006 8.37406   1
   2   8   2 65.5566 7.22165  -2
  -2  -8   2 65.5566 7.22165   1
  -2   8  -2 70.4250 7.04026  -2
   2  -8  -2 70.4250 7.04026   1
   2   8   2 66.1931 7.45474  -2
  -2  -8   2 66.1931 7.45474   1
  -2   8  -2 60.1742 7.58335  -2
   2  -8  -2 60.1742 7.58335   1
   2  -8   2 76.2218 9.23837  -2
  -2   8   2 76.2218 9.23837   1
  -2  -8  -2 62.9929 8.54735  -2
   2   8  -2 62.9929 8.54735   1
   1   8   2 23.4622 4.12434  -2
  -1  -8   2 23.4622 4.12434   1
  -1   8  -2 21.7979 4.18041  -2
   1  -8  -2 21.7979 4.18041   1
   1   8   2 22.9525 4.37792  -2
  -1  -8   2 22.9525 4.37792   1
  -1   8  -2 16.4208 4.03898  -2
   1  -8  -2 16.4208 4.03898   1
   1  -8   2 19.8871 5.31998  -2
  -1   8   2 19.8871 5.31998   1
  -1  -8  -2 21.3481 5.02530  -2
   1   8  -2 21.3481 5.02530   1
   0   8   2 8.81264 2.88656  -2
   0  -8   2 8.81264 2.88656   1
   0   8   2 4.03976 2.22537  -2
   0  -8   2 4.03976 2.22537   1
   0   8  -2 5.45134 2.81248  -2
   0  -8  -2 5.45134 2.81248   1
   0   8  -2 11.1148 3.70893  -2
   0  -8  -2 11.1148 3.70893   1
   0  -8   2 9.40979 3.97944  -2
   0   8   2 9.40979 3.97944   1
   0  -8  -2 4.16890 3.06853  -2
   0   8  -2 4.16890 3.06853   1
   0  -8  -2 7.81839 2.82397  -2
   0   8  -2 7.81839 2.82397   1
   1   8  -2 20.4768 4.17818  -2
  -1  -8  -2 20.4768 4.17818   1
  -1   8   2 23.5746 4.57767  -2
   1  -8   2 23.5746 4.57767   1
  -1   8   2 23.8583 3.99851  -2
   1  -8   2 23.8583 3.99851   1
   1   8  -2 21.8076 4.27030  -2
  -1  -8  -2 21.8076 4.27030   1
   1  -8  -2 23.2503 5.10918  -2
  -1   8  -2 23.2503 5.10918   1
  -1  -8   2 18.9771 4.96359  -2
   1   8   2 18.9771 4.96359   1
   1  -8  -2 18.4442 3.99149  -2
  -1   8  -2 18.4442 3.99149   1
  -2   8   2 64.5434 7.63851  -2
   2  -8   2 64.5434 7.63851   1
  -2   8   2 66.9292 6.25092  -2
   2  -8   2 66.9292 6.25092   1
   2   8  -2 51.3482 6.63156  -2
  -2  -8  -2 51.3482 6.63156   1
   2  -8  -2 66.0473 8.51293  -2
  -2   8  -2 66.0473 8.51293   1
   2  -8  -2 61.4484 6.55349  -2
  -2   8  -2 61.4484 6.55349   1
  -2  -8   2 64.3315 8.60726  -2
   2   8   2 64.3315 8.60726   1
  -3   8   2 69.9126 6.14471  -2
   3  -8   2 69.9126 6.14471   1
  -3   8   2 56.8144 7.24981  -2
   3  -8   2 56.8144 7.24981   1
   3   8  -2 55.6689 7.00788  -2
  -3  -8  -2 55.6689 7.00788   1
   3  -8  -2 57.4655 6.53037  -2
  -3   8  -2 57.4655 6.53037   1
  -3  -8   2 44.4509 7.10613  -2
   3   8   2 44.4509 7.10613   1
   3  -8  -2 63.3438 8.48686  -2
  -3   8  -2 63.3438 8.48686   1
  -3  -8   2 60.7599 7.45686  -2
   3   8   2 60.7599 7.45686   1
   4   8  -2 30.7865 6.19539  -2
  -4  -8  -2 30.7865 6.19539   1
  -4   8   2 38.3553 6.32173  -2
   4  -8   2 38.3553 6.32173   1
  -4   8   2 33.7083 3.60150  -2
   4  -8   2 33.7083 3.60150   1
  -4  -8  -2 13.4352 4.69057   2
   4  -8  -2 31.9477 4.95201  -2
  -4   8  -2 31.9477 4.95201   1
   4  -8  -2 46.1627 7.27774  -2
  -4   8  -2 46.1627 7.27774   1
  -4  -8   2 36.7860 6.60028  -2
   4   8   2 36.7860 6.60028   1
   4   8   2 13.0950 4.25422   1
  -5  -8  -2 35.3443 5.30128   2
  -5  -8  -2 31.4528 5.55143   2
   5  -8   2 30.9526 4.78377   2
  -5   8   2 52.9777 7.86248  -2
   5  -8   2 52.9777 7.86248   1
   5   8  -2 30.0944 7.09532  -2
  -5  -8  -2 30.0944 7.09532   1
   5   8   2 23.8042 4.68154   2
  -5   8  -2 22.7560 4.49902   2
   5   8   2 32.4972 5.69194   1
   5   8   2 29.3998 4.96140   1
   6  -8   2 81.5792 9.98288   1
  -6  -8  -2 78.1256 9.63354   1
   6  -8   2 79.3806 7.97151   2
  -6  -8  -2 92.8080 8.90498   2
  -6   8  -2 82.4381 9.44372   2
   6   8   2 88.7004 9.74398   2
   6   8   2 83.3769 9.67895   1
   6   8   2 96.9379 8.60124   1
  -5  -9   2 23.7545 5.90348   2
   5  -9  -2 24.5618 4.83651   2
  -5  -9   2 35.8926 5.65051   2
  -5  -9   2 21.6390 5.25290   1
  -5   9   2 22.9720 4.78050   1
   5   9  -2 29.6868 6.63770   1
   4   9   2 -0.3567 3.76444  -2
  -4  -9   2 -0.3567 3.76444   1
  -4   9  -2 10.1119 5.36355  -2
   4  -9  -2 10.1119 5.36355   1
  -4  -9  -2 0.79957 5.08395  -2
   4   9  -2 0.79957 5.08395   1
   3   9   2 2.68444 2.75509  -2
  -3  -9   2 2.68444 2.75509   1
  -3   9  -2 6.51373 2.68990  -2
   3  -9  -2 6.51373 2.68990   1
  -3   9  -2 4.50460 3.46929  -2
   3  -9  -2 4.50460 3.46929   1
  -3  -9  -2 5.15294 4.90849  -2
   3   9  -2 5.15294 4.90849   1
   3  -9   2 5.12000 4.08884  -2
  -3   9   2 5.12000 4.08884   1
   2   9   2 6.83987 3.24022  -2
  -2  -9   2 6.83987 3.24022   1
  -2   9  -2 2.81219 2.45096  -2
   2  -9  -2 2.81219 2.45096   1
  -2   9  -2 6.64601 3.42344  -2
   2  -9  -2 6.64601 3.42344   1
   2   9   2 9.10047 3.38873  -2
  -2  -9   2 9.10047 3.38873   1
  -2  -9  -2 4.30224 4.65319  -2
   2   9  -2 4.30224 4.65319   1
   2  -9   2 4.62009 3.27738  -2
  -2   9   2 4.62009 3.27738   1
   1   9   2 19.5330 4.23705  -2
  -1  -9   2 19.5330 4.23705   1
   1   9   2 21.3992 4.00059  -2
  -1  -9   2 21.3992 4.00059   1
  -1   9  -2 21.0128 5.10717  -2
   1  -9  -2 21.0128 5.10717   1
  -1   9  -2 20.9024 4.01126  -2
   1  -9  -2 20.9024 4.01126   1
  -1  -9  -2 17.5809 5.62245  -2
   1   9  -2 17.5809 5.62245   1
   1  -9   2 25.3730 5.56164  -2
  -1   9   2 25.3730 5.56164   1
   0   9  -2 94.7480 8.81896  -2
   0  -9  -2 94.7480 8.81896   1
   0   9  -2 78.5567 9.15970  -2
   0  -9  -2 78.5567 9.15970   1
   0   9   2 103.925 8.76902  -2
   0  -9   2 103.925 8.76902   1
   0   9   2 85.8045 9.07655  -2
   0  -9   2 85.8045 9.07655   1
   0  -9  -2 96.9458 10.6575  -2
   0   9  -2 96.9458 10.6575   1
   0  -9   2 114.860 11.6148  -2
   0   9   2 114.860 11.6148   1
  -1   9   2 15.1501 4.15484  -2
   1  -9   2 15.1501 4.15484   1
  -1   9   2 20.1567 3.66763  -2
   1  -9   2 20.1567 3.66763   1
   1   9  -2 16.4884 4.43647  -2
  -1  -9  -2 16.4884 4.43647   1
   1   9  -2 23.1347 4.39045  -2
  -1  -9  -2 23.1347 4.39045   1
   1  -9  -2 22.0819 5.23264  -2
  -1   9  -2 22.0819 5.23264   1
  -1  -9   2 25.9086 5.45612  -2
   1   9   2 25.9086 5.45612   1
  -2   9   2 7.46035 3.47615  -2
   2  -9   2 7.46035 3.47615   1
   2   9  -2 3.18788 3.04316  -2
  -2  -9  -2 3.18788 3.04316   1
  -2   9   2 11.1461 2.96962  -2
   2  -9   2 11.1461 2.96962   1
   2  -9  -2 5.80843 2.85840  -2
  -2   9  -2 5.80843 2.85840   1
  -2  -9   2 3.77677 4.30182  -2
   2   9   2 3.77677 4.30182   1
   2  -9  -2 5.85276 3.44737  -2
  -2   9  -2 5.85276 3.44737   1
  -3   9   2 8.76519 3.59753  -2
   3  -9   2 8.76519 3.59753   1
   3   9  -2 6.77038 4.36278  -2
  -3  -9  -2 6.77038 4.36278   1
  -3   9   2 5.84504 3.77620  -2
   3  -9   2 5.84504 3.77620   1
   3  -9  -2 2.85864 3.47539  -2
  -3   9  -2 2.85864 3.47539   1
  -3  -9   2 1.75238 4.11729  -2
   3   9   2 1.75238 4.11729   1
   3  -9  -2 6.02309 3.73669  -2
  -3   9  -2 6.02309 3.73669   1
  -4   9   2 2.77793 2.79473  -2
   4  -9   2 2.77793 2.79473   1
  -4   9   2 -1.7788 3.56983  -2
   4  -9   2 -1.7788 3.56983   1
   4   9  -2 -3.1091 3.42655  -2
  -4  -9  -2 -3.1091 3.42655   1
  -4  -9   2 6.12319 4.02443  -2
   4   9   2 6.12319 4.02443   1
  -4  -9   2 5.50903 4.89002  -2
   4   9   2 5.50903 4.89002   1
   4  -9  -2 -0.7768 3.99354  -2
  -4   9  -2 -0.7768 3.99354   1
   4  -9  -2 2.93410 3.67358  -2
  -4   9  -2 2.93410 3.67358   1
  -5  -9  -2 0.80491 2.60669   2
   5  -9   2 1.37996 2.50080   2
   5   9   2 0.08071 1.67082   1
   5   9   2 -1.2195 2.28549   1
  -5   9  -2 2.69766 2.29871   1
   5   9   2 2.97076 2.27568   2
   3 -10   2 56.6807 9.38485  -2
  -3  10   2 56.6807 9.38485   1
   2  10   2 19.8040 4.47180  -2
  -2 -10   2 19.8040 4.47180   1
   2  10   2 19.8626 5.13665  -2
  -2 -10   2 19.8626 5.13665   1
   2 -10   2 14.0611 5.19740  -2
  -2  10   2 14.0611 5.19740   1
   1  10   2 44.4186 6.84397  -2
  -1 -10   2 44.4186 6.84397   1
  -1  10  -2 30.8106 6.10704  -2
   1 -10  -2 30.8106 6.10704   1
   1  10   2 39.8862 5.50203  -2
  -1 -10   2 39.8862 5.50203   1
  -1  10  -2 41.1771 5.72241  -2
   1 -10  -2 41.1771 5.72241   1
  -1 -10  -2 41.5326 8.44569  -2
   1  10  -2 41.5326 8.44569   1
   1 -10   2 47.5101 7.80346  -2
  -1  10   2 47.5101 7.80346   1
   0  10   2 59.8225 8.02163  -2
   0 -10   2 59.8225 8.02163   1
   0  10   2 62.7504 6.86238  -2
   0 -10   2 62.7504 6.86238   1
   0  10  -2 66.6005 7.50308  -2
   0 -10  -2 66.6005 7.50308   1
   0  10  -2 50.8885 7.79047  -2
   0 -10  -2 50.8885 7.79047   1
   0 -10  -2 65.4029 9.31894  -2
   0  10  -2 65.4029 9.31894   1
   0 -10   2 64.7045 9.10495  -2
   0  10   2 64.7045 9.10495   1
   1  10  -2 35.9506 6.80418  -2
  -1 -10  -2 35.9506 6.80418   1
  -1  10   2 39.1896 5.24327  -2
   1 -10   2 39.1896 5.24327   1
  -1  10   2 42.2072 6.86902  -2
   1 -10   2 42.2072 6.86902   1
   1  10  -2 51.3350 6.54629  -2
  -1 -10  -2 51.3350 6.54629   1
  -1 -10   2 42.5509 7.29539  -2
   1  10   2 42.5509 7.29539   1
   1 -10  -2 48.0484 7.74531  -2
  -1  10  -2 48.0484 7.74531   1
  -2  10   2 14.8591 5.17079  -2
   2 -10   2 14.8591 5.17079   1
   2 -10  -2 13.3141 4.89042  -2
  -2  10  -2 13.3141 4.89042   1
   3 -10  -2 42.7835 7.11307  -2
  -3  10  -2 42.7835 7.11307   1
 -10   0   3 16.8456 4.35568   2
  10   0  -3 24.8463 4.54780   2
  10   0  -3 24.1155 3.06548   2
 -10   0   3 26.2413 5.01043   2
 -10   0   3 21.6183 5.79977   1
  10   0  -3 17.9463 4.45017   1
  10   0  -3 26.7791 4.94929   1
 -10   0   3 26.4080 4.17869   1
  -9   0   3 53.4155 6.53843   1
  -9   0   3 46.8139 4.92448   1
   9   0  -3 49.6706 6.35368   1
   9   0  -3 47.0517 5.47339   1
   9   0  -3 47.3204 3.34563   1
  -9   0   3 53.3957 6.60301   2
   9   0  -3 48.7779 4.25813   2
   9   0  -3 46.6911 6.15258   2
  -9   0   3 44.9875 5.21536   2
  -8   0   3 5.25463 2.01757   2
   8   0  -3 1.17488 1.62165   2
   8   0  -3 5.06219 1.56562   2
  -8   0   3 1.51367 1.58012   2
  -8   0   3 4.80677 2.29474   1
  -8   0   3 7.96404 2.48103   1
   8   0  -3 7.06671 1.80984   1
   8   0  -3 4.16925 2.11017   1
   8   0  -3 6.69504 2.69595   1
   7   0  -3 422.324 19.9075   1
   7   0  -3 418.187 20.3964   1
  -7   0   3 452.027 23.4010   1
  -7   0   3 437.076 19.7291   1
   7   0  -3 434.603 22.8707   1
  -7   0   3 441.139 20.0505   2
  -7   0   3 402.192 22.0673   2
   7   0  -3 424.710 22.5807   2
  -6   0   3 67.8079 5.56455   2
  -6   0   3 71.1391 6.18342   2
   6   0  -3 80.2186 6.84704   2
   6   0  -3 76.1357 4.38698   2
   6   0  -3 78.4422 6.50596   1
   6   0  -3 73.7056 5.88411   1
  -6   0   3 79.3068 6.70344   1
   6   0  -3 66.7875 5.04615   1
   6   0   3 198.335 10.4592  -2
  -6   0   3 198.335 10.4592   1
   5   0   3 420.411 18.3415  -2
  -5   0   3 420.411 18.3415   1
   5   0  -3 120.324 8.55632   2
   5   0  -3 134.212 6.17736   2
   5   0  -3 136.733 6.38012   2
  -5   0   3 128.178 7.63582   2
  -5   0   3 137.042 7.48688   2
  -5   0   3 126.449 8.43942   2
   5   0  -3 131.680 7.76565   1
   5   0  -3 122.662 8.23640   1
   5   0  -3 123.605 7.27923   1
   4   0  -3 129.272 8.38843   2
  -4   0   3 145.850 8.48133   2
  -4   0   3 147.659 7.71423   2
   4   0  -3 150.287 7.90866   1
   4   0  -3 134.604 7.64223   1
   4   0   3 203.957 9.91991  -2
  -4   0   3 203.957 9.91991   1
   4   0   3 214.793 11.0653  -2
  -4   0   3 214.793 11.0653   1
   3   0  -3 56.9103 2.53423   2
  -3   0   3 62.7646 3.98864   2
   3   0   3 157.833 7.18010  -2
  -3   0   3 157.833 7.18010   1
   3   0   3 149.492 7.80229  -2
  -3   0   3 149.492 7.80229   1
  -3   0  -3 118.936 7.45445  -2
   3   0  -3 118.936 7.45445   1
   3   0  -3 58.5307 4.07189   1
   3   0  -3 66.1756 4.25141   1
  -2   0  -3 530.680 21.0775  -2
   2   0  -3 530.680 21.0775   1
   2   0   3 557.506 21.0129  -2
  -2   0   3 557.506 21.0129   1
   2   0   3 452.638 22.6249  -2
  -2   0   3 452.638 22.6249   1
   2   0   3 549.990 22.7018  -2
  -2   0   3 549.990 22.7018   1
  -2   0  -3 552.163 22.6501  -2
   2   0  -3 552.163 22.6501   1
  -2   0  -3 514.719 22.7121  -2
   2   0  -3 514.719 22.7121   1
   2   0  -3 128.172 6.16593   1
  -2   0   3 121.389 5.88650   2
   1   0   3 422.846 20.1609  -2
  -1   0   3 422.846 20.1609   1
  -1   0  -3 472.390 19.5316  -2
   1   0  -3 472.390 19.5316   1
  -1   0  -3 453.635 18.1585  -2
   1   0  -3 453.635 18.1585   1
   1   0   3 464.955 19.6168  -2
  -1   0   3 464.955 19.6168   1
   1   0   3 466.112 18.1313  -2
  -1   0   3 466.112 18.1313   1
  -1   0  -3 492.545 19.5216  -2
   1   0  -3 492.545 19.5216   1
  -1   0  -3 445.291 17.7745  -2
   1   0  -3 445.291 17.7745   1
   0   0   3 6.21875 1.09962  -2
   0   0   3 6.21875 1.09962   1
   0   0   3 8.08593 0.96447  -2
   0   0   3 8.08593 0.96447   1
   0   0  -3 7.70339 0.93163  -2
   0   0  -3 7.70339 0.93163   1
   0   0  -3 6.44006 0.96461  -2
   0   0  -3 6.44006 0.96461   1
  -1   0   3 445.431 17.1720  -2
   1   0   3 445.431 17.1720   1
  -1   0   3 452.569 19.0007  -2
   1   0   3 452.569 19.0007   1
   1   0  -3 423.511 17.0974  -2
  -1   0  -3 423.511 17.0974   1
  -1   0   3 456.955 20.2667  -2
   1   0   3 456.955 20.2667   1
   1   0  -3 440.547 19.0283  -2
  -1   0  -3 440.547 19.0283   1
   1   0  -3 465.995 17.4623  -2
  -1   0  -3 465.995 17.4623   1
   2   0  -3 540.813 23.2558  -2
  -2   0  -3 540.813 23.2558   1
  -2   0   3 536.235 23.9532  -2
   2   0   3 536.235 23.9532   1
  -2   0   3 513.294 23.0119  -2
   2   0   3 513.294 23.0119   1
  -2   0  -3 372.636 15.1097   2
   2   0   3 379.137 15.2590   1
  -3   0  -3 87.5248 5.13230   2
  -3   0  -3 79.4397 5.01104   2
  -3   0  -3 79.8809 4.82479   2
  -3   0  -3 84.0295 4.09421   2
   3   0  -3 138.355 7.77520  -2
  -3   0  -3 138.355 7.77520   1
  -3   0   3 144.394 7.55573  -2
   3   0   3 144.394 7.55573   1
  -3   0   3 142.080 7.66659  -2
   3   0   3 142.080 7.66659   1
   3   0  -3 120.140 5.32795  -2
  -3   0  -3 120.140 5.32795   1
   3   0   3 80.5025 4.69160   1
  -3   0  -3 74.6954 3.12610   1
  -4   0  -3 48.5688 3.93167   2
  -4   0  -3 41.2541 3.46852   2
   4   0   3 48.3766 4.10860   1
  -4   0  -3 45.3810 2.51874   1
   4   0   3 46.8974 3.75509   1
  -4   0  -3 45.1306 4.17464   1
   4   0  -3 171.204 7.52838  -2
  -4   0  -3 171.204 7.52838   1
  -4   0   3 192.826 9.67668  -2
   4   0   3 192.826 9.67668   1
   5   0   3 272.744 12.6571   1
  -5   0  -3 240.175 10.6643   1
  -5   0  -3 238.673 13.9180   1
   5   0   3 256.165 13.9084   1
  -5   0  -3 265.664 10.9104   1
   5   0   3 260.092 12.9440   1
  -5   0  -3 251.899 12.8360   2
  -5   0  -3 271.528 12.9050   2
  -5   0  -3 253.976 13.9287   2
  -6   0  -3 114.799 5.88970   1
  -6   0  -3 111.994 8.46308   1
   6   0   3 116.446 8.41852   1
   6   0   3 117.540 7.58140   1
   6   0   3 122.821 8.80223   2
  -6   0  -3 122.367 7.46009   2
  -6   0  -3 121.638 8.06808   2
  -6   0  -3 123.731 8.75601   2
  -7   0  -3 209.781 13.4640   2
  -7   0  -3 221.739 12.4823   2
   7   0   3 223.033 11.5910   2
  -7   0  -3 218.023 11.5124   2
   7   0   3 213.471 13.7578   2
   7   0   3 216.189 11.9472   1
   7   0   3 207.842 13.0540   1
  -7   0  -3 200.701 13.2159   1
  -8   0  -3 20.9030 3.63629   2
  -8   0  -3 24.5953 2.84195   2
   8   0   3 18.8645 3.75204   2
  -8   0  -3 21.1861 3.89796   2
   8   0   3 27.6577 3.53670   2
  -8   0  -3 22.7365 2.59147   1
   8   0   3 20.0833 3.80395   1
  -8   0  -3 21.5990 4.16836   1
   8   0   3 18.9220 3.22490   1
   9   0   3 12.5791 2.67311   2
  -9   0  -3 10.7410 3.22710   2
  -9   0  -3 10.7998 3.60081   2
  -9   0  -3 12.3026 1.91251   2
   9   0   3 13.3235 3.15346   2
   9   0   3 8.95414 3.27813   1
  -9   0  -3 16.7228 3.57010   1
  -9   0  -3 12.4834 2.15435   1
   9   0   3 15.3135 3.01254   1
 -10   0  -3 0.31865 0.76070   1
  10   0   3 1.03337 1.83857   1
  10   0   3 -0.4466 1.23343   1
 -10   0  -3 0.14967 1.27154   1
  10   0   3 -0.3149 1.47834   2
 -10   0  -3 -1.0128 1.43484   2
 -10   0  -3 -0.0453 1.43042   2
  10   0   3 -0.4245 1.48909   2
  10  -1  -3 20.1885 3.91515   1
 -10  -1   3 17.8552 3.53187   1
  10  -1  -3 19.6243 3.75454   1
 -10  -1   3 15.8456 4.64730   1
  10  -1  -3 17.7156 2.47798   2
  10  -1  -3 19.8587 3.89695   2
 -10  -1   3 18.3383 3.81903   2
 -10   1   3 19.6688 3.61940   1
 -10   1   3 19.8965 4.67389   1
  10   1  -3 19.4604 3.98632   1
  10   1  -3 15.1938 3.45883   2
 -10   1   3 19.1445 3.63703   2
 -10   1   3 16.4881 4.70364   2
  10   1  -3 16.4446 3.19365   2
  -9  -1   3 1.23688 1.59870   2
   9  -1  -3 0.18535 1.16244   2
   9  -1  -3 0.88790 0.89878   2
   9  -1  -3 -0.2368 1.32353   1
  -9  -1   3 2.73062 1.76307   1
  -9  -1   3 -0.2530 1.37178   1
   9  -1  -3 2.67680 1.95166   1
   9   1  -3 -0.7906 1.33391   1
  -9   1   3 1.20856 1.59295   1
   9   1  -3 -0.2766 0.77508   1
  -9   1   3 2.08322 1.55750   1
   9   1  -3 1.26815 1.62152   1
  -9   1   3 0.91677 1.27541   2
  -9   1   3 0.11470 1.37205   2
   9   1  -3 -1.1630 1.08020   2
   9   1  -3 -0.3210 0.92709   2
   8  -1  -3 136.529 9.36670   1
  -8  -1   3 145.346 8.83233   1
   8  -1  -3 126.776 7.12457   1
   8  -1  -3 146.613 10.9368   1
  -8  -1   3 142.786 10.8327   1
  -8  -1   3 133.342 9.46861   2
   8  -1  -3 128.759 7.20704   2
   8  -1  -3 135.490 10.6793   2
  -8   1   3 135.951 8.64313   1
  -8   1   3 113.435 10.0771   1
   8   1  -3 128.372 7.89736   1
   8   1  -3 138.491 9.80709   1
   8   1  -3 135.313 10.5884   1
  -8   1   3 130.151 10.2918   2
  -8   1   3 122.842 8.72680   2
   8   1  -3 129.289 10.4729   2
   8   1  -3 126.911 7.56860   2
   7  -1  -3 8.10117 2.28441   1
  -7  -1   3 7.48787 2.76280   1
   7  -1  -3 8.28543 1.76809   1
  -7  -1   3 8.50193 2.37396   1
   7  -1  -3 8.11596 2.73193   1
   7  -1  -3 10.0665 1.69513   2
  -7  -1   3 9.57783 2.94636   2
   7  -1  -3 7.30994 2.72261   2
  -7  -1   3 11.7971 3.10357   2
   7   1  -3 8.61767 2.22387   1
   7   1  -3 9.39907 2.83606   1
  -7   1   3 9.44865 2.49788   1
   7   1  -3 8.72077 2.85075   1
  -7   1   3 8.08267 2.64590   2
   7   1  -3 8.08676 1.91713   2
  -7   1   3 9.03939 2.47086   2
   7   1  -3 10.8921 3.34160   2
  -6  -1   3 126.492 7.47668   1
   6  -1  -3 118.735 7.06102   1
  -6  -1   3 119.340 8.69952   1
   6  -1  -3 125.491 7.94096   1
   6  -1  -3 120.156 8.76626   1
  -6  -1   3 115.828 8.45441   2
   6  -1  -3 117.912 5.88700   2
  -6  -1   3 109.692 7.60494   2
   6   1  -3 117.042 8.53817   1
   6   1  -3 119.684 8.11931   1
   6   1  -3 117.162 7.44561   1
  -6   1   3 122.919 7.32911   1
   6   1  -3 108.328 8.54413   2
  -6   1   3 127.488 7.53931   2
  -6   1   3 115.793 8.40067   2
   6   1  -3 115.070 6.27557   2
   5  -1  -3 37.4240 3.34191   1
   5  -1  -3 42.6266 3.87483   1
   5  -1  -3 36.0108 4.03415   1
  -5  -1   3 43.6916 4.31048   1
   5  -1  -3 38.5953 2.48703   2
  -5  -1   3 45.0900 4.09633   2
  -5  -1   3 43.7442 4.30041   2
   5  -1  -3 39.6965 2.50217   2
   5  -1  -3 37.7708 3.34976   2
   5   1   3 47.8297 3.91647  -2
  -5  -1   3 47.8297 3.91647   1
  -5   1   3 41.5027 3.24853   2
   5   1  -3 35.4585 4.13991   2
  -5   1   3 40.7278 4.19871   2
   5   1  -3 38.4320 2.83751   2
  -5   1   3 44.2878 3.71634   2
   5   1  -3 40.1702 3.68666   1
  -5   1   3 46.3453 3.66106   1
   5   1  -3 39.0083 4.02349   1
   5   1  -3 48.5095 4.34716   1
  -4  -1   3 31.1243 3.09825   2
   4  -1  -3 25.8903 1.55954   2
   4  -1  -3 28.2904 1.58600   2
  -4  -1   3 26.3341 3.02676   2
  -4  -1   3 35.2704 3.08328   2
   4   1   3 31.4546 2.81577  -2
  -4  -1   3 31.4546 2.81577   1
  -4   1  -3 41.1772 3.84225  -2
   4  -1  -3 41.1772 3.84225   1
  -4  -1   3 29.7975 3.17128   1
   4  -1  -3 26.0393 2.59794   1
   4  -1  -3 30.3933 2.93082   1
   4   1  -3 22.4936 1.93890   2
   4   1  -3 26.7473 2.11442   2
  -4   1   3 28.1007 3.09303   2
  -4   1   3 28.6484 2.51225   2
   4   1  -3 24.8642 3.13733   2
  -4   1   3 24.1586 2.56067   2
  -4   1   3 28.5040 2.60944   1
   4   1  -3 24.8456 2.74709   1
   4   1  -3 25.7640 2.05175   1
   4   1  -3 22.3721 2.77811   1
  -4  -1  -3 23.7642 2.91790  -2
   4   1  -3 23.7642 2.91790   1
   3   1   3 274.087 14.2404  -2
  -3  -1   3 274.087 14.2404   1
   3   1   3 319.591 13.2333  -2
  -3  -1   3 319.591 13.2333   1
  -3   1  -3 300.137 14.6435  -2
   3  -1  -3 300.137 14.6435   1
   3   1   3 312.687 14.5661  -2
  -3  -1   3 312.687 14.5661   1
  -3   1  -3 291.932 13.9283  -2
   3  -1  -3 291.932 13.9283   1
   3  -1  -3 202.680 9.59548   1
  -3  -1   3 209.050 9.93467   2
   3   1  -3 212.959 9.66614   1
  -3   1   3 213.102 9.62791   1
   3   1  -3 205.795 10.4264   1
   3   1  -3 212.069 10.0418   1
   3   1  -3 210.676 10.0099   1
  -3   1   3 220.385 9.47183   2
   3   1  -3 210.389 8.90078   2
   3   1  -3 201.129 8.76829   2
   3  -1   3 311.669 14.4001  -2
  -3   1   3 311.669 14.4001   1
   3  -1   3 302.530 13.4376  -2
  -3   1   3 302.530 13.4376   1
  -2   1  -3 129.543 6.14515  -2
   2  -1  -3 129.543 6.14515   1
   2   1   3 126.177 6.08647  -2
  -2  -1   3 126.177 6.08647   1
  -2   1  -3 106.696 6.20151  -2
   2  -1  -3 106.696 6.20151   1
  -2   1  -3 126.486 6.72353  -2
   2  -1  -3 126.486 6.72353   1
   2   1   3 127.555 6.72520  -2
  -2  -1   3 127.555 6.72520   1
   2   1   3 119.285 6.29369  -2
  -2  -1   3 119.285 6.29369   1
  -2  -1   3 20.2030 1.28970   2
  -2  -1   3 18.0030 1.86487   2
   2  -1  -3 18.2301 1.73398   1
  -2   1   3 19.9035 1.69276   2
   2   1  -3 16.3688 1.37938   2
   2   1  -3 15.2260 1.30419   2
  -2  -1  -3 113.417 6.43927  -2
   2   1  -3 113.417 6.43927   1
   2  -1   3 123.829 6.00714  -2
  -2   1   3 123.829 6.00714   1
   2  -1   3 115.801 6.44974  -2
  -2   1   3 115.801 6.44974   1
  -2   1   3 17.2966 1.57580   1
   2   1  -3 21.4780 2.05776   1
   2   1  -3 18.2542 1.79489   1
   2   1  -3 23.1528 2.02190   1
  -1   1  -3 1312.27 57.0078  -2
   1  -1  -3 1312.27 57.0078   1
   1   1   3 1402.34 52.0941  -2
  -1  -1   3 1402.34 52.0941   1
   1   1   3 1418.30 56.6940  -2
  -1  -1   3 1418.30 56.6940   1
  -1   1  -3 1339.94 52.1447  -2
   1  -1  -3 1339.94 52.1447   1
   1   1   3 1416.89 56.1599  -2
  -1  -1   3 1416.89 56.1599   1
  -1   1  -3 1418.07 50.7436  -2
   1  -1  -3 1418.07 50.7436   1
  -1  -1  -3 1460.28 56.2286  -2
   1   1  -3 1460.28 56.2286   1
  -1  -1  -3 1418.68 52.2749  -2
   1   1  -3 1418.68 52.2749   1
  -1  -1  -3 1260.72 50.4058  -2
   1   1  -3 1260.72 50.4058   1
   1  -1   3 1351.77 52.0927  -2
  -1   1   3 1351.77 52.0927   1
   1  -1   3 1330.32 56.0383  -2
  -1   1   3 1330.32 56.0383   1
   1  -1   3 1340.99 58.8442  -2
  -1   1   3 1340.99 58.8442   1
  -1  -1  -3 1406.39 59.1084  -2
   1   1  -3 1406.39 59.1084   1
   0   1   3 1129.82 55.8165  -2
   0  -1   3 1129.82 55.8165   1
   0   1  -3 1237.12 49.3296  -2
   0  -1  -3 1237.12 49.3296   1
   0   1  -3 1473.65 54.3058  -2
   0  -1  -3 1473.65 54.3058   1
   0   1  -3 1310.10 48.0989  -2
   0  -1  -3 1310.10 48.0989   1
   0   1   3 1288.93 52.8337  -2
   0  -1   3 1288.93 52.8337   1
   0  -1  -3 1320.16 47.8517  -2
   0   1  -3 1320.16 47.8517   1
   0  -1  -3 1386.38 49.3043  -2
   0   1  -3 1386.38 49.3043   1
   0  -1   3 1320.62 53.1167  -2
   0   1   3 1320.62 53.1167   1
   0  -1  -3 1280.59 56.1511  -2
   0   1  -3 1280.59 56.1511   1
   0  -1   3 1311.74 56.1819  -2
   0   1   3 1311.74 56.1819   1
  -1   1   3 1214.95 56.8388  -2
   1  -1   3 1214.95 56.8388   1
  -1   1   3 1473.37 55.0584  -2
   1  -1   3 1473.37 55.0584   1
   1   1  -3 1322.13 50.0573  -2
  -1  -1  -3 1322.13 50.0573   1
   1   1  -3 1301.96 55.0291  -2
  -1  -1  -3 1301.96 55.0291   1
   1  -1  -3 1364.52 50.2089  -2
  -1   1  -3 1364.52 50.2089   1
  -1  -1   3 1251.57 48.7852  -2
   1   1   3 1251.57 48.7852   1
  -1  -1   3 1342.31 57.2878  -2
   1   1   3 1342.31 57.2878   1
  -1  -1   3 1417.32 53.7918  -2
   1   1   3 1417.32 53.7918   1
   1  -1  -3 1333.61 48.6023  -2
  -1   1  -3 1333.61 48.6023   1
   1  -1  -3 1244.61 49.9635  -2
  -1   1  -3 1244.61 49.9635   1
   2  -1   3 98.4527 4.63288   1
  -2  -1  -3 88.8648 4.23806   1
  -2  -1  -3 89.4189 4.29081   1
  -2   1   3 134.123 6.75680  -2
   2  -1   3 134.123 6.75680   1
   2   1  -3 107.809 6.46653  -2
  -2  -1  -3 107.809 6.46653   1
  -2   1   3 112.200 6.57969  -2
   2  -1   3 112.200 6.57969   1
   2  -1   3 101.854 5.23847   2
  -2  -1  -3 100.974 5.23833   2
  -2  -1  -3 98.2255 5.31433   2
  -2  -1   3 120.441 6.92917  -2
   2   1   3 120.441 6.92917   1
  -2  -1   3 129.666 5.49687  -2
   2   1   3 129.666 5.49687   1
  -2   1  -3 97.4287 5.12770   2
   2   1   3 95.0996 4.25967   1
   2   1   3 90.4664 5.00412   1
  -3  -1  -3 99.5699 5.35538   2
   3  -1   3 109.605 5.50141   2
  -3  -1  -3 86.1640 5.61127   2
  -3  -1  -3 95.7169 5.37042   2
  -3  -1  -3 91.9795 5.77996   2
  -3   1   3 279.150 14.3096  -2
   3  -1   3 279.150 14.3096   1
  -3   1   3 309.512 14.7065  -2
   3  -1   3 309.512 14.7065   1
   3   1  -3 293.348 14.7191  -2
  -3  -1  -3 293.348 14.7191   1
  -3  -1  -3 91.9550 4.49388   1
   3  -1   3 90.8065 4.97965   1
  -3  -1  -3 87.2067 4.36866   1
  -3   1  -3 103.030 5.60271   2
  -3  -1   3 330.553 15.0724  -2
   3   1   3 330.553 15.0724   1
   3   1   3 101.567 5.61526   1
   4  -1   3 15.5766 1.97022   1
  -4  -1  -3 10.5375 2.15606   1
   4  -1   3 13.0717 2.13746   1
  -4  -1  -3 11.5566 1.35637   1
  -4  -1  -3 12.1080 1.36932   1
   4  -1   3 11.7954 1.76441   1
  -4  -1  -3 10.8183 1.88020   2
  -4  -1  -3 10.8803 1.35110   2
   4  -1   3 16.9056 2.09067   2
  -4  -1  -3 10.0125 1.89678   2
  -4  -1  -3 21.5340 3.50557   2
  -4   1  -3 9.56345 1.69190   2
  -4   1  -3 18.2950 2.29046   2
   4   1   3 13.0488 2.15808   2
  -4   1  -3 11.7511 0.88861   1
   4   1   3 16.3137 2.13575   1
   4   1   3 14.7788 2.16427   1
   4   1   3 16.2809 2.33463   1
  -4   1  -3 13.6499 0.93292   1
   5  -1   3 13.1625 1.80954   1
  -5  -1  -3 11.6675 2.43312   1
   5  -1   3 13.3677 2.09460   1
   5  -1   3 15.2872 2.50126   1
  -5  -1  -3 10.7983 1.46562   1
  -5  -1  -3 13.8546 2.39278   2
  -5  -1  -3 12.2001 2.33741   2
   5  -1   3 13.7725 2.05303   2
  -5  -1  -3 10.2511 2.03196   2
   5   1   3 14.5291 2.53458   1
   5   1   3 11.4411 2.27300   1
  -5   1  -3 12.2520 1.25511   1
  -5   1  -3 13.9459 1.92060   1
  -5   1  -3 10.5560 1.20756   1
  -5   1  -3 12.1899 1.91305   2
  -5   1  -3 13.8199 2.23301   2
  -5   1  -3 11.6472 2.32220   2
   5   1   3 16.3212 2.64793   2
  -5  -1   3 69.5920 5.17567  -2
   5   1   3 69.5920 5.17567   1
  -6  -1  -3 77.4960 4.60949   1
   6  -1   3 81.4395 5.76175   1
  -6  -1  -3 77.7342 6.68994   1
   6  -1   3 65.4537 6.08776   1
  -6  -1  -3 79.7242 6.66354   2
  -6  -1  -3 68.8821 5.98817   2
   6  -1   3 73.4806 5.49283   2
  -6  -1  -3 80.1369 5.77031   2
  -6   1  -3 80.6176 6.04031   2
  -6   1  -3 79.2270 5.41750   2
  -6   1  -3 73.4931 6.59287   2
   6   1   3 84.2083 5.65359   2
   6   1   3 78.9525 6.64096   2
  -6   1  -3 72.9104 4.14968   1
   6   1   3 73.5307 6.46666   1
   6   1   3 71.8373 5.86808   1
  -7  -1  -3 25.2736 3.20073   2
  -7  -1  -3 25.0311 3.71801   2
  -7  -1  -3 24.0471 3.91323   2
   7  -1   3 23.6466 3.22746   2
   7  -1   3 19.1394 3.04090   1
  -7  -1  -3 26.4165 4.19914   1
   7  -1   3 26.9137 4.01766   1
  -7  -1  -3 23.3899 2.61602   1
  -7   1  -3 26.4962 2.91375   2
   7   1   3 26.5902 3.37101   2
  -7   1  -3 25.5043 3.97791   2
  -7   1  -3 29.9503 3.80002   2
   7   1   3 24.4912 3.90198   2
  -7   1  -3 27.4202 2.59315   1
   7   1   3 27.1059 3.75384   1
  -7   1  -3 25.5479 4.13517   1
   7   1   3 28.7130 4.19802   1
  -8  -1  -3 114.818 7.50932   2
  -8  -1  -3 129.651 10.0292   2
   8  -1   3 114.377 9.56984   2
   8  -1   3 118.853 7.92120   2
  -8  -1  -3 112.717 8.81398   2
   8  -1   3 109.387 8.10431   1
  -8  -1  -3 113.018 6.90772   1
   8  -1   3 114.615 9.49434   1
  -8  -1  -3 111.428 9.57170   1
  -8   1  -3 118.773 9.83131   2
   8   1   3 116.627 9.70505   2
  -8   1  -3 114.747 6.79873   2
  -8   1  -3 114.981 8.49564   2
   8   1   3 113.295 7.99485   2
  -8   1  -3 119.161 6.63578   1
   8   1   3 112.467 8.63763   1
  -8   1  -3 110.624 9.76734   1
  -9  -1  -3 14.5831 2.38623   1
   9  -1   3 10.1620 3.36878   1
   9  -1   3 10.8918 3.05712   1
  -9  -1  -3 11.5337 3.76071   1
   9  -1   3 14.5851 4.22883   2
  -9  -1  -3 10.5610 3.59871   2
  -9  -1  -3 15.1249 2.33548   2
  -9  -1  -3 11.0242 3.22326   2
   9  -1   3 12.4400 2.81468   2
   9   1   3 14.2295 3.43715   2
  -9   1  -3 15.1425 4.32599   2
  -9   1  -3 11.8711 3.45897   2
   9   1   3 14.1669 2.84837   2
  -9   1  -3 11.8293 1.61092   2
   9   1   3 14.7652 3.93589   1
  -9   1  -3 13.6747 3.32198   1
  -9   1  -3 9.27374 1.86202   1
  10  -1   3 10.9533 3.08953   2
  10  -1   3 10.8395 3.92275   2
 -10  -1  -3 10.9340 1.84766   2
 -10  -1  -3 9.84411 3.50025   2
  10  -1   3 11.9230 3.45271   1
 -10  -1  -3 13.4101 3.94052   1
 -10  -1  -3 13.2691 2.32397   1
  10  -1   3 10.5185 3.81263   1
  10   1   3 12.3829 3.59970   2
 -10   1  -3 15.5435 3.31445   2
 -10   1  -3 9.97263 3.45000   2
  10   1   3 11.5282 4.52312   2
 -10   1  -3 19.1262 2.46543   1
  10   1   3 16.0763 4.22599   1
 -10   1  -3 7.48780 2.81182   1
  10  -2  -3 5.99549 2.35774   1
  10  -2  -3 3.05917 1.72760   1
 -10  -2   3 8.00250 3.62715   1
 -10  -2   3 6.64531 3.10098   2
  10  -2  -3 6.78876 1.86159   2
  10  -2  -3 7.85539 3.09872   2
  10   2   2 38.9235 5.87760  -2
 -10  -2   3 38.9235 5.87760   1
 -10   2   3 9.70439 3.14567   1
  10   2  -3 9.97751 3.68345   1
 -10   2   3 7.95947 3.51700   1
  10   2  -3 6.80713 1.72488   1
 -10   2   3 10.0439 3.88098   2
  10   2  -3 7.74237 3.15232   2
  10   2  -3 2.68392 1.95853   2
  -9  -2   3 2.67043 1.71051   2
   9  -2  -3 3.76676 2.04432   2
   9  -2  -3 2.31990 1.31282   2
   9  -2  -3 4.24289 1.75369   1
   9  -2  -3 1.23653 1.59636   1
  -9  -2   3 3.44741 2.25664   1
  -9  -2   3 2.71663 1.88838   1
  -9   2   3 5.47521 2.18393   1
   9   2  -3 3.00051 1.59138   1
   9   2  -3 4.60336 2.16229   1
  -9   2   3 2.17467 2.13764   2
   9   2  -3 4.71550 2.12974   2
  -9   2   3 2.99159 2.17250   2
   9   2  -3 0.87750 1.32315   2
   8  -2  -3 17.6037 3.05968   1
   8  -2  -3 19.2032 1.94316   1
   8  -2  -3 18.4258 3.86728   1
  -8  -2   3 20.8647 3.37809   1
  -8  -2   3 19.0890 3.87376   1
   8  -2  -3 19.0236 2.43777   2
  -8  -2   3 18.0679 3.41295   2
  -8   2   3 14.9414 2.72031   2
   8   2  -3 17.5721 3.85428   2
  -8   2   3 18.4733 3.79246   2
   8   2  -3 22.7835 3.01324   2
  -8   2   3 18.8085 3.15618   1
   8   2  -3 18.2752 2.96077   1
   8   2  -3 21.6729 3.78190   1
  -7  -2   3 135.661 8.64044   1
   7  -2  -3 133.559 8.71902   1
   7  -2  -3 132.066 10.1172   1
   7  -2  -3 135.567 7.43134   1
  -7  -2   3 130.297 10.0226   1
   7  -2  -3 138.225 7.17062   2
  -7  -2   3 132.407 9.30501   2
  -7   2   3 134.358 10.0584   2
   7   2  -3 129.565 7.76962   2
  -7   2   3 137.961 8.47760   2
   7   2  -3 144.466 10.6421   2
   7   2  -3 146.239 8.75938   1
   7   2  -3 133.546 9.40778   1
  -7   2   3 142.371 8.49664   1
   6  -2  -3 134.922 6.51567   2
  -6  -2   3 122.415 8.49051   2
  -6  -2   3 132.113 9.41556   1
   6  -2  -3 124.610 7.47171   1
   6  -2  -3 140.327 9.80779   1
  -6  -2   3 131.280 8.11985   1
   6  -2  -3 141.589 8.36500   1
   6   2  -3 131.747 7.25492   2
   6   2  -3 119.261 9.25248   2
  -6   2   3 129.287 9.25695   2
  -6   2   3 131.207 7.73545   2
  -6   2   3 133.634 7.87990   1
   6   2  -3 139.509 8.52003   1
   6   2  -3 136.793 9.02214   1
   5  -2  -3 4.27516 1.38048   1
   5  -2  -3 4.79066 1.91530   1
   5  -2  -3 4.32722 1.52024   1
  -5  -2   3 6.35223 1.85636   1
  -5  -2   3 6.55639 2.03327   1
  -5  -2   3 4.54438 1.77091   2
   5  -2  -3 4.52599 1.53891   2
  -5  -2   3 7.16637 1.96664   2
   5  -2  -3 4.81809 0.99065   2
  -5  -2   3 5.42448 0.99954   2
   5  -2  -3 4.69853 0.98150   2
  -5  -2   3 4.53529 0.95204   2
  -5   2   3 5.33742 1.69798   1
   5   2  -3 3.13902 1.50487   1
   5   2  -3 4.98842 1.73016   1
   5   2  -3 5.24503 1.47218   2
  -5   2   3 6.83545 2.08197   2
   5   2  -3 5.64762 2.17644   2
  -5   2   3 3.93539 1.28532   2
   4  -2  -3 579.406 22.1331   2
  -4  -2   3 569.335 26.7841   2
  -4  -2   3 573.496 24.1436   2
   4  -2  -3 554.503 26.5472   2
  -4  -2   3 548.035 23.9763   2
   4  -2  -3 597.708 25.7245   1
   4  -2  -3 567.991 23.7378   1
   4   2   3 843.966 37.2322  -2
  -4  -2   3 843.966 37.2322   1
   4   2   3 849.775 37.7932  -2
  -4  -2   3 849.775 37.7932   1
  -4   2  -3 835.163 38.1375  -2
   4  -2  -3 835.163 38.1375   1
   4   2   3 871.546 34.3797  -2
  -4  -2   3 871.546 34.3797   1
   4   2  -3 613.320 24.4864   1
   4   2  -3 569.721 24.5975   1
   4   2  -3 566.645 26.2153   1
  -4   2   3 579.466 24.2368   1
  -4   2   3 607.626 25.9348   1
   4   2  -3 589.456 26.6704   1
  -4   2   3 593.887 26.7883   2
   4   2  -3 576.126 23.2127   2
  -4   2   3 573.105 22.7703   2
   3   2   3 177.435 9.65859  -2
  -3  -2   3 177.435 9.65859   1
   3   2   3 190.435 9.93283  -2
  -3  -2   3 190.435 9.93283   1
  -3   2  -3 174.700 10.1235  -2
   3  -2  -3 174.700 10.1235   1
   3   2   3 194.792 9.12285  -2
  -3  -2   3 194.792 9.12285   1
  -3   2  -3 175.372 9.19967  -2
   3  -2  -3 175.372 9.19967   1
  -3  -2   3 94.6643 6.08958   2
  -3  -2   3 84.3487 5.46971   2
   3  -2  -3 87.5825 5.85341   2
   3  -2  -3 88.9684 4.00704   2
  -3  -2   3 90.8518 4.94150   2
   3  -2  -3 90.7919 5.02142   1
   3   2  -3 80.6070 5.37268   1
   3   2  -3 88.8390 5.59231   1
  -3   2   3 89.3331 5.17653   1
   3   2  -3 90.1338 5.29731   1
  -3   2   3 88.1572 5.15124   1
  -3   2   3 91.3270 5.84524   1
   3   2  -3 89.7229 5.82934   1
  -3   2   3 86.4336 5.62431   2
  -3   2   3 84.9536 4.56500   2
   3   2  -3 87.4637 4.79370   2
  -2   2  -3 1890.86 78.4653  -2
   2  -2  -3 1890.86 78.4653   1
  -2   2  -3 1750.37 70.9708  -2
   2  -2  -3 1750.37 70.9708   1
   2   2   3 1793.08 77.7367  -2
  -2  -2   3 1793.08 77.7367   1
  -2   2  -3 2027.21 77.1229  -2
   2  -2  -3 2027.21 77.1229   1
   2   2   3 1948.84 76.8806  -2
  -2  -2   3 1948.84 76.8806   1
  -2   2  -3 1686.58 68.5166  -2
   2  -2  -3 1686.58 68.5166   1
   2   2   3 1936.73 71.3601  -2
  -2  -2   3 1936.73 71.3601   1
   2  -2  -3 1130.97 41.9764   2
  -2  -2   3 1116.45 45.9213   2
  -2  -2   3 1080.21 42.1316   2
  -2  -2   3 1100.78 49.1689   2
  -2   2   3 1133.47 50.0780   1
  -2   2   3 1165.13 44.5966   1
   2   2  -3 1133.44 43.5579   1
   2   2  -3 1147.56 50.4574   1
   2   2  -3 1166.43 44.8180   1
   2   2  -3 1182.84 48.2242   1
  -2   2   3 1123.56 40.9069   2
   2   2  -3 1133.82 42.8862   2
   2  -2   3 1968.25 76.9262  -2
  -2   2   3 1968.25 76.9262   1
   1   2   3 860.883 34.3563  -2
  -1  -2   3 860.883 34.3563   1
  -1   2  -3 1014.70 37.8762  -2
   1  -2  -3 1014.70 37.8762   1
   1   2   3 835.999 37.0295  -2
  -1  -2   3 835.999 37.0295   1
  -1   2  -3 923.250 38.3135  -2
   1  -2  -3 923.250 38.3135   1
  -1   2  -3 918.448 33.5039  -2
   1  -2  -3 918.448 33.5039   1
  -1   2  -3 847.352 34.4984  -2
   1  -2  -3 847.352 34.4984   1
   1   2   3 926.322 37.7068  -2
  -1  -2   3 926.322 37.7068   1
  -1  -2  -3 889.134 34.6817  -2
   1   2  -3 889.134 34.6817   1
  -1  -2  -3 958.265 37.5236  -2
   1   2  -3 958.265 37.5236   1
   1  -2   3 872.750 37.3121  -2
  -1   2   3 872.750 37.3121   1
   1  -2   3 887.517 34.5935  -2
  -1   2   3 887.517 34.5935   1
  -1  -2  -3 846.005 33.3073  -2
   1   2  -3 846.005 33.3073   1
   1  -2   3 837.949 39.1552  -2
  -1   2   3 837.949 39.1552   1
  -1  -2  -3 839.307 39.3018  -2
   1   2  -3 839.307 39.3018   1
   0   2   3 512.533 20.3846  -2
   0  -2   3 512.533 20.3846   1
   0   2  -3 460.177 18.5045  -2
   0  -2  -3 460.177 18.5045   1
   0   2  -3 517.147 21.4713  -2
   0  -2  -3 517.147 21.4713   1
   0   2  -3 499.740 19.3309  -2
   0  -2  -3 499.740 19.3309   1
   0  -2   3 463.345 19.0682  -2
   0   2   3 463.345 19.0682   1
   0  -2   3 436.920 21.9365  -2
   0   2   3 436.920 21.9365   1
   0  -2  -3 458.504 22.0391  -2
   0   2  -3 458.504 22.0391   1
   0  -2   3 509.305 20.8549  -2
   0   2   3 509.305 20.8549   1
   0  -2  -3 465.572 18.9715  -2
   0   2  -3 465.572 18.9715   1
   0  -2  -3 437.641 17.8941  -2
   0   2  -3 437.641 17.8941   1
   1   2  -3 788.007 36.2825  -2
  -1  -2  -3 788.007 36.2825   1
  -1   2   3 939.174 34.6392  -2
   1  -2   3 939.174 34.6392   1
   1   2  -3 843.256 33.0011  -2
  -1  -2  -3 843.256 33.0011   1
  -1   2   3 965.977 36.4640  -2
   1  -2   3 965.977 36.4640   1
   1  -2  -3 793.530 37.7265  -2
  -1   2  -3 793.530 37.7265   1
   1  -2  -3 828.003 32.4162  -2
  -1   2  -3 828.003 32.4162   1
  -1  -2   3 785.834 31.9250  -2
   1   2   3 785.834 31.9250   1
   1  -2  -3 803.361 32.4505  -2
  -1   2  -3 803.361 32.4505   1
   1  -2  -3 876.130 31.3624  -2
  -1   2  -3 876.130 31.3624   1
  -1  -2   3 872.857 35.5255  -2
   1   2   3 872.857 35.5255   1
  -1  -2   3 841.021 37.9433  -2
   1   2   3 841.021 37.9433   1
  -2  -2  -3 738.116 30.9489   2
  -2  -2  -3 772.318 30.2490   2
  -2  -2  -3 775.730 34.8597   2
   2  -2   3 819.261 30.8832   2
  -2  -2  -3 825.749 33.5097   2
   2  -2   3 756.853 34.5077   2
   2   2  -3 1685.19 76.0906  -2
  -2  -2  -3 1685.19 76.0906   1
  -2   2   3 1983.06 76.3723  -2
   2  -2   3 1983.06 76.3723   1
   2  -2   3 738.038 27.3137   1
  -2  -2  -3 745.170 28.7397   1
   2   2   3 726.800 30.6851   1
   2   2   3 729.328 33.2064   1
   2   2   3 730.342 28.5489   1
  -2   2  -3 727.291 27.8620   1
   2  -2  -3 1783.45 78.7616  -2
  -2   2  -3 1783.45 78.7616   1
   2  -2  -3 1843.95 68.3754  -2
  -2   2  -3 1843.95 68.3754   1
   3  -2   3 95.8547 5.44688   2
  -3  -2  -3 92.7984 5.50834   2
   3  -2   3 99.1529 5.42011   2
  -3  -2  -3 96.3897 5.85515   2
  -3  -2  -3 90.0857 5.95968   2
   3  -2   3 91.8704 5.95829   2
  -3  -2  -3 88.9969 5.64176   2
   3   2  -3 160.534 9.54047  -2
  -3  -2  -3 160.534 9.54047   1
  -3   2   3 180.861 9.67019  -2
   3  -2   3 180.861 9.67019   1
   3  -2   3 88.1591 4.63496   1
   3  -2   3 85.7955 5.67664   1
  -3  -2  -3 89.0395 4.82097   1
   3   2   3 87.3155 5.98610   1
   3   2   3 86.6352 5.50740   1
  -3   2  -3 93.0021 4.01430   1
   3   2   3 91.7178 4.92284   1
  -3   2  -3 85.0202 5.88658   1
   3  -2  -3 162.779 6.97958  -2
  -3   2  -3 162.779 6.97958   1
  -3  -2   3 185.291 8.36161  -2
   3   2   3 185.291 8.36161   1
  -3   2  -3 89.5251 5.20771   2
  -4  -2  -3 243.619 12.5826   2
   4  -2   3 249.735 11.6306   2
  -4  -2  -3 254.278 11.6928   2
   4  -2   3 252.526 11.5699   2
  -4  -2  -3 243.633 12.2725   2
  -4  -2  -3 224.241 11.8534   2
  -4  -2  -3 225.020 10.5222   1
   4  -2   3 232.239 12.1495   1
   4  -2   3 235.243 10.5474   1
   4   2  -3 712.593 35.5746  -2
  -4  -2  -3 712.593 35.5746   1
  -4   2  -3 233.516 9.51312   1
   4   2   3 235.761 10.5833   1
   4   2   3 242.635 12.6306   1
  -4   2  -3 233.960 12.4915   1
   4   2   3 223.353 11.6180   1
  -4   2  -3 232.486 11.9743   2
  -4   2  -3 251.539 11.4794   2
   4  -2  -3 777.424 30.4169  -2
  -4   2  -3 777.424 30.4169   1
  -4  -2   3 892.659 33.2373  -2
   4   2   3 892.659 33.2373   1
   5  -2   3 4.23792 1.75676   1
  -5  -2  -3 4.36378 1.99058   1
   5  -2   3 4.89651 1.42828   1
  -5  -2  -3 5.21128 1.41503   1
   5  -2   3 5.94356 1.74886   2
  -5  -2  -3 4.25153 1.74451   2
  -5  -2  -3 3.17316 1.52002   2
   5   2   3 5.18403 0.87733   1
   5   2   3 6.84463 1.66249   1
   5   2   3 2.15802 1.32115   1
  -5   2  -3 3.76082 1.43338   1
   5   2   3 4.70436 0.82836   1
  -5   2  -3 3.52762 0.87980   1
   5   2   3 6.48715 1.88979   2
  -5   2  -3 5.13328 1.50452   2
  -5   2  -3 5.53310 1.66020   2
   5   2   3 6.32037 2.08303   2
  -5   2  -3 3.20639 1.58012   2
  -6  -2  -3 132.721 8.34924   2
  -6  -2  -3 126.327 8.63880   2
   6  -2   3 133.828 7.90435   2
  -6  -2  -3 128.454 9.40926   1
   6  -2   3 116.887 8.87776   1
  -6  -2  -3 121.569 7.05269   1
   6  -2   3 125.840 7.56146   1
  -6   2  -3 137.032 8.22082   2
   6   2   3 125.606 9.19548   2
  -6   2  -3 130.975 9.44819   2
  -6   2  -3 126.103 7.47965   2
   6   2   3 127.515 8.07628   2
   6   2   3 133.364 8.65461   1
  -6   2  -3 124.102 6.20610   1
   7  -2   3 66.2296 5.33231   2
  -7  -2  -3 68.3715 6.23788   2
  -7  -2  -3 65.5583 5.50239   2
  -7  -2  -3 65.2823 4.84807   1
   7  -2   3 60.7622 6.25393   1
   7  -2   3 65.1063 5.33871   1
  -7  -2  -3 58.8072 6.40458   1
  -7   2  -3 58.4179 5.42029   2
   7   2   3 69.5884 5.73550   2
  -7   2  -3 63.3182 4.66635   2
   7   2   3 63.9367 6.50382   2
  -7   2  -3 70.0082 6.87066   2
  -7   2  -3 64.4760 4.13551   1
   7   2   3 51.2261 5.51993   1
   8  -2   3 39.2130 4.34316   1
  -8  -2  -3 37.0249 3.90250   1
  -8  -2  -3 36.0290 5.28245   1
   8  -2   3 43.4374 5.64280   1
  -8  -2  -3 38.9367 4.99159   2
   8  -2   3 44.3199 4.66369   2
  -8  -2  -3 42.4392 4.45231   2
  -8   2  -3 40.4384 5.51633   2
  -8   2  -3 39.0977 3.26197   2
   8   2   3 43.4412 4.74916   2
  -8   2  -3 41.0235 4.69567   2
   8   2   3 38.2965 5.32689   2
  -8   2  -3 38.8883 3.35351   1
   8   2   3 37.4906 4.86289   1
  -9  -2  -3 8.43750 2.58426   1
  -9  -2  -3 7.78956 2.91014   1
   9  -2   3 9.13635 3.35701   1
   9  -2   3 9.54736 2.89184   2
  -9  -2  -3 8.40386 3.12526   2
  -9  -2  -3 7.06490 2.21506   2
   9   2   3 5.87089 2.70660   2
  -9   2  -3 8.53245 2.83099   2
  -9   2  -3 7.69980 3.23832   2
   9   2   3 8.81007 2.98188   2
   9   2   3 9.01919 3.24111   1
  -9   2  -3 9.77736 3.56773   1
  -9   2  -3 8.23886 1.81341   1
 -10  -2  -3 1.84537 2.29690   2
  10  -2   3 4.29670 2.97053   2
  10  -2   3 2.50324 2.25774   2
 -10  -2  -3 3.32228 1.63681   2
  10  -2   3 6.14865 3.32891   1
 -10  -2  -3 3.04031 1.90682   1
 -10  -2  -3 2.03144 1.49251   1
  10   2   3 4.31449 3.38522   2
  10   2   3 0.19496 1.82375   2
 -10   2  -3 -0.0116 1.53780   2
 -10   2  -3 2.80547 1.99822   2
 -10   2  -3 4.28311 1.51660   1
 -10   2  -3 -0.2316 1.02679   1
  10   2   3 0.46108 2.08167   1
 -10  -3   3 13.8737 4.03858   2
  10  -3  -3 20.2573 4.00245   2
  10  -3  -3 16.9188 2.59223   2
 -10  -3   3 21.0513 4.87423   1
  10  -3  -3 20.8270 3.83930   1
 -10  -3   3 18.7066 4.22942   1
  10   3  -3 15.2082 3.18594   1
 -10   3   3 17.7699 3.75316   1
  10   3  -3 18.9497 2.92691   1
 -10   3   3 19.8721 4.75925   2
  10   3  -3 14.7011 3.90323   2
  10   3  -3 19.7461 4.19373   2
   9  -3  -3 15.6097 3.55632   1
  -9  -3   3 16.1703 3.99450   1
  -9  -3   3 17.5043 3.99045   1
   9  -3  -3 18.2109 2.51402   2
  -9  -3   3 15.9007 4.14047   2
   9   3  -3 14.5226 3.08703   2
   9   3  -3 19.2733 3.86215   2
  -9   3   3 18.5116 4.21081   2
  -9   3   3 16.1161 3.28936   1
   9   3  -3 11.9889 3.65651   1
   9   3  -3 12.5404 2.77151   1
   8  -3  -3 21.3097 2.60958   2
  -8  -3   3 19.4439 3.53479   2
  -8  -3   3 19.5070 3.98556   1
  -8  -3   3 19.3288 3.40846   1
   8  -3  -3 20.5926 4.03749   1
   8   3  -3 16.8123 2.96392   2
   8   3  -3 23.9326 4.49088   2
  -8   3   3 23.9462 4.27443   2
   8   3  -3 18.1083 3.44832   1
   8   3  -3 15.9422 2.91730   1
  -8   3   3 20.9242 3.29953   1
   7  -3  -3 67.9643 4.55489   2
  -7  -3   3 74.0505 6.66336   2
  -7  -3   3 62.4269 3.76216   2
  -7  -3   3 66.2471 5.85520   1
  -7  -3   3 66.5768 6.70153   1
   7  -3  -3 63.0181 4.37074   1
   7  -3  -3 61.0264 5.28628   1
   7  -3  -3 65.7934 6.83266   1
   7   3  -3 63.0287 5.29707   2
  -7   3   3 66.3600 6.85565   2
   7   3  -3 69.5997 7.14654   2
   7   3  -3 71.6105 5.91617   1
   7   3  -3 68.3306 6.41535   1
  -7   3   3 65.8995 5.49998   1
   6  -3  -3 154.396 8.38814   1
  -6  -3   3 152.479 9.26737   1
   6  -3  -3 158.203 8.87579   1
   6  -3  -3 145.016 10.6541   1
  -6  -3   3 145.156 10.3070   1
  -6  -3   3 156.609 10.0131   2
  -6  -3   3 144.427 7.90048   2
   6  -3  -3 160.272 7.73281   2
  -6  -3   3 164.578 10.1187   2
  -6   3   3 145.267 8.73183   1
   6   3  -3 153.141 9.60495   1
   6   3  -3 159.307 10.0130   1
  -6   3   3 154.090 9.16770   2
  -6   3   3 143.525 10.5444   2
   6   3  -3 164.934 11.2177   2
   6   3  -3 143.077 8.52704   2
   5   3   3 281.700 15.4446  -2
  -5  -3   3 281.700 15.4446   1
  -5   3  -3 273.013 13.6175  -2
   5  -3  -3 273.013 13.6175   1
   5  -3  -3 218.369 13.4645   1
   5  -3  -3 236.285 11.1947   1
  -5  -3   3 236.115 11.9833   1
  -5  -3   3 224.445 12.5676   2
  -5  -3   3 211.384 10.7883   2
  -5  -3   3 232.129 12.2298   2
   5  -3  -3 219.834 9.89725   2
   5  -3  -3 230.211 12.5517   2
   5   3  -3 216.867 13.2521   2
   5   3  -3 194.703 10.5221   2
  -5   3   3 216.170 12.8891   2
  -5   3   3 220.625 10.2603   2
   5   3  -3 220.066 12.4946   1
   5   3  -3 230.785 12.4300   1
  -5   3   3 221.041 11.3878   1
   5   3  -3 222.428 12.2118   1
  -4  -3   3 205.382 10.1164   2
   4  -3  -3 191.505 11.3006   2
  -4  -3   3 210.780 11.7305   2
  -4  -3   3 195.715 10.5666   2
   4  -3  -3 194.683 8.89239   2
  -4   3  -3 486.632 23.9495  -2
   4  -3  -3 486.632 23.9495   1
   4   3   3 492.919 23.2207  -2
  -4  -3   3 492.919 23.2207   1
   4   3   3 482.841 23.4013  -2
  -4  -3   3 482.841 23.4013   1
  -4   3  -3 454.694 21.7611  -2
   4  -3  -3 454.694 21.7611   1
   4   3   3 518.013 21.5158  -2
  -4  -3   3 518.013 21.5158   1
   4  -3  -3 215.266 10.0111   1
  -4   3   3 210.157 10.4827   1
   4   3  -3 211.192 11.6364   1
   4   3  -3 195.571 10.8184   1
   4   3  -3 199.638 11.5394   1
  -4   3   3 217.607 11.1518   1
   4   3  -3 187.007 11.5777   2
   4   3  -3 194.137 9.80487   2
  -4   3   3 198.607 8.92463   2
  -3  -3   3 26.2377 2.90572   2
  -3  -3   3 31.6469 3.53000   2
   3  -3  -3 26.1465 2.20268   2
  -3  -3   3 26.3734 2.70587   2
   3  -3  -3 28.7432 3.22436   2
   3  -3  -3 31.3228 2.56023   1
  -3   3  -3 88.8257 6.04034  -2
   3  -3  -3 88.8257 6.04034   1
   3   3   3 99.5347 6.84829  -2
  -3  -3   3 99.5347 6.84829   1
   3   3   3 116.424 6.54095  -2
  -3  -3   3 116.424 6.54095   1
  -3   3  -3 102.385 7.19042  -2
   3  -3  -3 102.385 7.19042   1
   3   3   3 110.858 6.87761  -2
  -3  -3   3 110.858 6.87761   1
   3   3  -3 29.8884 3.11025   1
  -3   3   3 28.5165 3.11655   1
   3   3  -3 32.2723 3.43541   1
  -3   3   3 32.6286 2.98366   1
   3   3  -3 34.2162 3.47864   1
   3   3  -3 37.0490 3.28949   1
   3   3  -3 30.2613 3.24250   2
  -3   3   3 31.2796 2.09684   2
   3   3  -3 34.0592 2.95084   2
  -2  -3   3 177.923 8.78684   2
  -2  -3   3 175.625 9.31790   2
  -2  -3   3 180.308 10.5646   2
   2  -3  -3 174.269 8.12944   2
   2   3   3 326.105 15.6313  -2
  -2  -3   3 326.105 15.6313   1
  -2   3  -3 271.903 15.8922  -2
   2  -3  -3 271.903 15.8922   1
  -2   3  -3 332.023 14.3104  -2
   2  -3  -3 332.023 14.3104   1
   2   3   3 333.875 14.3135  -2
  -2  -3   3 333.875 14.3135   1
  -2   3  -3 349.525 15.9570  -2
   2  -3  -3 349.525 15.9570   1
  -2   3  -3 315.180 13.2966  -2
   2  -3  -3 315.180 13.2966   1
   2   3   3 317.735 15.6098  -2
  -2  -3   3 317.735 15.6098   1
  -2   3   3 183.861 7.70082   2
  -2   3   3 175.967 10.6124   1
   2   3  -3 198.423 9.68820   1
   2   3  -3 190.025 9.20201   1
  -2   3   3 212.105 9.54701   1
  -2  -3  -3 347.150 16.0564  -2
   2   3  -3 347.150 16.0564   1
  -2  -3  -3 335.031 16.6892  -2
   2   3  -3 335.031 16.6892   1
   2  -3   3 335.849 15.8290  -2
  -2   3   3 335.849 15.8290   1
  -1   3  -3 193.860 8.39581  -2
   1  -3  -3 193.860 8.39581   1
   1   3   3 175.639 8.63259  -2
  -1  -3   3 175.639 8.63259   1
  -1   3  -3 177.657 10.2607  -2
   1  -3  -3 177.657 10.2607   1
  -1   3  -3 167.876 8.71127  -2
   1  -3  -3 167.876 8.71127   1
   1   3   3 171.803 9.42973  -2
  -1  -3   3 171.803 9.42973   1
   1   3   3 194.156 9.88473  -2
  -1  -3   3 194.156 9.88473   1
  -1   3  -3 173.782 9.80261  -2
   1  -3  -3 173.782 9.80261   1
   1  -3   3 188.042 9.92177  -2
  -1   3   3 188.042 9.92177   1
  -1  -3  -3 187.842 9.09495  -2
   1   3  -3 187.842 9.09495   1
   1  -3   3 182.124 10.5253  -2
  -1   3   3 182.124 10.5253   1
  -1  -3  -3 186.147 10.6314  -2
   1   3  -3 186.147 10.6314   1
  -1  -3  -3 202.432 10.0233  -2
   1   3  -3 202.432 10.0233   1
   1  -3   3 200.088 9.10236  -2
  -1   3   3 200.088 9.10236   1
  -1  -3  -3 196.954 8.41666  -2
   1   3  -3 196.954 8.41666   1
   0   3  -3 1451.48 61.3417  -2
   0  -3  -3 1451.48 61.3417   1
   0   3   3 1617.53 61.2425  -2
   0  -3   3 1617.53 61.2425   1
   0   3   3 1476.19 59.3143  -2
   0  -3   3 1476.19 59.3143   1
   0   3  -3 1561.77 60.2150  -2
   0  -3  -3 1561.77 60.2150   1
   0   3  -3 1385.27 55.4464  -2
   0  -3  -3 1385.27 55.4464   1
   0   3  -3 1338.78 53.1351  -2
   0  -3  -3 1338.78 53.1351   1
   0  -3  -3 1409.80 63.4005  -2
   0   3  -3 1409.80 63.4005   1
   0  -3   3 1409.27 55.4232  -2
   0   3   3 1409.27 55.4232   1
   0  -3   3 1395.23 59.7239  -2
   0   3   3 1395.23 59.7239   1
   0  -3   3 1353.30 63.1946  -2
   0   3   3 1353.30 63.1946   1
   0  -3  -3 1469.59 52.6935  -2
   0   3  -3 1469.59 52.6935   1
   0  -3  -3 1414.29 55.3341  -2
   0   3  -3 1414.29 55.3341   1
   1   3  -3 189.066 8.60562  -2
  -1  -3  -3 189.066 8.60562   1
   1   3  -3 200.539 9.94148  -2
  -1  -3  -3 200.539 9.94148   1
  -1   3   3 203.740 10.0566  -2
   1  -3   3 203.740 10.0566   1
   1   3  -3 191.958 8.88794  -2
  -1  -3  -3 191.958 8.88794   1
   1   3  -3 166.728 9.76822  -2
  -1  -3  -3 166.728 9.76822   1
  -1   3   3 206.141 8.73775  -2
   1  -3   3 206.141 8.73775   1
  -1  -3   3 185.410 8.78722  -2
   1   3   3 185.410 8.78722   1
  -1  -3   3 176.937 10.4762  -2
   1   3   3 176.937 10.4762   1
   1  -3  -3 151.005 6.94769  -2
  -1   3  -3 151.005 6.94769   1
   1  -3  -3 154.578 10.0769  -2
  -1   3  -3 154.578 10.0769   1
  -1  -3   3 172.247 9.44143  -2
   1   3   3 172.247 9.44143   1
   1  -3  -3 181.515 8.44088  -2
  -1   3  -3 181.515 8.44088   1
   2   3  -3 325.899 14.1484  -2
  -2  -3  -3 325.899 14.1484   1
  -2   3   3 342.687 16.0237  -2
   2  -3   3 342.687 16.0237   1
   2   3  -3 355.474 15.7622  -2
  -2  -3  -3 355.474 15.7622   1
   2   3  -3 285.258 15.5259  -2
  -2  -3  -3 285.258 15.5259   1
   2  -3   3 153.800 8.91850   2
   2  -3   3 151.933 7.86834   2
  -2  -3  -3 150.256 7.94624   2
  -2  -3  -3 151.859 7.64249   2
   2  -3   3 161.524 6.53878   1
   2   3   3 145.295 8.11998   1
   2   3   3 142.872 7.65291   1
   2   3   3 148.138 9.22411   1
  -2   3  -3 147.374 7.11238   1
   2  -3  -3 323.755 13.4613  -2
  -2   3  -3 323.755 13.4613   1
   2  -3  -3 315.794 12.3524  -2
  -2   3  -3 315.794 12.3524   1
   2  -3  -3 297.273 16.3086  -2
  -2   3  -3 297.273 16.3086   1
   3  -3   3 77.2980 4.99904   2
   3  -3   3 73.9752 5.51368   2
  -3  -3  -3 74.7812 5.59809   2
  -3  -3  -3 74.6424 5.55536   2
   3  -3   3 72.8796 5.22429   2
  -3  -3  -3 69.2588 4.99512   2
  -3  -3  -3 77.0674 5.10958   2
   3   3  -3 89.8751 6.60573  -2
  -3  -3  -3 89.8751 6.60573   1
  -3   3   3 104.684 6.93421  -2
   3  -3   3 104.684 6.93421   1
   3  -3   3 66.3613 3.55311   1
  -3  -3  -3 68.9581 4.46606   1
  -3   3  -3 64.4956 5.32531   1
  -3   3  -3 67.0100 3.81441   1
   3   3   3 68.4819 5.50800   1
   3   3   3 66.7954 4.87116   1
   3   3   3 64.8722 4.61720   1
   3  -3  -3 91.8418 4.85433  -2
  -3   3  -3 91.8418 4.85433   1
  -3   3  -3 77.5016 4.48063   2
  -4  -3  -3 268.810 14.4451   2
   4  -3   3 294.143 13.4072   2
  -4  -3  -3 292.438 14.8178   2
  -4  -3  -3 261.374 13.5230   2
   4  -3   3 279.685 14.1360   2
  -4  -3  -3 220.864 13.9669   1
  -4  -3  -3 258.829 12.1964   1
   4  -3   3 258.939 11.2039   1
  -4   3   3 474.038 23.2126  -2
   4  -3   3 474.038 23.2126   1
   4   3   3 278.070 12.7429   1
  -4   3  -3 266.930 11.2455   1
  -4   3  -3 259.663 14.2698   1
   4   3   3 260.758 12.9549   1
   4   3   3 275.035 14.4939   1
  -4   3  -3 283.811 12.6307   2
   5  -3   3 40.6987 4.71818   1
   5  -3   3 45.1499 3.47092   1
  -5  -3  -3 47.3073 5.10387   1
  -5  -3  -3 41.8194 3.73348   1
  -5  -3  -3 50.7100 4.81268   2
   5  -3   3 44.5063 4.09748   2
  -5  -3  -3 43.1535 4.45978   2
  -5  -3  -3 50.8562 4.48394   2
  -5   3  -3 45.8578 3.91522   2
  -5   3  -3 47.9193 5.12956   2
   5   3   3 51.6911 4.48078   2
  -5   3  -3 46.3673 4.48569   1
  -5   3  -3 50.5044 3.25959   1
   5   3   3 44.7004 3.56804   1
   5   3   3 48.0845 4.57755   1
   5   3   3 42.1624 4.48306   1
  -6  -3  -3 119.400 9.32784   1
   6  -3   3 122.232 9.11298   1
  -6  -3  -3 106.741 6.94648   1
   6  -3   3 130.515 8.06441   2
  -6  -3  -3 131.332 8.68263   2
  -6  -3  -3 123.077 8.71603   2
   6   3   3 128.620 8.58454   1
  -6   3  -3 117.113 6.25230   1
   6   3   3 117.811 8.46795   1
   6   3   3 116.105 6.32947   1
  -6   3  -3 124.314 7.54615   2
   6   3   3 126.054 8.26123   2
  -6   3  -3 127.341 9.60814   2
   6   3   3 127.720 9.37388   2
  -6   3  -3 131.344 7.89942   2
  -7  -3  -3 4.81377 2.43274   1
   7  -3   3 4.16418 2.27442   1
  -7  -3  -3 4.38106 1.76272   1
   7  -3   3 9.37155 2.54109   2
  -7  -3  -3 6.86139 2.28738   2
  -7  -3  -3 7.76326 2.68602   2
  -7   3  -3 8.24858 3.01159   2
   7   3   3 5.28274 2.24371   2
   7   3   3 6.96399 2.80132   2
  -7   3  -3 6.02341 2.14774   2
  -7   3  -3 6.64911 1.74813   2
   7   3   3 4.17286 2.10543   1
  -7   3  -3 7.96250 1.66454   1
  -8  -3  -3 5.49236 2.56424   1
   8  -3   3 2.88707 2.07050   1
  -8  -3  -3 2.92645 1.63767   1
   8  -3   3 6.73616 2.44515   2
  -8  -3  -3 5.73947 2.11316   2
  -8  -3  -3 6.00256 2.39375   2
   8   3   3 3.97878 2.04088   2
  -8   3  -3 5.50320 2.50474   2
   8   3   3 2.64462 1.90494   2
  -8   3  -3 4.92632 1.31245   2
  -8   3  -3 6.12685 2.67412   2
   8   3   3 0.32031 1.44864   1
  -8   3  -3 6.06866 1.68655   1
  -9  -3  -3 6.13393 2.76829   1
  -9  -3  -3 7.33863 2.61806   1
   9  -3   3 6.34554 2.98114   1
   9  -3   3 5.01171 2.32967   2
  -9  -3  -3 4.70546 2.23504   2
  -9  -3  -3 4.78176 2.23325   2
   9   3   3 7.94917 2.43647   2
   9   3   3 9.09046 3.29327   2
  -9   3  -3 7.11458 2.91998   2
   9   3   3 2.00147 2.05511   1
  -9   3  -3 6.99262 1.88258   1
  10  -3   3 2.95062 2.68677   1
 -10  -3  -3 3.92027 3.38310   1
 -10  -3  -3 5.63319 2.62189   1
 -10  -3  -3 1.66678 1.59333   2
  10  -3   3 2.21768 1.80119   2
  10   3   3 1.29343 2.48778   2
 -10   3  -3 4.87663 2.27164   2
  10   3   3 2.91967 2.39833   2
 -10   3  -3 4.21098 2.47850   1
 -10   3  -3 3.47534 1.45378   1
  10   3   3 4.36504 2.83679   1
 -10  -4   3 10.5302 3.68949   1
  -9  -4   3 28.7462 5.31662   1
   9  -4  -3 28.3521 4.93325   1
  -9  -4   3 31.6207 4.61113   1
  -9  -4   3 32.8846 4.78364   2
   9  -4  -3 29.4656 3.20954   2
   9   4  -3 30.8020 4.63536   1
  -9   4   3 32.3834 4.50460   1
   9   4  -3 28.4355 4.17617   1
   9   4  -3 23.3931 5.21959   2
   9   4  -3 30.9426 4.56209   2
  -9   4   3 24.3966 5.02654   2
  -8  -4   3 5.82689 1.25062   2
   8  -4  -3 3.90116 1.46471   2
  -8  -4   3 6.69016 2.70258   2
  -8  -4   3 3.40931 1.96928   1
   8  -4  -3 5.24481 2.52424   1
  -8  -4   3 4.18356 2.11709   1
  -8   4   3 0.96618 1.82516   2
   8   4  -3 5.92946 2.30895   2
   8   4  -3 4.19085 2.01966   2
   8   4  -3 5.00240 2.13748   1
   8   4  -3 4.19197 2.16012   1
  -8   4   3 3.48353 1.99742   1
   7  -4  -3 33.9818 3.40972   2
  -7  -4   3 38.4350 3.45706   2
  -7  -4   3 39.2160 5.01536   2
   7  -4  -3 41.7716 5.69455   1
   7  -4  -3 39.0443 3.26597   1
  -7  -4   3 35.7473 5.09424   1
  -7  -4   3 39.4991 4.64718   1
  -7   4   3 39.7214 4.38952   1
   7   4  -3 45.4148 5.25595   1
   7   4  -3 40.2298 4.75517   1
  -7   4   3 38.2711 5.34418   2
   7   4  -3 38.8220 4.26527   2
   7   4  -3 41.0212 5.68130   2
  -6  -4   3 36.7569 4.52985   2
  -6  -4   3 35.3146 3.58526   2
  -6  -4   3 31.2304 4.11051   2
   6  -4  -3 34.9447 3.21808   2
   6  -4  -3 36.2713 3.50757   1
   6  -4  -3 41.4383 5.24552   1
  -6  -4   3 42.3666 4.53238   1
  -6  -4   3 38.4300 5.00892   1
   6   4  -3 35.6305 4.49269   1
   6   4  -3 39.9820 4.62453   1
  -6   4   3 33.3876 3.92525   1
  -6   4   3 32.7501 4.60709   2
   6   4  -3 30.5684 3.73574   2
   6   4  -3 38.9578 5.17400   2
  -5  -4   3 33.1613 4.21632   2
  -5  -4   3 37.1346 4.26719   2
   5  -4  -3 31.4106 4.09032   2
  -5  -4   3 36.1120 3.60359   2
   5  -4  -3 36.7389 3.20246   2
  -5  -4   3 45.3747 4.41772   1
   5  -4  -3 34.9675 4.82535   1
  -5  -4   3 33.0413 4.27562   1
  -5   4  -3 100.864 6.87437  -2
   5  -4  -3 100.864 6.87437   1
  -5   4   3 39.5036 4.02304   1
   5   4  -3 38.6724 4.42470   1
   5   4  -3 39.1218 4.32217   1
   5   4  -3 39.8691 4.40800   1
  -5   4   3 32.3663 4.29359   2
   5   4  -3 33.2619 3.65216   2
   5   4  -3 42.0391 4.98778   2
   4  -4  -3 112.500 6.19810   2
  -4  -4   3 105.689 7.27062   2
   4  -4  -3 97.1907 7.71690   2
  -4  -4   3 112.746 8.26096   2
  -4  -4   3 101.506 6.89913   2
  -4   4  -3 188.953 10.3749  -2
   4  -4  -3 188.953 10.3749   1
  -4   4  -3 181.885 11.9602  -2
   4  -4  -3 181.885 11.9602   1
   4   4   3 195.965 10.5142  -2
  -4  -4   3 195.965 10.5142   1
   4   4   3 188.712 11.4842  -2
  -4  -4   3 188.712 11.4842   1
   4   4   3 205.535 11.8847  -2
  -4  -4   3 205.535 11.8847   1
   4  -4  -3 113.435 6.13024   1
   4   4  -3 111.105 8.00457   1
  -4   4   3 110.218 7.67537   1
  -4   4   3 117.702 7.11025   1
   4   4  -3 104.845 7.13744   1
   4   4  -3 99.9138 7.60065   1
   4   4  -3 110.396 6.88041   2
   3   4   3 150.596 8.22966  -2
  -3  -4   3 150.596 8.22966   1
  -3   4  -3 135.852 9.42398  -2
   3  -4  -3 135.852 9.42398   1
  -3   4  -3 136.439 6.86106  -2
   3  -4  -3 136.439 6.86106   1
   3   4   3 137.411 8.92842  -2
  -3  -4   3 137.411 8.92842   1
   3   4   3 148.886 8.98635  -2
  -3  -4   3 148.886 8.98635   1
  -3   4  -3 141.416 8.72249  -2
   3  -4  -3 141.416 8.72249   1
  -3  -4   3 8.79877 2.66623   2
   3  -4  -3 5.51651 1.91858   2
  -3  -4   3 5.38585 1.73920   2
   3  -4  -3 7.06620 1.49575   2
  -3  -4   3 6.22105 1.79568   2
   3   4  -3 10.7533 2.05717   1
   3   4  -3 7.48638 2.02077   1
  -3   4   3 9.15325 2.18150   1
   3   4  -3 9.50174 2.70080   1
   2   4   3 446.525 20.9483  -2
  -2  -4   3 446.525 20.9483   1
  -2   4  -3 463.357 20.8589  -2
   2  -4  -3 463.357 20.8589   1
   2   4   3 398.900 20.2570  -2
  -2  -4   3 398.900 20.2570   1
  -2   4  -3 406.386 21.4109  -2
   2  -4  -3 406.386 21.4109   1
  -2   4  -3 413.756 17.1501  -2
   2  -4  -3 413.756 17.1501   1
   2   4   3 422.651 18.7278  -2
  -2  -4   3 422.651 18.7278   1
  -2  -4   3 101.110 6.21619   2
   2  -4   3 445.228 19.0742  -2
  -2   4   3 445.228 19.0742   1
  -2  -4  -3 423.938 22.0401  -2
   2   4  -3 423.938 22.0401   1
   2  -4   3 447.020 20.9021  -2
  -2   4   3 447.020 20.9021   1
  -2  -4  -3 445.111 18.2561  -2
   2   4  -3 445.111 18.2561   1
  -2  -4  -3 426.856 19.1138  -2
   2   4  -3 426.856 19.1138   1
  -2  -4  -3 450.094 20.9722  -2
   2   4  -3 450.094 20.9722   1
  -2   4   3 109.617 7.86847   1
   1   4   3 58.2807 4.10488  -2
  -1  -4   3 58.2807 4.10488   1
  -1   4  -3 51.6484 3.93298  -2
   1  -4  -3 51.6484 3.93298   1
  -1   4  -3 50.9052 4.92643  -2
   1  -4  -3 50.9052 4.92643   1
   1   4   3 48.8727 4.30167  -2
  -1  -4   3 48.8727 4.30167   1
  -1   4  -3 52.3688 4.64227  -2
   1  -4  -3 52.3688 4.64227   1
   1   4   3 55.1472 4.64060  -2
  -1  -4   3 55.1472 4.64060   1
  -1   4  -3 60.1452 3.58363  -2
   1  -4  -3 60.1452 3.58363   1
  -1  -4  -3 52.4120 3.43140  -2
   1   4  -3 52.4120 3.43140   1
  -1  -4  -3 54.3615 4.69868  -2
   1   4  -3 54.3615 4.69868   1
  -1  -4  -3 54.7269 4.24684  -2
   1   4  -3 54.7269 4.24684   1
   1  -4   3 46.8022 4.93549  -2
  -1   4   3 46.8022 4.93549   1
  -1  -4  -3 54.5374 5.15411  -2
   1   4  -3 54.5374 5.15411   1
   1  -4   3 51.1125 4.60501  -2
  -1   4   3 51.1125 4.60501   1
   1  -4   3 54.6063 4.26899  -2
  -1   4   3 54.6063 4.26899   1
   0   4  -3 448.650 19.5706  -2
   0  -4  -3 448.650 19.5706   1
   0   4   3 550.881 23.9405  -2
   0  -4   3 550.881 23.9405   1
   0   4  -3 484.667 23.8570  -2
   0  -4  -3 484.667 23.8570   1
   0   4  -3 539.142 23.4427  -2
   0  -4  -3 539.142 23.4427   1
   0   4   3 479.652 22.3634  -2
   0  -4   3 479.652 22.3634   1
   0   4  -3 477.095 21.1302  -2
   0  -4  -3 477.095 21.1302   1
   0  -4  -3 443.644 24.4416  -2
   0   4  -3 443.644 24.4416   1
   0  -4  -3 487.909 21.1947  -2
   0   4  -3 487.909 21.1947   1
   0  -4  -3 541.656 19.0967  -2
   0   4  -3 541.656 19.0967   1
   0  -4   3 512.316 21.3915  -2
   0   4   3 512.316 21.3915   1
   0  -4  -3 538.509 23.2193  -2
   0   4  -3 538.509 23.2193   1
   0  -4   3 502.781 23.1602  -2
   0   4   3 502.781 23.1602   1
   0  -4   3 465.657 24.6542  -2
   0   4   3 465.657 24.6542   1
   1   4  -3 58.1712 4.84148  -2
  -1  -4  -3 58.1712 4.84148   1
   1   4  -3 50.2196 3.68903  -2
  -1  -4  -3 50.2196 3.68903   1
  -1   4   3 56.6487 4.05073  -2
   1  -4   3 56.6487 4.05073   1
  -1   4   3 61.7037 4.11907  -2
   1  -4   3 61.7037 4.11907   1
   1   4  -3 40.0402 4.28686  -2
  -1  -4  -3 40.0402 4.28686   1
  -1   4   3 59.8377 4.97306  -2
   1  -4   3 59.8377 4.97306   1
   1   4  -3 50.5481 4.07184  -2
  -1  -4  -3 50.5481 4.07184   1
  -1  -4   3 55.6965 4.18533  -2
   1   4   3 55.6965 4.18533   1
   1  -4  -3 40.7318 4.63032  -2
  -1   4  -3 40.7318 4.63032   1
  -1  -4   3 46.5709 3.41948  -2
   1   4   3 46.5709 3.41948   1
  -1  -4   3 58.3601 5.41512  -2
   1   4   3 58.3601 5.41512   1
   1  -4  -3 55.0088 3.99918  -2
  -1   4  -3 55.0088 3.99918   1
  -1  -4   3 51.6996 4.56734  -2
   1   4   3 51.6996 4.56734   1
   2   4  -3 356.608 20.0105  -2
  -2  -4  -3 356.608 20.0105   1
  -2   4   3 439.635 17.9644  -2
   2  -4   3 439.635 17.9644   1
   2   4  -3 449.878 20.3099  -2
  -2  -4  -3 449.878 20.3099   1
   2   4  -3 414.303 18.1606  -2
  -2  -4  -3 414.303 18.1606   1
  -2   4   3 439.872 20.6724  -2
   2  -4   3 439.872 20.6724   1
   2  -4   3 333.483 17.5985   2
   2   4   3 348.266 15.6160   1
   2   4   3 338.863 16.8310   1
   2  -4  -3 420.796 17.7148  -2
  -2   4  -3 420.796 17.7148   1
  -2  -4   3 397.967 17.5306  -2
   2   4   3 397.967 17.5306   1
  -2  -4   3 407.659 21.3955  -2
   2   4   3 407.659 21.3955   1
   2  -4  -3 385.492 21.0838  -2
  -2   4  -3 385.492 21.0838   1
  -3  -4  -3 145.143 9.25406   2
  -3  -4  -3 137.565 8.13225   2
  -3  -4  -3 154.509 8.69420   2
  -3  -4  -3 146.737 9.59920   2
   3  -4   3 145.784 9.40623   2
   3  -4   3 157.769 8.51327   2
  -3   4   3 154.321 9.53383  -2
   3  -4   3 154.321 9.53383   1
   3   4  -3 153.284 8.30958  -2
  -3  -4  -3 153.284 8.30958   1
   3   4  -3 117.492 8.74088  -2
  -3  -4  -3 117.492 8.74088   1
  -3   4  -3 132.954 7.23265   1
   3   4   3 137.253 8.33685   1
  -3   4  -3 134.107 9.32817   1
   3   4   3 139.629 9.50589   1
   3   4   3 139.902 8.01948   1
  -4  -4  -3 78.1464 5.99539   2
  -4  -4  -3 85.5926 6.73258   2
  -4  -4  -3 79.3052 6.49210   2
   4  -4   3 84.4759 6.31073   2
   4  -4   3 89.0744 6.02314   2
   4   4  -3 184.461 11.9688  -2
  -4  -4  -3 184.461 11.9688   1
  -4   4   3 201.644 12.2441  -2
   4  -4   3 201.644 12.2441   1
  -4  -4  -3 83.2890 5.75658   1
   4   4   3 70.2258 5.84722   1
  -4   4  -3 81.5227 5.03590   1
   4   4   3 86.2905 6.03923   1
  -4   4  -3 74.7182 6.58177   1
   4   4   3 87.4562 7.03525   1
  -4   4  -3 80.8820 5.00466   2
  -5  -4  -3 58.7539 5.61099   2
  -5  -4  -3 63.8712 5.59335   2
  -5  -4  -3 63.1876 5.73397   2
   5  -4   3 62.3117 5.14843   2
  -5  -4  -3 56.3848 6.00994   1
   5  -4   3 55.3936 5.80020   1
  -5  -4  -3 55.1663 4.76021   1
   5   4   3 56.4015 5.74521   2
  -5   4  -3 55.0987 5.95334   2
   5   4   3 66.0475 5.46799   2
   5   4   3 60.7706 5.55106   1
  -5   4  -3 53.6933 4.01069   1
  -5   4  -3 61.3454 5.73018   1
   5   4   3 59.3875 4.83307   1
   5   4   3 63.7321 5.84575   1
  -6  -4  -3 188.954 10.7462   1
  -6  -4  -3 185.580 12.9573   1
   6  -4   3 202.590 13.2173   1
  -6  -4  -3 214.248 12.4132   2
   6  -4   3 219.614 11.7458   2
  -6  -4  -3 216.094 12.7977   2
   6   4   3 185.861 12.1427   1
   6   4   3 188.542 11.6903   1
   6   4   3 192.145 10.4043   1
  -6   4  -3 196.808 9.61060   1
   6   4   3 206.863 12.0329   2
  -6   4  -3 195.171 10.8761   2
  -6   4  -3 210.406 13.6651   2
   6   4   3 187.154 13.0526   2
  -7  -4  -3 4.27598 2.15942   2
   7  -4   3 7.42643 2.42569   2
  -7  -4  -3 7.55941 2.59412   2
  -7  -4  -3 10.4491 3.41666   1
  -7  -4  -3 9.41494 2.61091   1
   7  -4   3 7.36267 2.89635   1
   7   4   3 5.55617 2.34210   1
   7   4   3 6.62827 1.70647   1
  -7   4  -3 7.70152 1.93056   1
  -7   4  -3 4.64295 1.49202   2
  -7   4  -3 9.25625 3.39189   2
   7   4   3 12.2040 2.99466   2
   7   4   3 8.60516 2.78321   2
   8  -4   3 26.7683 4.75459   1
  -8  -4  -3 22.6366 3.58591   1
  -8  -4  -3 34.8030 5.39703   1
   8  -4   3 25.8642 3.83225   2
  -8  -4  -3 31.1577 4.09031   2
  -8  -4  -3 31.2255 4.49624   2
  -8   4  -3 25.8776 2.95507   1
   8   4   3 32.8680 4.56730   1
  -8   4  -3 28.9097 2.34071   2
   8   4   3 34.0334 4.62966   2
   8   4   3 32.1342 5.16927   2
  -8   4  -3 32.4854 5.12590   2
  -9  -4  -3 18.6991 3.77424   2
   9  -4   3 16.0702 3.88043   2
  -9  -4  -3 18.8986 3.45325   2
  -9  -4  -3 18.0807 3.52488   1
  -9  -4  -3 15.0610 3.55554   1
   9  -4   3 17.7141 5.06355   1
   9   4   3 20.0125 4.38068   2
   9   4   3 18.7250 3.88300   2
  -9   4  -3 17.1257 3.95279   2
  -9   4  -3 15.0783 2.33786   1
   9   4   3 8.66070 3.03552   1
  10   4   3 10.5953 4.74674   2
   9  -5  -3 0.73990 0.88892   2
  -9  -5   3 2.07723 1.92099   2
   9  -5  -3 0.29828 1.42481   1
  -9  -5   3 2.11077 2.60219   1
   9   5  -3 0.07823 1.69342   2
  -9   5   3 0.57822 2.34121   2
   9   5  -3 0.59150 2.04841   2
   9   5  -3 1.64518 1.44361   1
  -9   5   3 1.88214 1.99202   1
   9   5  -3 -1.6369 1.17220   1
  -8  -5   3 40.4841 5.16775   2
  -8  -5   3 33.8555 3.54610   2
   8  -5  -3 33.0802 3.51594   2
   8  -5  -3 40.9365 5.94677   1
  -8  -5   3 31.6919 5.54876   1
   8   5  -3 37.2467 5.06290   1
   8   5  -3 41.1870 4.90199   1
  -8   5   3 30.8931 4.41705   1
   8   5  -3 35.8771 6.23137   2
   8   5  -3 38.9869 4.79584   2
  -8   5   3 34.0538 5.59117   2
   7  -5  -3 7.48073 3.01982   1
  -7  -5   3 6.05783 3.12249   1
   7  -5  -3 4.95938 1.43551   1
  -7  -5   3 9.32893 3.23427   1
  -7  -5   3 5.99684 2.12263   2
  -7  -5   3 5.72770 2.36692   2
   7  -5  -3 4.37709 1.57208   2
   7   5  -3 3.88047 2.11130   1
   7   5  -3 2.09078 1.80803   1
  -7   5   3 3.52558 2.13260   1
   7   5  -3 3.35975 2.25768   2
   7   5  -3 7.94978 2.66383   2
  -7   5   3 4.25446 2.36816   2
  -6  -5   3 33.5755 4.26711   1
  -6  -5   3 34.4552 4.88068   1
   6  -5  -3 28.2938 4.94260   1
   6  -5  -3 35.0154 3.57142   1
  -6  -5   3 37.6715 4.75793   2
   6  -5  -3 35.3406 3.51356   2
  -6  -5   3 33.1407 4.54618   2
  -6  -5   3 34.5017 3.97492   2
  -6   5   3 31.1233 4.03193   1
   6   5  -3 34.9819 4.64279   1
   6   5  -3 37.2495 4.54021   1
   6   5  -3 33.0840 5.08178   2
   6   5  -3 31.5286 4.12051   2
  -6   5   3 36.5187 5.01912   2
  -5  -5   3 39.7743 4.63962   2
   5  -5  -3 41.2129 3.76192   2
  -5  -5   3 31.0843 4.58534   2
   5  -5  -3 42.8632 5.08651   2
  -5  -5   3 36.7877 4.14011   2
   5  -5  -3 46.7432 5.75817   1
  -5  -5   3 40.9996 5.10996   1
  -5   5  -3 138.509 8.64203  -2
   5  -5  -3 138.509 8.64203   1
   5   5  -3 40.5199 5.16588   2
  -5   5   3 43.6321 5.33610   2
   5   5  -3 33.3974 4.07765   2
  -5   5   3 39.3332 4.36671   1
   5   5  -3 47.1472 4.89555   1
   5   5  -3 46.0947 5.21144   1
   5   5  -3 43.1099 5.15363   1
  -4  -5   3 77.7405 7.18044   2
   4  -5  -3 77.0801 7.13814   2
  -4  -5   3 74.8788 6.13970   2
  -4  -5   3 75.0064 5.97396   2
   4  -5  -3 69.5292 5.30506   2
  -4   5  -3 81.4764 7.66754  -2
   4  -5  -3 81.4764 7.66754   1
  -4   5  -3 86.7000 6.33023  -2
   4  -5  -3 86.7000 6.33023   1
   4   5   3 78.9151 7.00141  -2
  -4  -5   3 78.9151 7.00141   1
   4   5  -3 71.9620 6.61149   1
  -4   5   3 73.7357 5.80735   1
  -4   5   3 78.8311 6.81279   1
   4   5  -3 77.8956 7.01183   1
   4   5  -3 71.3342 5.79489   1
   4   5  -3 76.8437 6.01020   2
   3  -5  -3 107.352 6.53500   2
  -3  -5   3 100.636 8.40122   2
  -3  -5   3 107.855 7.58239   2
   3  -5  -3 96.8284 8.20690   2
  -3  -5   3 97.5352 6.67813   2
  -3   5  -3 218.542 12.0752  -2
   3  -5  -3 218.542 12.0752   1
   3   5   3 189.604 11.9952  -2
  -3  -5   3 189.604 11.9952   1
   3   5   3 197.454 12.2448  -2
  -3  -5   3 197.454 12.2448   1
  -3   5   3 145.348 8.05467   1
   3   5  -3 101.786 6.94925   1
  -3   5   3 108.284 8.70366   1
  -3  -5  -3 200.741 12.3411  -2
   3   5  -3 200.741 12.3411   1
  -3  -5  -3 204.140 13.1911  -2
   3   5  -3 204.140 13.1911   1
  -2   5  -3 25.2747 3.87822  -2
   2  -5  -3 25.2747 3.87822   1
  -2   5  -3 29.2846 3.90394  -2
   2  -5  -3 29.2846 3.90394   1
   2   5   3 29.7415 3.89776  -2
  -2  -5   3 29.7415 3.89776   1
   2   5   3 31.2204 3.94702  -2
  -2  -5   3 31.2204 3.94702   1
  -2  -5  -3 29.4411 4.15686  -2
   2   5  -3 29.4411 4.15686   1
   2  -5   3 34.3117 3.80658  -2
  -2   5   3 34.3117 3.80658   1
   2  -5   3 25.8626 4.11770  -2
  -2   5   3 25.8626 4.11770   1
  -2  -5  -3 27.0005 2.92218  -2
   2   5  -3 27.0005 2.92218   1
  -2  -5  -3 27.6914 4.27816  -2
   2   5  -3 27.6914 4.27816   1
  -2  -5  -3 38.7807 3.94955  -2
   2   5  -3 38.7807 3.94955   1
   1   5   3 101.602 7.19331  -2
  -1  -5   3 101.602 7.19331   1
   1   5   3 71.2038 6.02429  -2
  -1  -5   3 71.2038 6.02429   1
  -1   5  -3 83.0584 6.56600  -2
   1  -5  -3 83.0584 6.56600   1
  -1   5  -3 73.6728 6.81097  -2
   1  -5  -3 73.6728 6.81097   1
  -1  -5  -3 93.2848 6.30746  -2
   1   5  -3 93.2848 6.30746   1
   1  -5   3 86.9956 6.80873  -2
  -1   5   3 86.9956 6.80873   1
   1  -5   3 96.9096 6.37633  -2
  -1   5   3 96.9096 6.37633   1
  -1  -5  -3 84.6852 7.41278  -2
   1   5  -3 84.6852 7.41278   1
   1  -5   3 83.8949 7.32709  -2
  -1   5   3 83.8949 7.32709   1
   0   5   3 210.110 11.7921  -2
   0  -5   3 210.110 11.7921   1
   0   5   3 246.467 13.3048  -2
   0  -5   3 246.467 13.3048   1
   0   5  -3 218.521 11.3210  -2
   0  -5  -3 218.521 11.3210   1
   0   5  -3 208.327 13.0072  -2
   0  -5  -3 208.327 13.0072   1
   0   5  -3 226.242 12.6557  -2
   0  -5  -3 226.242 12.6557   1
   0   5  -3 215.273 9.91753  -2
   0  -5  -3 215.273 9.91753   1
   0  -5   3 247.999 11.8865  -2
   0   5   3 247.999 11.8865   1
   0  -5  -3 200.000 13.3884  -2
   0   5  -3 200.000 13.3884   1
   0  -5   3 215.618 12.5682  -2
   0   5   3 215.618 12.5682   1
   0  -5   3 208.512 13.6430  -2
   0   5   3 208.512 13.6430   1
   0  -5  -3 238.311 11.6288  -2
   0   5  -3 238.311 11.6288   1
   1   5  -3 92.1581 5.37061  -2
  -1  -5  -3 92.1581 5.37061   1
   1   5  -3 73.9533 6.61764  -2
  -1  -5  -3 73.9533 6.61764   1
  -1   5   3 88.7357 5.99314  -2
   1  -5   3 88.7357 5.99314   1
   1   5  -3 93.8967 6.16628  -2
  -1  -5  -3 93.8967 6.16628   1
   1   5  -3 85.9741 6.72856  -2
  -1  -5  -3 85.9741 6.72856   1
  -1   5   3 105.093 7.50418  -2
   1  -5   3 105.093 7.50418   1
   1  -5  -3 73.8766 7.05554  -2
  -1   5  -3 73.8766 7.05554   1
  -1  -5   3 78.4553 6.49631  -2
   1   5   3 78.4553 6.49631   1
  -1  -5   3 92.2374 6.11567  -2
   1   5   3 92.2374 6.11567   1
  -1  -5   3 69.6772 4.64291  -2
   1   5   3 69.6772 4.64291   1
  -1  -5   3 88.2702 7.59885  -2
   1   5   3 88.2702 7.59885   1
   1  -5  -3 94.5256 6.07782  -2
  -1   5  -3 94.5256 6.07782   1
  -2   5   3 34.2726 4.26559  -2
   2  -5   3 34.2726 4.26559   1
   2   5  -3 37.0255 3.86419  -2
  -2  -5  -3 37.0255 3.86419   1
   2   5  -3 28.3490 4.01363  -2
  -2  -5  -3 28.3490 4.01363   1
   2   5  -3 26.2242 4.02160  -2
  -2  -5  -3 26.2242 4.02160   1
  -2   5   3 37.2890 3.32035  -2
   2  -5   3 37.2890 3.32035   1
  -2  -5   3 26.2738 3.75128  -2
   2   5   3 26.2738 3.75128   1
   2  -5  -3 24.5254 4.05941  -2
  -2   5  -3 24.5254 4.05941   1
   2  -5  -3 37.9647 3.77463  -2
  -2   5  -3 37.9647 3.77463   1
  -2  -5   3 25.1062 2.89961  -2
   2   5   3 25.1062 2.89961   1
  -2  -5   3 35.5266 4.91814  -2
   2   5   3 35.5266 4.91814   1
   3   5  -3 182.863 10.5060  -2
  -3  -5  -3 182.863 10.5060   1
  -3   5   3 208.836 12.6092  -2
   3  -5   3 208.836 12.6092   1
   3   5  -3 189.764 12.2411  -2
  -3  -5  -3 189.764 12.2411   1
   3  -5   3 92.0367 4.74533   1
  -3  -5  -3 90.0275 6.11043   2
   3  -5   3 84.5860 7.32410   2
   3  -5   3 101.044 6.79364   2
   3   5   3 81.1856 6.05612   1
   3   5   3 91.8189 6.91548   1
  -3   5  -3 88.6808 5.98820   1
   3   5   3 95.6043 7.96255   1
  -3   5  -3 80.5963 7.45755   1
   4  -5   3 2.20999 1.71389   2
  -4  -5  -3 3.90125 1.98373   2
  -4  -5  -3 1.64769 1.53478   2
  -4  -5  -3 2.75258 1.57193   2
   4  -5   3 2.91709 1.68297   2
   4   5  -3 73.9016 7.29712  -2
  -4  -5  -3 73.9016 7.29712   1
  -4   5   3 86.9729 7.65851  -2
   4  -5   3 86.9729 7.65851   1
  -4   5  -3 2.83744 1.92059   1
   4   5   3 3.24149 1.80521   1
   4   5   3 3.33289 2.11454   1
   4   5   3 5.96681 2.07008   1
  -4   5  -3 2.63563 1.34978   1
   5  -5   3 92.1468 8.24359   1
  -5  -5  -3 83.1055 6.66712   1
  -5  -5  -3 84.9127 8.08680   1
  -5  -5  -3 92.5455 7.96593   2
  -5  -5  -3 97.7095 7.89288   2
   5  -5   3 92.8807 6.94286   2
  -5  -5  -3 94.4589 7.21911   2
  -5   5  -3 93.9561 8.47252   2
   5   5   3 87.2091 7.61990   2
   5   5   3 101.541 7.63865   1
  -5   5  -3 101.508 8.43034   1
   5   5   3 89.0540 7.93572   1
   5   5   3 90.2680 6.92084   1
  -5   5  -3 93.3208 6.02662   1
   6  -5   3 24.3642 4.37765   1
  -6  -5  -3 29.0024 3.96294   1
  -6  -5  -3 26.7520 4.61022   1
  -6  -5  -3 28.1490 4.32429   2
  -6  -5  -3 28.0753 4.03045   2
   6  -5   3 30.0656 3.85927   2
   6   5   3 23.7196 3.85107   1
  -6   5  -3 28.8941 3.18371   1
   6   5   3 22.3074 3.85788   1
   6   5   3 23.5220 3.34679   1
   6   5   3 22.8125 3.98970   2
  -6   5  -3 29.5221 4.94051   2
  -6   5  -3 26.2270 3.28379   2
  -7  -5  -3 34.7234 4.69649   2
  -7  -5  -3 35.5522 4.70899   2
   7  -5   3 28.4515 4.09226   2
  -7  -5  -3 31.7669 5.37225   1
  -7  -5  -3 35.4231 4.41231   1
   7  -5   3 28.9799 5.03001   1
  -7   5  -3 46.8197 6.07258   2
   7   5   3 36.8022 5.26693   2
  -7   5  -3 31.9519 3.24798   2
   7   5   3 37.2459 4.91663   1
  -7   5  -3 33.0861 3.49050   1
   7   5   3 34.8157 3.71826   1
  -8  -5  -3 29.6154 4.56951   2
  -8  -5  -3 28.4140 4.26358   2
   8  -5   3 28.4126 4.27432   2
  -8  -5  -3 36.4996 4.69248   1
   8  -5   3 29.2928 5.36451   1
  -8  -5  -3 42.4669 6.15275   1
  -8   5  -3 33.3156 3.52258   1
   8   5   3 36.1480 3.36679   1
   8   5   3 35.2662 4.94796   1
  -8   5  -3 39.5027 5.78120   2
   8   5   3 29.4477 4.92250   2
   9  -5   3 30.5645 4.85358   2
  -9  -5  -3 39.1697 5.27729   2
  -9  -5  -3 37.0129 4.57188   2
  -9  -5  -3 31.0161 5.19791   1
  -9  -5  -3 31.2207 4.81451   1
   9  -5   3 35.3040 6.25336   1
  -9   5  -3 31.9301 3.51485   1
   9   5   3 39.0443 5.32360   1
  -9   5  -3 29.9666 5.16543   2
   9   5   3 33.6563 5.82231   2
   8  -6  -3 -0.2510 1.02653   2
  -8  -6   3 4.32718 1.96144   2
  -8  -6   3 0.71877 1.48197   2
  -8  -6   3 6.46401 3.36267   1
   8  -6  -3 0.75871 1.38222   1
  -8   6   3 -0.7268 1.40184   2
   8   6  -3 -2.1935 1.62553   2
   8   6  -3 0.44538 2.39865   2
  -8   6   3 0.79512 1.86034   1
   8   6  -3 0.80671 1.16670   1
   8   6  -3 -1.1917 1.18936   1
   7  -6  -3 25.9208 4.83026   1
   7  -6  -3 20.9435 2.41126   1
  -7  -6   3 16.1602 3.75947   1
   7  -6  -3 21.8679 2.95761   2
  -7  -6   3 18.4561 3.40384   2
  -7  -6   3 21.9830 3.95964   2
   7   6  -3 17.8983 3.61714   2
  -7   6   3 21.9433 4.58490   2
   7   6  -3 28.9901 5.35527   2
  -7   6   3 29.2837 4.09833   1
   7   6  -3 23.2204 3.99111   1
   7   6  -3 22.9142 3.77376   1
  -6   6  -3 17.4848 3.41167  -2
   6  -6  -3 17.4848 3.41167   1
  -6  -6   3 9.85010 3.45809   1
   6  -6  -3 15.0308 4.32204   1
   6  -6  -3 9.00054 2.46975   2
  -6  -6   3 7.48891 3.13911   2
  -6  -6   3 6.56031 2.64060   2
  -6  -6   3 9.13630 2.80546   2
  -6   6   3 8.79769 3.39036   2
   6   6  -3 10.2784 3.64189   2
   6   6  -3 9.83087 3.14074   2
   6   6  -3 10.0556 3.42027   1
  -6   6   3 9.49424 2.89870   1
   6   6  -3 7.13042 2.69482   1
   5  -6  -3 103.969 9.35957   1
  -5  -6   3 90.7724 8.52056   1
  -5   6  -3 186.433 11.0230  -2
   5  -6  -3 186.433 11.0230   1
   5  -6  -3 88.5433 6.53771   2
  -5  -6   3 90.0569 7.40339   2
  -5  -6   3 82.9029 8.28083   2
  -5  -6   3 100.161 7.59488   2
   5   6  -3 100.553 8.59141   1
   5   6  -3 109.035 9.25246   1
  -5   6   3 96.0584 7.63487   1
   5   6  -3 109.264 7.86611   1
   5   6  -3 81.1152 7.00250   2
   5   6  -3 94.4382 8.82729   2
  -4  -6   3 27.3813 4.56850   2
  -4  -6   3 33.5108 4.02116   2
  -4  -6   3 32.9595 4.37911   2
   4  -6  -3 33.6585 3.95338   2
   4  -6  -3 35.8151 5.27737   2
   4   6   3 58.9870 6.43565  -2
  -4  -6   3 58.9870 6.43565   1
  -4   6  -3 47.9560 6.19003  -2
   4  -6  -3 47.9560 6.19003   1
   4   6  -3 24.4202 4.48965   1
   4   6  -3 33.0820 4.73708   1
  -4   6   3 31.7092 4.78129   1
   4   6  -3 32.5952 3.77161   1
  -4   6   3 27.8807 3.76888   1
   3   6   3 171.017 11.8539  -2
  -3  -6   3 171.017 11.8539   1
  -3   6  -3 156.924 12.2928  -2
   3  -6  -3 156.924 12.2928   1
  -3   6  -3 216.139 12.2055  -2
   3  -6  -3 216.139 12.2055   1
   3   6   3 204.086 12.5646  -2
  -3  -6   3 204.086 12.5646   1
   3  -6  -3 113.498 7.84582   2
  -3  -6   3 127.335 9.05637   2
  -3  -6  -3 193.522 12.4771  -2
   3   6  -3 193.522 12.4771   1
  -3  -6  -3 172.996 12.9430  -2
   3   6  -3 172.996 12.9430   1
   3  -6   3 177.904 10.8911  -2
  -3   6   3 177.904 10.8911   1
  -3   6   3 124.566 10.2787   1
  -2   6  -3 106.099 9.23185  -2
   2  -6  -3 106.099 9.23185   1
   2   6   3 123.572 8.88826  -2
  -2  -6   3 123.572 8.88826   1
   2   6   3 107.125 8.60780  -2
  -2  -6   3 107.125 8.60780   1
  -2   6  -3 130.203 9.02013  -2
   2  -6  -3 130.203 9.02013   1
   2  -6   3 124.026 10.1302  -2
  -2   6   3 124.026 10.1302   1
  -2  -6  -3 119.946 8.17488  -2
   2   6  -3 119.946 8.17488   1
  -2  -6  -3 113.478 9.75424  -2
   2   6  -3 113.478 9.75424   1
   2  -6   3 127.661 8.38141  -2
  -2   6   3 127.661 8.38141   1
   1   6   3 26.5338 3.87347  -2
  -1  -6   3 26.5338 3.87347   1
  -1   6  -3 26.9407 4.42243  -2
   1  -6  -3 26.9407 4.42243   1
  -1   6  -3 32.3551 4.31478  -2
   1  -6  -3 32.3551 4.31478   1
   1   6   3 27.7941 4.15456  -2
  -1  -6   3 27.7941 4.15456   1
  -1  -6  -3 26.9788 4.71843  -2
   1   6  -3 26.9788 4.71843   1
   1  -6   3 33.4327 4.05398  -2
  -1   6   3 33.4327 4.05398   1
  -1  -6  -3 32.2310 3.91653  -2
   1   6  -3 32.2310 3.91653   1
   1  -6   3 33.1386 5.09721  -2
  -1   6   3 33.1386 5.09721   1
   0   6   3 71.8046 5.83044  -2
   0  -6   3 71.8046 5.83044   1
   0   6  -3 58.4994 6.33531  -2
   0  -6  -3 58.4994 6.33531   1
   0   6  -3 66.8691 6.18642  -2
   0  -6  -3 66.8691 6.18642   1
   0   6   3 64.0607 6.36551  -2
   0  -6   3 64.0607 6.36551   1
   0  -6  -3 69.9181 7.12260  -2
   0   6  -3 69.9181 7.12260   1
   0  -6   3 74.3968 6.01272  -2
   0   6   3 74.3968 6.01272   1
   0  -6   3 56.4926 5.97824  -2
   0   6   3 56.4926 5.97824   1
   0  -6  -3 77.7319 5.98541  -2
   0   6  -3 77.7319 5.98541   1
   0  -6   3 64.0490 6.97866  -2
   0   6   3 64.0490 6.97866   1
  -1   6   3 30.5595 4.34180  -2
   1  -6   3 30.5595 4.34180   1
   1   6  -3 24.2072 4.04200  -2
  -1  -6  -3 24.2072 4.04200   1
  -1   6   3 31.3337 3.66863  -2
   1  -6   3 31.3337 3.66863   1
   1   6  -3 23.1137 3.84141  -2
  -1  -6  -3 23.1137 3.84141   1
  -1  -6   3 21.0264 4.29243  -2
   1   6   3 21.0264 4.29243   1
   1  -6  -3 27.3220 4.74671  -2
  -1   6  -3 27.3220 4.74671   1
   1  -6  -3 31.0533 3.88886  -2
  -1   6  -3 31.0533 3.88886   1
  -1  -6   3 24.4616 4.08741  -2
   1   6   3 24.4616 4.08741   1
  -2   6   3 125.330 7.70786  -2
   2  -6   3 125.330 7.70786   1
   2   6  -3 100.332 8.64958  -2
  -2  -6  -3 100.332 8.64958   1
   2   6  -3 124.125 7.32320  -2
  -2  -6  -3 124.125 7.32320   1
   2   6  -3 114.291 7.93479  -2
  -2  -6  -3 114.291 7.93479   1
  -2   6   3 111.717 9.18010  -2
   2  -6   3 111.717 9.18010   1
   2  -6  -3 124.627 10.1399  -2
  -2   6  -3 124.627 10.1399   1
  -2  -6   3 122.486 9.02330  -2
   2   6   3 122.486 9.02330   1
  -2  -6   3 104.620 9.49667  -2
   2   6   3 104.620 9.49667   1
   2  -6  -3 119.396 7.91095  -2
  -2   6  -3 119.396 7.91095   1
   3  -6   3 70.3286 7.31452   2
  -3   6   3 187.165 12.7369  -2
   3  -6   3 187.165 12.7369   1
   3   6  -3 187.373 11.0091  -2
  -3  -6  -3 187.373 11.0091   1
   3   6  -3 179.848 12.4722  -2
  -3  -6  -3 179.848 12.4722   1
  -3  -6   3 173.172 10.0712  -2
   3   6   3 173.172 10.0712   1
   3  -6  -3 198.880 13.6670  -2
  -3   6  -3 198.880 13.6670   1
  -3  -6   3 173.847 13.0476  -2
   3   6   3 173.847 13.0476   1
   3   6   3 81.6881 7.20900   1
  -4  -6  -3 25.0562 4.55274   2
  -4  -6  -3 32.6570 4.67786   2
   4  -6   3 28.7684 3.94050   2
  -4  -6  -3 28.7439 3.62440   2
   4  -6   3 36.0227 5.02252   2
   4   6  -3 61.5966 6.87688  -2
  -4  -6  -3 61.5966 6.87688   1
  -4   6   3 61.2884 6.89167  -2
   4  -6   3 61.2884 6.89167   1
   4   6  -3 60.7430 5.82098  -2
  -4  -6  -3 60.7430 5.82098   1
   4   6   3 27.9507 4.55348   1
   4   6   3 28.3170 4.23192   1
  -4   6  -3 27.2530 3.42849   1
  -4   6  -3 31.2453 4.87790   1
   4   6   3 31.3059 3.93514   1
  -5  -6  -3 95.2053 7.49847   1
  -5  -6  -3 91.9982 8.84606   1
  -5  -6  -3 85.8679 7.84626   2
  -5  -6  -3 98.1300 8.65554   2
   5  -6   3 83.4518 6.97252   2
  -5  -6  -3 102.528 7.44328   2
  -5   6   3 176.974 13.1414  -2
   5  -6   3 176.974 13.1414   1
   5   6   3 75.3595 8.06258   1
   5   6   3 93.0673 7.59319   1
  -5   6  -3 98.6184 10.4626   1
   5   6   3 90.4937 7.44949   1
   5   6   3 73.3341 7.59363   2
  -5   6  -3 85.7447 8.68407   2
   6  -6   3 10.5849 2.98539   2
  -6  -6  -3 11.7171 3.63528   2
  -6  -6  -3 10.6900 3.41567   2
  -6  -6  -3 10.1923 3.17977   1
  -6  -6  -3 10.2457 3.42508   1
   6  -6   3 11.5529 3.89837   1
   6   6   3 8.39573 2.59393   1
   6   6   3 9.50758 3.30223   1
   6   6   3 10.8261 3.36093   1
  -6   6  -3 12.1141 2.40995   1
  -6   6  -3 12.4490 4.07079   2
   6   6   3 8.06670 2.99723   2
  -7  -6  -3 13.3989 4.25812   1
   7  -6   3 18.9089 4.15253   1
  -7  -6  -3 20.2798 3.68399   1
   7  -6   3 18.6598 3.47271   2
  -7  -6  -3 14.0844 3.82269   2
  -7  -6  -3 21.3707 3.95838   2
   7   6   3 20.7973 4.13480   2
  -7   6  -3 24.8000 4.38081   2
  -7   6  -3 21.2638 2.65262   2
  -7   6  -3 13.1035 2.52581   1
   7   6   3 18.1741 3.33463   1
   7   6   3 17.9722 3.69166   1
  -8  -6  -3 9.34440 2.87445   2
   8  -6   3 11.6691 3.58159   2
  -8  -6  -3 9.94464 2.83999   2
  -8  -6  -3 10.2035 4.25086   1
   8  -6   3 9.77651 3.72846   1
  -8  -6  -3 13.8417 3.89827   1
   8   6   3 6.79797 3.34582   2
  -8   6  -3 11.0424 3.40163   2
   8   6   3 10.2026 3.30130   1
  -8   6  -3 9.87736 2.19039   1
   8   6   3 6.67876 2.30255   1
  -8  -7   3 19.5616 3.98035   2
  -8  -7   3 13.5199 5.30277   1
  -7  -7   3 12.8299 4.29206   1
   7  -7  -3 9.36748 3.44206   1
   7  -7  -3 11.4125 2.00249   1
   7  -7  -3 9.38829 2.89300   2
  -7  -7   3 12.4807 3.57062   2
  -7  -7   3 10.5327 2.52681   2
   7   7  -3 12.2754 4.72933   2
  -7   7   3 13.7917 4.49172   2
  -7   7   3 12.6841 3.76212   1
   7   7  -3 13.8559 3.30104   1
  -6  -7   3 15.4191 3.97301   2
  -6  -7   3 15.9799 3.27799   2
  -6  -7   3 16.1760 3.92457   2
   6  -7  -3 18.8439 3.45321   2
   6  -7  -3 19.1680 5.24194   1
  -6  -7   3 12.0353 3.85066   1
  -6   7  -3 46.3154 5.36840  -2
   6  -7  -3 46.3154 5.36840   1
   6   7  -3 21.3143 4.06209   1
  -6   7   3 15.9304 3.39509   1
   6   7  -3 14.9588 4.77615   2
  -6   7   3 16.1250 3.96299   2
   5  -7  -3 13.5253 3.99711   1
  -5  -7   3 15.8523 3.89795   1
   5  -7  -3 16.3897 3.17228   2
  -5  -7   3 11.9713 4.14123   2
  -5  -7   3 16.7726 3.59094   2
  -5   7  -3 25.2500 4.20661  -2
   5  -7  -3 25.2500 4.20661   1
  -5   7   3 14.6579 3.76430   1
   5   7  -3 20.9477 4.19507   1
   5   7  -3 20.1305 4.35729   1
   4  -7  -3 20.9056 3.53421   2
  -4  -7   3 19.2529 4.22713   2
  -4  -7   3 21.5735 4.12825   2
   4  -7  -3 24.5871 4.60474   2
  -4   7  -3 37.9198 6.10240  -2
   4  -7  -3 37.9198 6.10240   1
   4   7   3 42.7094 5.69302  -2
  -4  -7   3 42.7094 5.69302   1
  -4   7   3 23.5339 3.85084   1
   4   7  -3 22.6449 4.58334   1
  -4   7   3 23.5311 1.88703   2
  -3   7  -3 182.692 11.9885  -2
   3  -7  -3 182.692 11.9885   1
   3   7   3 166.940 12.2552  -2
  -3  -7   3 166.940 12.2552   1
   3   7   3 187.823 12.6478  -2
  -3  -7   3 187.823 12.6478   1
  -3   7  -3 139.487 12.3699  -2
   3  -7  -3 139.487 12.3699   1
   3  -7   3 196.938 11.8110  -2
  -3   7   3 196.938 11.8110   1
   3  -7   3 196.731 14.2237  -2
  -3   7   3 196.731 14.2237   1
  -3  -7  -3 182.459 13.8632  -2
   3   7  -3 182.459 13.8632   1
  -2   7  -3 44.6392 6.22663  -2
   2  -7  -3 44.6392 6.22663   1
   2   7   3 46.7577 5.78936  -2
  -2  -7   3 46.7577 5.78936   1
   2   7   3 48.6176 5.84760  -2
  -2  -7   3 48.6176 5.84760   1
  -2   7  -3 61.5809 6.29183  -2
   2  -7  -3 61.5809 6.29183   1
  -2  -7  -3 50.1062 6.91617  -2
   2   7  -3 50.1062 6.91617   1
   2  -7   3 52.3992 6.95561  -2
  -2   7   3 52.3992 6.95561   1
   2  -7   3 52.3379 5.54459  -2
  -2   7   3 52.3379 5.54459   1
   1   7   3 189.449 12.0686  -2
  -1  -7   3 189.449 12.0686   1
   1   7   3 168.825 12.4266  -2
  -1  -7   3 168.825 12.4266   1
  -1   7  -3 205.380 12.7197  -2
   1  -7  -3 205.380 12.7197   1
  -1   7  -3 184.589 13.3965  -2
   1  -7  -3 184.589 13.3965   1
  -1  -7  -3 191.826 14.2450  -2
   1   7  -3 191.826 14.2450   1
   1  -7   3 191.749 14.2753  -2
  -1   7   3 191.749 14.2753   1
  -1  -7  -3 190.818 11.7246  -2
   1   7  -3 190.818 11.7246   1
   0   7   3 116.790 9.63594  -2
   0  -7   3 116.790 9.63594   1
   0   7   3 125.706 8.90243  -2
   0  -7   3 125.706 8.90243   1
   0   7  -3 127.239 10.2078  -2
   0  -7  -3 127.239 10.2078   1
   0   7  -3 124.040 9.45345  -2
   0  -7  -3 124.040 9.45345   1
   0  -7  -3 120.462 8.74938  -2
   0   7  -3 120.462 8.74938   1
   0  -7   3 123.787 10.8959  -2
   0   7   3 123.787 10.8959   1
   0  -7  -3 107.916 10.1020  -2
   0   7  -3 107.916 10.1020   1
   1   7  -3 216.453 13.3022  -2
  -1  -7  -3 216.453 13.3022   1
  -1   7   3 185.447 13.1844  -2
   1  -7   3 185.447 13.1844   1
   1   7  -3 166.219 12.7355  -2
  -1  -7  -3 166.219 12.7355   1
  -1   7   3 212.713 12.0879  -2
   1  -7   3 212.713 12.0879   1
  -1  -7   3 181.628 14.1975  -2
   1   7   3 181.628 14.1975   1
   1  -7  -3 183.905 11.5468  -2
  -1   7  -3 183.905 11.5468   1
   1  -7  -3 191.849 14.2943  -2
  -1   7  -3 191.849 14.2943   1
  -1  -7   3 213.079 13.5376  -2
   1   7   3 213.079 13.5376   1
  -2   7   3 45.2431 5.87456  -2
   2  -7   3 45.2431 5.87456   1
  -2   7   3 48.9896 4.82045  -2
   2  -7   3 48.9896 4.82045   1
   2   7  -3 34.6577 5.13378  -2
  -2  -7  -3 34.6577 5.13378   1
  -2  -7   3 39.8007 6.31025  -2
   2   7   3 39.8007 6.31025   1
   2  -7  -3 50.3214 5.52367  -2
  -2   7  -3 50.3214 5.52367   1
  -2  -7   3 59.8760 6.53123  -2
   2   7   3 59.8760 6.53123   1
   2  -7  -3 48.3556 6.70212  -2
  -2   7  -3 48.3556 6.70212   1
  -3   7   3 202.319 10.4384  -2
   3  -7   3 202.319 10.4384   1
   3   7  -3 154.542 12.2890  -2
  -3  -7  -3 154.542 12.2890   1
  -3   7   3 184.543 13.1927  -2
   3  -7   3 184.543 13.1927   1
   3  -7  -3 172.451 11.0156  -2
  -3   7  -3 172.451 11.0156   1
  -3  -7   3 164.937 13.4632  -2
   3   7   3 164.937 13.4632   1
   3  -7  -3 175.421 13.7423  -2
  -3   7  -3 175.421 13.7423   1
  -3  -7   3 181.133 12.6441  -2
   3   7   3 181.133 12.6441   1
   4   7  -3 47.6670 6.61783  -2
  -4  -7  -3 47.6670 6.61783   1
  -4   7   3 39.3859 6.08655  -2
   4  -7   3 39.3859 6.08655   1
   4  -7   3 21.7248 3.81961   2
   4   7   3 19.7028 4.46196   1
  -4   7  -3 21.0250 4.28342   1
   4   7   3 17.8006 3.94165   1
  -4   7  -3 19.7165 3.39563   1
  -5  -7  -3 14.9000 4.13040   2
   5  -7   3 15.1694 3.76921   2
  -5  -7  -3 9.69823 3.80126   2
  -5   7   3 22.5859 5.03913  -2
   5  -7   3 22.5859 5.03913   1
   5   7  -3 23.0292 5.27108  -2
  -5  -7  -3 23.0292 5.27108   1
   5   7   3 11.7622 3.53697   1
   5   7   3 10.5410 3.82994   1
  -5   7  -3 11.5883 3.95104   2
   5   7   3 4.87888 2.57854   2
  -6  -7  -3 30.7364 4.91341   2
   6  -7   3 24.3748 4.10024   2
  -6  -7  -3 24.6089 5.24020   1
   6  -7   3 26.1625 5.08207   1
   6   7   3 24.6223 4.00617   1
  -6   7  -3 30.1542 4.03499   1
   6   7   3 24.6073 4.69980   1
   6   7   3 26.3615 4.13103   1
  -6   7  -3 19.9255 4.62852   2
   6   7   3 31.7709 5.02877   2
   7  -7   3 8.67176 3.25909   2
  -7  -7  -3 7.09418 2.85104   2
  -7  -7  -3 6.63804 3.62370   1
   7  -7   3 6.14628 3.29914   1
   7   7   3 10.0146 3.02845   1
  -7   7  -3 5.36356 2.33918   1
   7   7   3 8.48181 2.64726   1
  -7   7  -3 9.20573 3.29159   2
  -7   7  -3 8.58703 2.23537   2
   7   7   3 8.65602 3.42707   2
   8   7   3 18.8178 5.94661   2
   8   7   3 21.0015 5.17803   1
   6  -8  -3 15.2697 3.78031   1
  -6  -8   3 19.7713 4.47645   1
  -6   8  -3 62.4553 6.58014  -2
   6  -8  -3 62.4553 6.58014   1
  -6  -8   3 18.7533 4.70925   2
  -6  -8   3 19.7496 3.79549   2
   6  -8  -3 15.2254 3.83763   2
   6   8  -3 15.1690 3.67944   1
  -6   8   3 15.3222 4.29119   1
  -6   8   3 16.7177 5.27897   2
   6   8  -3 10.5141 4.29768   2
  -5  -8   3 10.6765 4.14101   2
  -5  -8   3 11.2197 3.71616   2
   5  -8  -3 5.28444 2.33816   2
  -5   8  -3 15.7580 4.54558  -2
   5  -8  -3 15.7580 4.54558   1
  -5   8  -3 16.1315 4.44873  -2
   5  -8  -3 16.1315 4.44873   1
  -5  -8   3 7.86587 3.44610   1
  -5   8   3 8.93014 3.33348   1
   5   8  -3 6.64005 3.30287   1
   5   8  -3 6.54477 3.37829   1
   4   8   3 91.8275 9.16011  -2
  -4  -8   3 91.8275 9.16011   1
  -4   8  -3 94.8200 8.27497  -2
   4  -8  -3 94.8200 8.27497   1
  -4   8  -3 101.250 10.0116  -2
   4  -8  -3 101.250 10.0116   1
  -4   8   3 72.2610 7.07038   1
  -4  -8  -3 102.024 10.8159  -2
   4   8  -3 102.024 10.8159   1
  -4   8   3 48.6695 3.23003   2
  -3   8  -3 1.67718 2.14986  -2
   3  -8  -3 1.67718 2.14986   1
  -3   8  -3 2.98569 2.37941  -2
   3  -8  -3 2.98569 2.37941   1
   3   8   3 7.38322 2.93607  -2
  -3  -8   3 7.38322 2.93607   1
   3   8   3 4.49992 3.64104  -2
  -3  -8   3 4.49992 3.64104   1
   3  -8   3 4.85886 3.19167  -2
  -3   8   3 4.85886 3.19167   1
  -3  -8  -3 4.53624 3.38234  -2
   3   8  -3 4.53624 3.38234   1
   3  -8   3 0.36024 3.76153  -2
  -3   8   3 0.36024 3.76153   1
  -2   8  -3 315.952 17.7938  -2
   2  -8  -3 315.952 17.7938   1
   2   8   3 304.394 17.6733  -2
  -2  -8   3 304.394 17.6733   1
   2   8   3 262.415 17.6274  -2
  -2  -8   3 262.415 17.6274   1
  -2   8  -3 257.318 18.3880  -2
   2  -8  -3 257.318 18.3880   1
  -2  -8  -3 271.208 19.5682  -2
   2   8  -3 271.208 19.5682   1
   2  -8   3 316.566 20.7865  -2
  -2   8   3 316.566 20.7865   1
   1   8   3 27.0212 4.40753  -2
  -1  -8   3 27.0212 4.40753   1
  -1   8  -3 28.4236 4.75396  -2
   1  -8  -3 28.4236 4.75396   1
   1   8   3 22.7054 4.51479  -2
  -1  -8   3 22.7054 4.51479   1
  -1   8  -3 27.5776 4.97774  -2
   1  -8  -3 27.5776 4.97774   1
  -1  -8  -3 28.9637 5.73864  -2
   1   8  -3 28.9637 5.73864   1
   1  -8   3 29.3312 5.84913  -2
  -1   8   3 29.3312 5.84913   1
   0   8   3 585.753 31.0357  -2
   0  -8   3 585.753 31.0357   1
   0   8  -3 624.517 30.3195  -2
   0  -8  -3 624.517 30.3195   1
   0   8   3 602.173 29.1386  -2
   0  -8   3 602.173 29.1386   1
   0   8  -3 546.281 31.0288  -2
   0  -8  -3 546.281 31.0288   1
   0  -8  -3 597.419 28.1074  -2
   0   8  -3 597.419 28.1074   1
   0  -8   3 576.115 33.2427  -2
   0   8   3 576.115 33.2427   1
   0  -8  -3 580.397 33.1604  -2
   0   8  -3 580.397 33.1604   1
  -1   8   3 28.6755 4.90474  -2
   1  -8   3 28.6755 4.90474   1
   1   8  -3 34.9596 5.15021  -2
  -1  -8  -3 34.9596 5.15021   1
   1   8  -3 24.8070 4.61410  -2
  -1  -8  -3 24.8070 4.61410   1
  -1   8   3 32.8102 4.43191  -2
   1  -8   3 32.8102 4.43191   1
  -1  -8   3 30.8710 5.64356  -2
   1   8   3 30.8710 5.64356   1
   1  -8  -3 28.5350 4.48950  -2
  -1   8  -3 28.5350 4.48950   1
   1  -8  -3 34.1619 6.15992  -2
  -1   8  -3 34.1619 6.15992   1
  -2   8   3 326.997 16.9931  -2
   2  -8   3 326.997 16.9931   1
  -2   8   3 269.338 18.7775  -2
   2  -8   3 269.338 18.7775   1
   2  -8  -3 289.050 20.3772  -2
  -2   8  -3 289.050 20.3772   1
   2  -8  -3 312.718 17.1678  -2
  -2   8  -3 312.718 17.1678   1
  -2  -8   3 277.422 20.1542  -2
   2   8   3 277.422 20.1542   1
  -2  -8   3 351.869 19.7137  -2
   2   8   3 351.869 19.7137   1
   3   8  -3 4.53707 2.91516  -2
  -3  -8  -3 4.53707 2.91516   1
  -3   8   3 5.02730 2.26539  -2
   3  -8   3 5.02730 2.26539   1
  -3   8   3 6.93691 3.20231  -2
   3  -8   3 6.93691 3.20231   1
   3  -8  -3 -0.0425 3.61322  -2
  -3   8  -3 -0.0425 3.61322   1
   3  -8  -3 4.19368 2.85670  -2
  -3   8  -3 4.19368 2.85670   1
  -3  -8   3 2.80898 3.98248  -2
   3   8   3 2.80898 3.98248   1
  -3  -8   3 1.18585 3.31789  -2
   3   8   3 1.18585 3.31789   1
   4  -8   3 56.7201 3.46025   1
   4   8  -3 90.6119 9.82276  -2
  -4  -8  -3 90.6119 9.82276   1
  -4   8   3 107.949 10.2874  -2
   4  -8   3 107.949 10.2874   1
   4  -8   3 49.2808 5.88109   2
   4  -8  -3 82.9230 7.89251  -2
  -4   8  -3 82.9230 7.89251   1
  -4  -8   3 99.3431 10.4799  -2
   4   8   3 99.3431 10.4799   1
  -4  -8   3 110.092 9.76211  -2
   4   8   3 110.092 9.76211   1
   4  -8  -3 108.852 11.0466  -2
  -4   8  -3 108.852 11.0466   1
   5  -8   3 3.07775 2.28446   2
  -5  -8  -3 4.20364 3.09622   2
   5   8  -3 10.1036 5.22025  -2
  -5  -8  -3 10.1036 5.22025   1
  -5   8   3 11.8214 4.65097  -2
   5  -8   3 11.8214 4.65097   1
   5   8   3 1.90877 2.45724   1
  -5   8  -3 1.83900 1.97037   1
   5   8   3 1.16564 1.50865   1
   5   8   3 5.38771 2.78606   2
   6  -8   3 31.7184 6.03940   1
  -6  -8  -3 40.7066 7.04375   1
   6  -8   3 38.4261 5.66441   2
  -6  -8  -3 35.0756 5.52116   2
   6   8   3 33.0724 5.95024   1
   6   8   3 34.8283 4.89019   1
  -6   8  -3 34.2572 4.97330   1
  -6   8  -3 36.1984 5.88323   2
   6   8   3 34.0777 6.07516   2
   5  -9  -3 6.48225 2.70522   2
  -5  -9   3 15.3953 4.61650   2
  -5  -9   3 12.2176 4.11076   1
  -5   9   3 13.9937 4.35249   1
   5   9  -3 14.9823 5.32024   1
   4   9   3 23.9793 5.48098  -2
  -4  -9   3 23.9793 5.48098   1
  -4   9  -3 24.3318 4.78990  -2
   4  -9  -3 24.3318 4.78990   1
  -4   9  -3 21.8308 3.94793  -2
   4  -9  -3 21.8308 3.94793   1
  -4  -9  -3 33.8556 7.55957  -2
   4   9  -3 33.8556 7.55957   1
  -4   9   3 16.9923 2.06863   2
  -3   9  -3 40.3722 5.55546  -2
   3  -9  -3 40.3722 5.55546   1
  -3   9  -3 32.1562 5.68257  -2
   3  -9  -3 32.1562 5.68257   1
   3   9   3 43.5366 6.29640  -2
  -3  -9   3 43.5366 6.29640   1
   3   9   3 50.1297 6.75416  -2
  -3  -9   3 50.1297 6.75416   1
  -3  -9  -3 39.1427 7.68184  -2
   3   9  -3 39.1427 7.68184   1
   3  -9   3 44.9753 7.46811  -2
  -3   9   3 44.9753 7.46811   1
  -2   9  -3 17.5859 3.98908  -2
   2  -9  -3 17.5859 3.98908   1
  -2   9  -3 21.4588 4.24720  -2
   2  -9  -3 21.4588 4.24720   1
   2   9   3 21.0908 4.51566  -2
  -2  -9   3 21.0908 4.51566   1
   2   9   3 19.9019 4.30936  -2
  -2  -9   3 19.9019 4.30936   1
  -2  -9  -3 14.9372 5.38923  -2
   2   9  -3 14.9372 5.38923   1
   2  -9   3 13.2008 4.50522  -2
  -2   9   3 13.2008 4.50522   1
   1   9   3 92.9923 8.25985  -2
  -1  -9   3 92.9923 8.25985   1
  -1   9  -3 81.5778 8.10526  -2
   1  -9  -3 81.5778 8.10526   1
   1   9   3 74.6988 8.32005  -2
  -1  -9   3 74.6988 8.32005   1
  -1   9  -3 73.0174 8.51000  -2
   1  -9  -3 73.0174 8.51000   1
  -1  -9  -3 83.4224 10.1890  -2
   1   9  -3 83.4224 10.1890   1
   1  -9   3 88.7978 10.2722  -2
  -1   9   3 88.7978 10.2722   1
   0   9   3 0.21724 1.65067  -2
   0  -9   3 0.21724 1.65067   1
   0   9   3 0.87736 1.42801  -2
   0  -9   3 0.87736 1.42801   1
   0   9  -3 3.27810 2.12870  -2
   0  -9  -3 3.27810 2.12870   1
   0   9  -3 -2.0053 2.17167  -2
   0  -9  -3 -2.0053 2.17167   1
   0  -9  -3 1.56127 2.21671  -2
   0   9  -3 1.56127 2.21671   1
   0  -9   3 -0.1510 1.61056  -2
   0   9   3 -0.1510 1.61056   1
  -1   9   3 68.8856 8.13672  -2
   1  -9   3 68.8856 8.13672   1
  -1   9   3 84.4218 7.41596  -2
   1  -9   3 84.4218 7.41596   1
   1   9  -3 66.8368 8.22401  -2
  -1  -9  -3 66.8368 8.22401   1
   1  -9  -3 83.5684 9.80492  -2
  -1   9  -3 83.5684 9.80492   1
   1  -9  -3 71.9940 7.41168  -2
  -1   9  -3 71.9940 7.41168   1
  -1  -9   3 83.8748 9.72451  -2
   1   9   3 83.8748 9.72451   1
   2   9  -3 15.7096 4.51882  -2
  -2  -9  -3 15.7096 4.51882   1
  -2   9   3 16.7695 4.43410  -2
   2  -9   3 16.7695 4.43410   1
  -2   9   3 17.9059 4.10411  -2
   2  -9   3 17.9059 4.10411   1
   2  -9  -3 20.1210 4.17515  -2
  -2   9  -3 20.1210 4.17515   1
   2  -9  -3 21.6807 5.13579  -2
  -2   9  -3 21.6807 5.13579   1
  -2  -9   3 11.6106 5.24242  -2
   2   9   3 11.6106 5.24242   1
   3   9  -3 44.1106 7.19453  -2
  -3  -9  -3 44.1106 7.19453   1
  -3   9   3 53.0273 5.57367  -2
   3  -9   3 53.0273 5.57367   1
  -3   9   3 43.1907 7.12988  -2
   3  -9   3 43.1907 7.12988   1
   3  -9  -3 46.8382 6.28299  -2
  -3   9  -3 46.8382 6.28299   1
   3  -9  -3 46.6988 7.75697  -2
  -3   9  -3 46.6988 7.75697   1
  -3  -9   3 45.8563 6.81302  -2
   3   9   3 45.8563 6.81302   1
  -3  -9   3 43.9223 7.81547  -2
   3   9   3 43.9223 7.81547   1
   4   9  -3 25.0571 5.88797  -2
  -4  -9  -3 25.0571 5.88797   1
  -4   9   3 25.5005 6.58903  -2
   4  -9   3 25.5005 6.58903   1
  -4  -9   3 30.6883 6.94732  -2
   4   9   3 30.6883 6.94732   1
   4  -9  -3 23.9891 5.51666  -2
  -4   9  -3 23.9891 5.51666   1
   4  -9  -3 27.3156 6.04229  -2
  -4   9  -3 27.3156 6.04229   1
  -4  -9   3 27.6562 5.41113  -2
   4   9   3 27.6562 5.41113   1
  -5  -9  -3 15.6057 5.20018   2
   5   9   3 10.7563 3.69866   1
  -5   9  -3 4.37307 2.55161   1
   5   9   3 11.8687 4.18403   2
  -5  -9   3 29.6649 6.97136  -2
   5   9   3 29.6649 6.97136   1
   3  10   3 43.7969 7.17521  -2
  -3 -10   3 43.7969 7.17521   1
   3 -10   3 47.3850 8.42866  -2
  -3  10   3 47.3850 8.42866   1
   2  10   3 18.6853 4.16467  -2
  -2 -10   3 18.6853 4.16467   1
   2  10   3 22.0589 5.39986  -2
  -2 -10   3 22.0589 5.39986   1
   2 -10   3 15.5425 5.00786  -2
  -2  10   3 15.5425 5.00786   1
  -1  10  -3 41.6226 5.84861  -2
   1 -10  -3 41.6226 5.84861   1
   1  10   3 41.4747 6.51866  -2
  -1 -10   3 41.4747 6.51866   1
   1  10   3 37.0830 5.42189  -2
  -1 -10   3 37.0830 5.42189   1
   1 -10   3 46.7994 7.66822  -2
  -1  10   3 46.7994 7.66822   1
   0  10   3 27.8965 4.35432  -2
   0 -10   3 27.8965 4.35432   1
   0  10  -3 28.0104 4.83967  -2
   0 -10  -3 28.0104 4.83967   1
   0  10  -3 25.7881 5.59780  -2
   0 -10  -3 25.7881 5.59780   1
   0  10   3 21.4649 4.83982  -2
   0 -10   3 21.4649 4.83982   1
   0 -10   3 26.4766 5.55535  -2
   0  10   3 26.4766 5.55535   1
   0 -10  -3 27.5180 5.85671  -2
   0  10  -3 27.5180 5.85671   1
  -1  10   3 40.3321 6.72460  -2
   1 -10   3 40.3321 6.72460   1
   1 -10  -3 31.2451 6.43030  -2
  -1  10  -3 31.2451 6.43030   1
  -2  10   3 16.0832 4.70935  -2
   2 -10   3 16.0832 4.70935   1
   3 -10  -3 29.0847 6.06253  -2
  -3  10  -3 29.0847 6.06253   1
  10   0  -4 9.62327 3.61958   1
  10   0  -4 7.75211 1.30989   1
 -10   0   4 12.0421 3.36659   1
  10   0  -4 10.9508 3.73839   1
 -10   0   4 10.4224 4.06798   1
 -10   0   4 8.97880 3.45476   2
 -10   0   4 4.78157 2.57503   2
  10   0  -4 10.0129 3.34358   2
  10   0  -4 10.0886 1.91465   2
   9   0  -4 0.81145 0.97369   1
  -9   0   4 -0.1588 1.01396   1
  -9   0   4 -0.4515 1.22526   1
   9   0  -4 1.48487 1.46927   1
   9   0  -4 0.01430 1.28289   1
  -9   0   4 -1.0348 1.25340   2
   9   0  -4 -0.5753 0.72513   2
   9   0  -4 2.93638 1.84051   2
  -9   0   4 1.25321 1.00152   2
   8   0  -4 14.5777 2.52812   1
   8   0  -4 19.4688 3.71193   1
  -8   0   4 17.7063 3.07229   1
   8   0  -4 10.5364 3.01010   1
  -8   0   4 18.3073 3.72388   1
   8   0  -4 13.9255 3.36890   2
   8   0  -4 15.9976 2.21597   2
  -8   0   4 14.5517 3.51420   2
  -8   0   4 11.8241 3.12517   2
   7   0  -4 138.620 10.0120   2
   7   0  -4 125.463 6.59614   2
  -7   0   4 129.550 8.66193   2
  -7   0   4 123.586 9.39546   2
  -7   0   4 134.826 8.38318   1
   7   0  -4 132.307 8.18796   1
   7   0  -4 126.078 9.63998   1
   7   0  -4 139.021 9.21628   1
  -7   0   4 127.371 9.88892   1
  -6   0   4 48.0576 4.33408   1
   6   0  -4 47.7256 4.29733   1
   6   0  -4 45.4467 4.60477   1
   6   0  -4 46.7685 4.91862   1
  -6   0   4 47.0829 5.08075   1
  -6   0   4 39.2000 4.52646   2
  -6   0   4 41.5177 4.26006   2
   6   0  -4 47.7286 5.02112   2
   5   0  -4 53.9798 5.17113   2
   5   0  -4 61.2658 3.38880   2
  -5   0   4 62.7810 5.18597   2
  -5   0   4 59.5627 4.72471   2
   5   0  -4 61.9626 5.22321   1
   5   0  -4 51.4401 4.46824   1
   5   0  -4 63.9272 5.00007   1
   5   0   4 116.882 7.06004  -2
  -5   0   4 116.882 7.06004   1
  -4   0  -4 34.8311 3.54775  -2
   4   0  -4 34.8311 3.54775   1
   4   0   4 49.8288 4.21240  -2
  -4   0   4 49.8288 4.21240   1
   4   0   4 53.5944 3.90791  -2
  -4   0   4 53.5944 3.90791   1
  -4   0   4 32.9776 3.09316   2
  -4   0   4 34.9954 3.38559   2
   4   0  -4 31.6588 1.77080   2
   4   0  -4 31.6839 3.42982   2
   4   0  -4 29.9937 1.77524   2
   4   0  -4 38.3660 3.51656   1
   4   0  -4 40.2939 3.59758   1
   4   0  -4 31.3116 3.16714   1
  -3   0  -4 244.990 13.0602  -2
   3   0  -4 244.990 13.0602   1
  -3   0  -4 274.476 13.1759  -2
   3   0  -4 274.476 13.1759   1
   3   0   4 294.837 12.3574  -2
  -3   0   4 294.837 12.3574   1
  -3   0  -4 266.105 12.2311  -2
   3   0  -4 266.105 12.2311   1
   3   0   4 297.747 13.6123  -2
  -3   0   4 297.747 13.6123   1
  -3   0   4 227.884 11.0225   1
   3   0  -4 259.942 11.2250   1
   3   0  -4 244.988 11.2406   1
  -3   0   4 251.482 11.2989   2
  -2   0  -4 364.356 16.2813  -2
   2   0  -4 364.356 16.2813   1
  -2   0  -4 411.017 16.7879  -2
   2   0  -4 411.017 16.7879   1
  -2   0  -4 410.480 18.0903  -2
   2   0  -4 410.480 18.0903   1
   2   0   4 423.121 18.2391  -2
  -2   0   4 423.121 18.2391   1
   2   0   4 446.067 16.8606  -2
  -2   0   4 446.067 16.8606   1
  -2   0  -4 404.508 17.8789  -2
   2   0  -4 404.508 17.8789   1
   2   0   4 382.067 18.0473  -2
  -2   0   4 382.067 18.0473   1
  -2   0   4 303.503 12.6869   2
   1   0   4 4471.35 204.406  -2
  -1   0   4 4471.35 204.406   1
  -1   0  -4 4738.28 198.139  -2
   1   0  -4 4738.28 198.139   1
  -1   0  -4 4784.84 175.406  -2
   1   0  -4 4784.84 175.406   1
   1   0   4 5080.31 194.686  -2
  -1   0   4 5080.31 194.686   1
   1   0   4 4999.73 180.953  -2
  -1   0   4 4999.73 180.953   1
  -1   0  -4 4866.93 181.024  -2
   1   0  -4 4866.93 181.024   1
  -1   0  -4 5060.07 194.580  -2
   1   0  -4 5060.07 194.580   1
   0   0  -4 380.508 15.8976  -2
   0   0  -4 380.508 15.8976   1
   0   0   4 430.111 17.1672  -2
   0   0   4 430.111 17.1672   1
   0   0  -4 407.088 15.9460  -2
   0   0  -4 407.088 15.9460   1
   0   0   4 389.221 18.4384  -2
   0   0   4 389.221 18.4384   1
   1   0  -4 4721.81 175.026  -2
  -1   0  -4 4721.81 175.026   1
   1   0  -4 4698.11 169.840  -2
  -1   0  -4 4698.11 169.840   1
  -1   0   4 4614.82 198.491  -2
   1   0   4 4614.82 198.491   1
   1   0  -4 4678.84 191.675  -2
  -1   0  -4 4678.84 191.675   1
   1   0  -4 4798.80 175.295  -2
  -1   0  -4 4798.80 175.295   1
   2   0   4 112.590 5.75206   1
  -2   0   4 388.983 17.3080  -2
   2   0   4 388.983 17.3080   1
   2   0  -4 378.574 17.3800  -2
  -2   0  -4 378.574 17.3800   1
  -2   0   4 398.053 18.3911  -2
   2   0   4 398.053 18.3911   1
   3   0   4 26.1344 1.91858   2
  -3   0  -4 32.0832 2.19997   2
  -3   0  -4 34.0540 2.98071   2
   3   0   4 31.7121 2.82433   1
  -3   0   4 281.299 13.7710  -2
   3   0   4 281.299 13.7710   1
   3   0  -4 266.588 13.4629  -2
  -3   0  -4 266.588 13.4629   1
  -3   0   4 270.450 13.2772  -2
   3   0   4 270.450 13.2772   1
  -4   0   4 51.9984 4.19098  -2
   4   0   4 51.9984 4.19098   1
  -4   0  -4 18.4052 2.31202   2
  -4   0  -4 15.1247 2.24752   2
  -4   0  -4 13.0986 2.09766   2
  -4   0  -4 17.2009 1.32176   2
  -4   0  -4 14.3871 1.10130   1
   4   0   4 18.9420 2.53492   1
  -4   0  -4 14.1100 1.06547   1
  -4   0  -4 14.8700 2.28880   1
   4   0   4 16.3091 2.18347   1
  -5   0  -4 44.0081 4.08158   2
  -5   0  -4 35.1423 3.92840   2
  -5   0  -4 37.7970 3.63262   2
   5   0   4 35.3102 3.82127   1
  -5   0  -4 31.4921 3.77397   1
   5   0   4 41.6663 3.76175   1
  -5   0  -4 36.5408 2.34056   1
  -5   0   4 104.459 6.66468  -2
   5   0   4 104.459 6.66468   1
   6   0   4 1.85441 1.29615   1
  -6   0  -4 5.21771 2.10677   1
   6   0   4 2.87649 1.54765   1
  -6   0  -4 4.49735 1.87807   2
  -6   0  -4 4.41219 1.64569   2
  -6   0  -4 5.47104 2.32786   2
   6   0   4 2.41379 1.66241   2
   6   0   4 1.76084 1.33371   2
   7   0   4 30.9311 3.98532   1
  -7   0  -4 29.7697 2.60342   1
  -7   0  -4 28.6118 4.33228   1
   7   0   4 28.7657 4.26885   1
  -7   0  -4 33.6530 4.27863   2
   7   0   4 30.1389 3.69714   2
  -7   0  -4 30.6530 3.50610   2
  -7   0  -4 32.4691 4.44935   2
   7   0   4 31.4772 4.57872   2
   8   0   4 5.34019 2.15915   1
   8   0   4 5.67962 2.47356   1
  -8   0  -4 4.15834 1.49572   1
  -8   0  -4 3.82981 2.34866   1
  -8   0  -4 4.15119 1.88789   2
   8   0   4 4.15635 2.17778   2
  -8   0  -4 2.57128 1.90507   2
  -8   0  -4 4.37254 1.74547   2
   9   0   4 1.53304 1.69270   1
   9   0   4 -0.7890 0.84486   1
  -9   0  -4 1.35542 1.46216   1
  -9   0  -4 -0.4517 0.66355   1
  -9   0  -4 1.01984 1.40428   2
  -9   0  -4 1.16749 1.15841   2
   9   0   4 1.08229 1.30854   2
   9   0   4 -0.2791 1.12737   2
  -9   0  -4 -1.1857 1.04344   2
  10   0   4 0.87296 1.79361   2
  10   0   4 -1.2363 1.61861   2
 -10   0  -4 1.27343 1.66198   2
 -10   0  -4 0.88687 1.79381   2
 -10   0  -4 0.69273 1.10017   2
 -10   0  -4 1.81547 1.70749   1
 -10   0  -4 0.92298 0.86393   1
  10   0   4 -1.4853 1.67256   1
  10   0   4 1.05090 1.54458   1
  10  -1  -4 9.07276 3.23850   1
  10  -1  -4 5.49008 2.76430   1
 -10  -1   4 10.8873 3.99248   1
 -10  -1   4 8.58003 3.03538   1
 -10  -1   4 7.61417 3.21083   2
  10  -1  -4 8.46114 1.69558   2
  10  -1  -4 8.20459 2.90364   2
 -10   1   4 6.47315 2.83634   1
 -10   1   4 9.63511 3.67623   1
  10   1  -4 6.93019 1.83102   1
  10   1  -4 11.1367 3.95239   1
 -10   1   4 4.03786 3.01065   2
  10   1  -4 7.71470 2.27226   2
 -10   1   4 7.49542 2.70339   2
  10   1  -4 10.9020 3.74960   2
   9  -1  -4 4.38000 1.33482   1
  -9  -1   4 3.38905 1.90544   1
  -9  -1   4 5.36931 2.56495   1
   9  -1  -4 2.62234 1.59412   1
   9  -1  -4 3.35863 2.14889   1
  -9  -1   4 7.63971 2.79640   2
   9  -1  -4 6.23858 2.67149   2
   9   1  -4 3.17044 1.57985   1
  -9   1   4 2.63063 2.01876   1
   9   1  -4 4.98854 2.60087   1
   9   1  -4 4.07253 1.98551   1
  -9   1   4 3.15240 2.18933   1
   9   1  -4 4.23982 1.46265   2
  -9   1   4 1.41280 1.75111   2
   9   1  -4 3.84220 2.15559   2
  -9   1   4 4.80959 2.08802   2
   8  -1  -4 10.9325 2.10222   1
  -8  -1   4 13.7900 3.32231   1
   8  -1  -4 14.4105 2.87252   1
  -8  -1   4 13.3892 3.10039   1
   8  -1  -4 19.4006 3.83303   1
  -8  -1   4 12.1506 3.32207   2
   8  -1  -4 14.5125 4.05746   2
   8  -1  -4 13.4901 2.06116   2
   8   1  -4 15.5606 3.61696   2
  -8   1   4 13.0023 3.65857   2
  -8   1   4 14.4991 2.86494   2
   8   1  -4 12.9477 2.29297   2
   8   1  -4 11.0386 2.50180   1
  -8   1   4 11.1330 3.35557   1
  -8   1   4 13.9352 3.34448   1
   8   1  -4 17.0284 3.54378   1
   8   1  -4 12.5963 3.55092   1
   7  -1  -4 26.6944 4.03586   1
  -7  -1   4 24.8809 3.37700   1
  -7  -1   4 20.8483 3.70329   1
   7  -1  -4 22.4092 2.95002   1
   7  -1  -4 19.6524 3.19814   1
   7  -1  -4 27.5642 4.31086   2
   7  -1  -4 25.9361 2.37760   2
  -7  -1   4 19.5942 3.30893   2
   7   1  -4 28.4951 4.31682   2
  -7   1   4 23.3741 3.93396   2
   7   1  -4 22.5089 2.52904   2
  -7   1   4 22.7162 3.28902   2
   7   1  -4 32.0640 4.32333   1
  -7   1   4 24.6888 3.32922   1
   7   1  -4 29.9846 3.52358   1
   7   1  -4 27.2540 3.97497   1
  -6  -1   4 119.886 8.56665   1
  -6  -1   4 111.229 7.21095   1
   6  -1  -4 118.152 8.60803   1
   6  -1  -4 115.001 7.65145   1
   6  -1  -4 108.715 7.08302   1
  -6  -1   4 98.8050 7.78422   2
  -6  -1   4 97.0243 7.18464   2
   6  -1  -4 109.318 5.30336   2
   6   1  -4 115.817 8.52516   2
  -6   1   4 105.794 8.02997   2
   6   1  -4 104.208 5.74517   2
  -6   1   4 109.476 7.04393   2
   6   1  -4 110.169 8.26984   1
  -6   1   4 111.817 7.14390   1
   6   1  -4 120.817 7.59216   1
   6   1  -4 99.6078 7.58566   1
   5  -1  -4 22.7626 1.62056   2
  -5  -1   4 22.8456 2.99710   2
  -5  -1   4 27.4989 3.43244   2
   5  -1  -4 22.5774 1.60880   2
   5  -1  -4 23.6558 3.30611   1
   5  -1  -4 21.4636 2.72397   1
  -5  -1   4 25.7044 3.31205   1
   5  -1  -4 29.4317 3.24799   1
   5   1   4 109.701 7.19311  -2
  -5  -1   4 109.701 7.19311   1
   5  -1   4 157.966 8.04061  -2
  -5   1   4 157.966 8.04061   1
   5   1  -4 30.8203 3.49646   1
   5   1  -4 24.5706 3.01096   1
   5   1  -4 26.0534 3.26619   1
  -5   1   4 28.6303 2.95459   2
  -5   1   4 25.0133 3.17347   2
   5   1  -4 24.8883 2.14508   2
   5   1  -4 23.2886 3.26201   2
  -4  -1   4 442.666 20.4103   1
   4  -1  -4 437.306 18.5251   1
  -4  -1   4 410.508 17.9463   2
  -4   1  -4 630.919 27.7184  -2
   4  -1  -4 630.919 27.7184   1
   4   1  -4 413.740 19.7546   1
   4   1  -4 406.241 18.6986   1
   4   1  -4 435.423 19.2840   1
   4   1  -4 422.407 18.3340   1
  -4   1   4 440.361 18.4396   1
  -4   1   4 427.576 19.7467   2
   4   1  -4 414.358 16.6300   2
  -4   1   4 408.096 17.3123   2
   4   1  -4 390.988 16.4040   2
   4  -1   4 629.381 28.1232  -2
  -4   1   4 629.381 28.1232   1
   3   1   4 125.418 6.51016  -2
  -3  -1   4 125.418 6.51016   1
   3   1   4 132.670 7.11015  -2
  -3  -1   4 132.670 7.11015   1
   3   1   4 129.029 7.43546  -2
  -3  -1   4 129.029 7.43546   1
  -3   1  -4 118.077 7.00392  -2
   3  -1  -4 118.077 7.00392   1
  -3   1  -4 109.135 6.96794  -2
   3  -1  -4 109.135 6.96794   1
  -3   1  -4 114.583 6.53917  -2
   3  -1  -4 114.583 6.53917   1
   3  -1  -4 33.5222 2.86719   1
  -3  -1   4 29.3326 2.79851   2
   3   1  -4 34.4014 2.85438   1
   3   1  -4 27.4939 2.84534   1
   3   1  -4 34.9216 2.66219   1
  -3   1   4 31.0135 2.56738   2
   3   1  -4 28.5151 1.95189   2
   3   1  -4 27.9810 1.98910   2
  -3  -1  -4 119.169 7.10720  -2
   3   1  -4 119.169 7.10720   1
   3  -1   4 126.339 7.33806  -2
  -3   1   4 126.339 7.33806   1
   3  -1   4 120.762 6.21396  -2
  -3   1   4 120.762 6.21396   1
   3  -1   4 124.186 6.54240  -2
  -3   1   4 124.186 6.54240   1
   2   1   4 1226.95 45.5569  -2
  -2  -1   4 1226.95 45.5569   1
  -2   1  -4 1230.60 49.8636  -2
   2  -1  -4 1230.60 49.8636   1
   2   1   4 1312.87 49.4904  -2
  -2  -1   4 1312.87 49.4904   1
  -2   1  -4 1105.17 44.1201  -2
   2  -1  -4 1105.17 44.1201   1
  -2   1  -4 1164.71 48.8500  -2
   2  -1  -4 1164.71 48.8500   1
   2   1   4 1223.72 49.3191  -2
  -2  -1   4 1223.72 49.3191   1
  -2   1  -4 1154.61 45.4506  -2
   2  -1  -4 1154.61 45.4506   1
  -2  -1   4 592.039 22.9870   2
   2  -1   4 1205.57 49.1821  -2
  -2   1   4 1205.57 49.1821   1
  -2  -1  -4 1167.03 51.1229  -2
   2   1  -4 1167.03 51.1229   1
   2  -1   4 1159.69 50.8682  -2
  -2   1   4 1159.69 50.8682   1
   2  -1   4 1143.72 45.3903  -2
  -2   1   4 1143.72 45.3903   1
  -2  -1  -4 1032.36 44.1005  -2
   2   1  -4 1032.36 44.1005   1
  -2  -1  -4 1219.12 49.1310  -2
   2   1  -4 1219.12 49.1310   1
  -2   1   4 578.109 22.3264   2
   2   1  -4 574.366 22.5042   2
   2   1  -4 671.455 26.7772   1
   1   1   4 353.146 15.0080  -2
  -1  -1   4 353.146 15.0080   1
  -1   1  -4 362.307 13.9345  -2
   1  -1  -4 362.307 13.9345   1
  -1   1  -4 314.633 14.8200  -2
   1  -1  -4 314.633 14.8200   1
   1   1   4 342.888 14.3247  -2
  -1  -1   4 342.888 14.3247   1
   1   1   4 287.964 15.3158  -2
  -1  -1   4 287.964 15.3158   1
  -1   1  -4 348.469 13.9572  -2
   1  -1  -4 348.469 13.9572   1
   1  -1   4 327.712 14.9270  -2
  -1   1   4 327.712 14.9270   1
  -1  -1  -4 336.358 15.7490  -2
   1   1  -4 336.358 15.7490   1
   1  -1   4 351.720 13.8671  -2
  -1   1   4 351.720 13.8671   1
  -1  -1  -4 353.900 15.0157  -2
   1   1  -4 353.900 15.0157   1
  -1  -1  -4 316.609 13.8153  -2
   1   1  -4 316.609 13.8153   1
   1  -1   4 338.654 15.7170  -2
  -1   1   4 338.654 15.7170   1
  -1  -1  -4 311.863 13.4452  -2
   1   1  -4 311.863 13.4452   1
   0   1  -4 3592.41 124.329  -2
   0  -1  -4 3592.41 124.329   1
   0   1  -4 3458.59 127.966  -2
   0  -1  -4 3458.59 127.966   1
   0   1   4 3443.50 137.259  -2
   0  -1   4 3443.50 137.259   1
   0   1   4 2985.80 144.606  -2
   0  -1   4 2985.80 144.606   1
   0   1  -4 3881.27 140.323  -2
   0  -1  -4 3881.27 140.323   1
   0  -1  -4 3266.21 127.649  -2
   0   1  -4 3266.21 127.649   1
   0  -1  -4 3495.10 124.003  -2
   0   1  -4 3495.10 124.003   1
   0  -1   4 3434.26 145.149  -2
   0   1   4 3434.26 145.149   1
   0  -1   4 3266.66 137.353  -2
   0   1   4 3266.66 137.353   1
  -1   1   4 301.784 15.3629  -2
   1  -1   4 301.784 15.3629   1
   1   1  -4 348.283 13.7032  -2
  -1  -1  -4 348.283 13.7032   1
   1   1  -4 348.896 13.3153  -2
  -1  -1  -4 348.896 13.3153   1
   1   1  -4 312.522 14.5133  -2
  -1  -1  -4 312.522 14.5133   1
  -1   1   4 356.348 14.3612  -2
   1  -1   4 356.348 14.3612   1
   1  -1  -4 328.202 12.7207  -2
  -1   1  -4 328.202 12.7207   1
  -1  -1   4 328.691 15.7777  -2
   1   1   4 328.691 15.7777   1
   1  -1  -4 322.979 13.1318  -2
  -1   1  -4 322.979 13.1318   1
  -1  -1   4 330.151 13.9557  -2
   1   1   4 330.151 13.9557   1
   1  -1  -4 317.979 12.6418  -2
  -1   1  -4 317.979 12.6418   1
  -1  -1   4 295.009 13.0850  -2
   1   1   4 295.009 13.0850   1
  -2  -1  -4 521.105 20.2042   1
   2  -1   4 497.882 20.1118   1
  -2  -1  -4 499.948 20.1897   1
   2   1  -4 1054.87 48.0371  -2
  -2  -1  -4 1054.87 48.0371   1
  -2   1   4 1051.67 49.7297  -2
   2  -1   4 1051.67 49.7297   1
  -2   1   4 1153.60 48.0721  -2
   2  -1   4 1153.60 48.0721   1
  -2  -1  -4 578.686 23.4426   2
  -2  -1   4 1155.43 46.3387  -2
   2   1   4 1155.43 46.3387   1
  -2  -1   4 1159.61 50.2694  -2
   2   1   4 1159.61 50.2694   1
  -2  -1   4 1277.92 46.3866  -2
   2   1   4 1277.92 46.3866   1
   2   1   4 569.489 20.9631   1
  -2   1  -4 510.840 20.4404   1
  -3  -1  -4 83.5059 4.14384   1
   3  -1   4 87.3876 4.91463   1
  -3  -1  -4 81.4556 4.17933   1
  -3   1   4 115.376 6.93869  -2
   3  -1   4 115.376 6.93869   1
   3   1  -4 103.325 6.83224  -2
  -3  -1  -4 103.325 6.83224   1
  -3   1   4 124.837 7.03230  -2
   3  -1   4 124.837 7.03230   1
  -3  -1  -4 92.7163 5.32001   2
  -3  -1  -4 86.3877 5.58027   2
  -3  -1  -4 97.7416 5.47602   2
   3   1   4 93.3069 5.44235   1
  -3   1  -4 94.9972 5.48215   2
  -3  -1   4 119.412 7.26217  -2
   3   1   4 119.412 7.26217   1
  -4  -1  -4 189.687 8.67182   1
   4  -1   4 203.665 11.0626   1
   4  -1   4 196.727 9.68211   1
  -4  -1  -4 207.945 8.88512   1
  -4  -1  -4 219.107 10.5291   2
  -4  -1  -4 206.491 11.2869   2
  -4  -1  -4 201.388 10.9607   2
   4  -1   4 225.302 10.5840   2
  -4  -1  -4 212.693 10.5046   2
   4   1  -4 566.371 28.0252  -2
  -4  -1  -4 566.371 28.0252   1
  -4   1   4 598.787 28.0273  -2
   4  -1   4 598.787 28.0273   1
  -4  -1   4 676.038 28.8238  -2
   4   1   4 676.038 28.8238   1
  -4   1  -4 231.627 11.0068   2
   4   1   4 238.256 11.8071   2
   4   1   4 211.749 10.3991   1
  -5   1   4 152.278 8.85267  -2
   5  -1   4 152.278 8.85267   1
  -5  -1  -4 108.559 5.67028   1
  -5  -1  -4 103.848 7.79751   1
   5  -1   4 122.547 7.91235   1
   5  -1   4 127.560 7.08581   1
  -5  -1  -4 113.329 7.76189   2
  -5  -1  -4 130.908 7.92713   2
  -5  -1  -4 116.249 7.47273   2
   5   1   4 117.353 7.83245   2
  -5   1  -4 123.864 7.57439   2
  -5   1  -4 112.300 8.00002   2
  -5   1  -4 113.120 7.19433   2
  -5   1  -4 112.829 4.96320   1
   5   1   4 120.249 7.41060   1
  -5   1  -4 111.006 4.98519   1
  -5  -1   4 155.758 9.35720  -2
   5   1   4 155.758 9.35720   1
  -6  -1  -4 160.912 8.18415   1
   6  -1   4 188.313 9.85649   1
  -6  -1  -4 173.241 11.2900   1
   6  -1   4 157.069 10.8180   1
  -6  -1  -4 171.380 10.4313   2
   6  -1   4 182.175 9.83768   2
  -6  -1  -4 173.027 11.1135   2
  -6  -1  -4 170.127 10.1216   2
   6   1   4 171.294 10.1615   1
   6   1   4 184.699 11.5870   1
  -6   1  -4 167.893 7.59155   1
  -6   1  -4 174.994 11.2455   1
   6   1   4 166.851 10.9721   2
  -6   1  -4 182.255 10.2717   2
  -6   1  -4 182.768 11.4133   2
   6   1   4 181.073 9.75413   2
  -6   1  -4 174.107 9.86644   2
   7  -1   4 196.174 11.3951   1
  -7  -1  -4 221.518 13.8165   1
   7  -1   4 208.142 13.3060   1
  -7  -1  -4 213.817 10.2036   1
  -7  -1  -4 236.648 14.1458   2
  -7  -1  -4 217.173 12.9386   2
  -7  -1  -4 222.451 12.4041   2
   7  -1   4 235.032 12.0249   2
  -7   1  -4 210.852 9.56274   1
  -7   1  -4 218.847 13.8220   1
   7   1   4 199.421 12.0750   1
  -7   1  -4 207.965 11.7624   2
   7   1   4 227.841 14.0414   2
   7   1   4 215.332 11.9115   2
  -7   1  -4 223.853 14.0110   2
  -7   1  -4 214.901 12.5443   2
   8  -1   4 17.4682 3.00766   2
  -8  -1  -4 12.6467 3.07113   2
   8  -1   4 17.7975 3.75400   2
  -8  -1  -4 15.4091 2.87950   2
  -8  -1  -4 17.8629 3.38885   2
  -8  -1  -4 18.6328 2.52680   1
  -8  -1  -4 19.3323 4.05476   1
   8  -1   4 18.0216 3.63309   1
   8  -1   4 15.7779 2.90804   1
  -8   1  -4 17.6534 2.26311   1
   8   1   4 15.9337 3.19456   1
  -8   1  -4 25.2308 4.33382   1
  -8   1  -4 19.1892 3.81066   2
   8   1   4 17.0043 3.52675   2
  -8   1  -4 16.2269 2.62989   2
   8   1   4 17.3481 3.24257   2
  -8   1  -4 16.4966 3.12023   2
   9  -1   4 11.6715 3.65050   1
  -9  -1  -4 22.5751 4.23890   1
  -9  -1  -4 20.3539 2.64016   1
   9  -1   4 23.4119 3.69692   1
   9  -1   4 14.5710 3.63031   2
   9  -1   4 17.2395 3.21748   2
  -9  -1  -4 20.8715 3.13112   2
  -9  -1  -4 16.7243 4.48642   2
  -9  -1  -4 14.9817 4.19330   2
  -9   1  -4 15.9408 3.12226   2
   9   1   4 17.0318 3.79787   2
  -9   1  -4 18.3147 2.42633   2
   9   1   4 17.6860 3.20728   2
  -9   1  -4 18.7497 3.93557   2
   9   1   4 19.4583 3.59270   1
  -9   1  -4 17.9608 3.92096   1
 -10  -1  -4 31.5128 5.09087   2
 -10  -1  -4 28.4030 3.39432   2
  10  -1   4 30.2893 5.55693   2
  10  -1   4 26.0327 4.38596   1
 -10  -1  -4 25.4759 4.48670   1
  10  -1   4 23.4578 4.90248   1
 -10  -1  -4 29.7821 3.33903   1
 -10   1  -4 32.8505 5.19075   2
  10   1   4 23.2070 4.99585   2
 -10   1  -4 26.4577 4.46859   2
  10   1   4 28.9347 4.55745   2
 -10   1  -4 26.6163 4.78222   1
  10   1   4 26.3636 4.46114   1
 -10   1  -4 24.1937 2.85566   1
 -10  -2   4 6.41155 2.90636   2
  10  -2  -4 8.79206 2.15321   2
  10  -2  -4 8.25723 3.21397   2
 -10  -2   4 2.96900 3.13358   1
  10  -2  -4 4.21949 2.01402   1
  10  -2  -4 6.83293 2.72338   1
 -10  -2   4 5.67345 2.98973   1
 -10   2   4 5.83105 2.90007   1
  10   2  -4 4.11328 1.77268   1
 -10   2   4 6.27096 3.30836   1
  10   2  -4 6.35871 3.13492   1
 -10   2   4 4.14437 3.13478   2
  10   2  -4 6.04811 2.44517   2
  10   2  -4 4.84209 2.25837   2
   9  -2  -4 5.30087 2.90022   1
   9  -2  -4 4.54602 1.86590   1
   9  -2  -4 3.59555 0.96053   1
  -9  -2   4 5.12870 2.22738   1
  -9  -2   4 3.44220 2.25246   1
  -9  -2   4 5.47443 2.56950   2
   9  -2  -4 3.12142 1.32379   2
   9  -2  -4 2.17728 2.17589   2
   9   2  -4 2.69384 2.01288   1
  -9   2   4 7.13406 2.65694   1
   9   2  -4 3.00754 1.76045   1
  -9   2   4 2.38981 1.89143   2
   9   2  -4 3.08747 1.83059   2
   9   2  -4 1.89937 1.64478   2
  -8  -2   4 49.9803 5.99852   1
   8  -2  -4 59.7747 5.59187   1
  -8  -2   4 52.4696 5.25510   1
   8  -2  -4 47.0214 3.96926   1
   8  -2  -4 56.7405 6.43822   1
  -8  -2   4 48.0531 5.58439   2
   8  -2  -4 53.0100 3.89358   2
  -8   2   4 44.7265 4.72761   2
  -8   2   4 46.4754 5.96596   2
   8   2  -4 54.3142 4.64792   2
   8   2  -4 49.3570 6.22159   2
   8   2  -4 47.7053 4.80363   1
   8   2  -4 51.7741 5.81929   1
  -8   2   4 49.8271 5.05030   1
   7  -2  -4 76.7125 5.42397   1
  -7  -2   4 70.8361 5.97643   1
  -7  -2   4 68.0262 6.88278   1
   7  -2  -4 70.8375 6.04507   1
   7  -2  -4 83.0919 7.48182   1
  -7  -2   4 73.4112 6.49825   2
   7  -2  -4 74.1615 4.45425   2
  -7   2   4 73.8468 5.73327   2
   7   2  -4 68.9621 7.10216   2
   7   2  -4 70.9400 5.18124   2
  -7   2   4 71.5372 6.83874   2
   7   2  -4 76.5195 6.14099   1
  -7   2   4 79.0051 6.02558   1
   7   2  -4 72.7639 6.61799   1
   6  -2  -4 223.846 9.58330   2
  -6  -2   4 204.014 12.0066   2
  -6  -2   4 241.387 12.7447   2
  -6  -2   4 217.046 11.6139   1
   6  -2  -4 217.471 13.3594   1
   6  -2  -4 212.981 11.5397   1
   6  -2  -4 220.888 11.4646   1
  -6  -2   4 214.062 13.0493   1
   6   2  -4 212.424 12.1868   1
  -6   2   4 213.577 11.3312   1
   6   2  -4 225.554 12.4915   1
   6   2  -4 216.294 10.7021   2
  -6   2   4 206.631 10.9953   2
  -6   2   4 210.428 13.1797   2
   6   2  -4 218.262 13.5926   2
  -5  -2   4 137.861 8.63097   2
   5  -2  -4 142.032 6.28322   2
  -5  -2   4 148.155 9.08751   2
   5  -2  -4 137.218 8.75513   2
   5  -2  -4 142.894 9.69699   1
  -5  -2   4 154.347 9.45576   1
   5  -2  -4 137.507 8.35323   1
   5  -2  -4 153.965 8.53254   1
   5   2   4 198.355 10.5805  -2
  -5  -2   4 198.355 10.5805   1
  -5   2   4 153.421 9.53734   2
  -5   2   4 148.803 8.62297   2
  -5   2   4 134.171 7.57776   2
   5   2  -4 136.323 7.35589   2
   5   2  -4 144.092 9.55912   2
  -5   2   4 153.495 8.37127   1
   5   2  -4 149.190 9.09860   1
   5   2  -4 142.321 8.91219   1
  -4  -2   4 35.1979 3.60202   2
  -4  -2   4 29.7482 3.29438   2
  -4  -2   4 34.4705 2.22543   2
   4  -2  -4 29.7213 1.78472   2
   4   2   4 188.847 9.44320  -2
  -4  -2   4 188.847 9.44320   1
   4   2   4 166.843 10.0969  -2
  -4  -2   4 166.843 10.0969   1
   4   2   4 174.815 9.98230  -2
  -4  -2   4 174.815 9.98230   1
  -4   2  -4 167.848 9.53748  -2
   4  -2  -4 167.848 9.53748   1
   4  -2  -4 34.2072 3.21068   1
   4   2  -4 36.2858 3.32251   1
   4   2  -4 33.3581 3.49254   1
  -4   2   4 38.0778 3.28102   1
   4   2  -4 39.4636 3.20610   1
  -4   2   4 33.6551 2.62990   1
   4   2  -4 33.3677 3.55845   1
  -4   2   4 35.0367 3.36580   2
   4   2  -4 35.8603 2.72831   2
  -4   2   4 35.3610 2.86830   2
   3   2   4 105.555 7.06963  -2
  -3  -2   4 105.555 7.06963   1
   3   2   4 129.242 6.80073  -2
  -3  -2   4 129.242 6.80073   1
   3   2   4 122.493 6.96013  -2
  -3  -2   4 122.493 6.96013   1
  -3   2  -4 111.718 6.75234  -2
   3  -2  -4 111.718 6.75234   1
  -3   2  -4 99.3018 7.05180  -2
   3  -2  -4 99.3018 7.05180   1
  -3   2  -4 135.933 6.85695  -2
   3  -2  -4 135.933 6.85695   1
  -3  -2   4 11.9976 1.87435   2
   3  -2  -4 10.4644 0.82513   2
  -3  -2   4 13.3836 1.45869   2
  -3  -2   4 14.0135 2.25181   2
   3  -2  -4 12.4694 1.69944   1
  -3   2   4 12.4569 1.45829   2
   3   2  -4 15.2810 1.71953   2
  -3   2   4 13.4527 1.80441   1
   3   2  -4 11.9288 1.93990   1
   3   2  -4 14.5788 1.97050   1
  -3   2   4 12.5310 1.62490   1
   3   2  -4 13.0589 2.16722   1
   3   2  -4 15.8249 2.03718   1
   3  -2   4 111.249 7.03020  -2
  -3   2   4 111.249 7.03020   1
   2   2   4 216.870 9.72054  -2
  -2  -2   4 216.870 9.72054   1
  -2   2  -4 224.414 10.8922  -2
   2  -2  -4 224.414 10.8922   1
  -2   2  -4 200.037 9.27524  -2
   2  -2  -4 200.037 9.27524   1
  -2   2  -4 193.440 10.5585  -2
   2  -2  -4 193.440 10.5585   1
  -2   2  -4 187.999 9.36260  -2
   2  -2  -4 187.999 9.36260   1
   2   2   4 206.057 10.0281  -2
  -2  -2   4 206.057 10.0281   1
   2   2   4 209.766 10.5244  -2
  -2  -2   4 209.766 10.5244   1
  -2  -2   4 115.971 6.34446   2
  -2  -2   4 120.550 6.12841   2
   2  -2  -4 117.277 5.03096   2
  -2  -2  -4 209.361 10.8927  -2
   2   2  -4 209.361 10.8927   1
  -2  -2  -4 196.936 10.4174  -2
   2   2  -4 196.936 10.4174   1
  -2  -2  -4 206.078 9.68161  -2
   2   2  -4 206.078 9.68161   1
  -2  -2  -4 196.683 9.54134  -2
   2   2  -4 196.683 9.54134   1
   2  -2   4 207.679 10.5834  -2
  -2   2   4 207.679 10.5834   1
  -2   2   4 114.620 6.10151   1
  -2   2   4 115.937 6.69265   1
  -1   2  -4 771.071 32.2608  -2
   1  -2  -4 771.071 32.2608   1
   1   2   4 735.456 31.2586  -2
  -1  -2   4 735.456 31.2586   1
  -1   2  -4 735.143 29.2584  -2
   1  -2  -4 735.143 29.2584   1
  -1   2  -4 791.697 28.6007  -2
   1  -2  -4 791.697 28.6007   1
   1   2   4 809.876 31.6096  -2
  -1  -2   4 809.876 31.6096   1
   1   2   4 731.536 28.9797  -2
  -1  -2   4 731.536 28.9797   1
   1  -2   4 697.229 33.0686  -2
  -1   2   4 697.229 33.0686   1
   1  -2   4 736.053 31.5632  -2
  -1   2   4 736.053 31.5632   1
  -1  -2  -4 686.468 27.9942  -2
   1   2  -4 686.468 27.9942   1
  -1  -2  -4 791.337 31.6281  -2
   1   2  -4 791.337 31.6281   1
  -1  -2  -4 687.607 29.0121  -2
   1   2  -4 687.607 29.0121   1
   1  -2   4 721.798 29.1154  -2
  -1   2   4 721.798 29.1154   1
  -1  -2  -4 706.329 33.2377  -2
   1   2  -4 706.329 33.2377   1
   0   2  -4 77.7989 4.39800  -2
   0  -2  -4 77.7989 4.39800   1
   0   2  -4 89.5674 5.21365  -2
   0  -2  -4 89.5674 5.21365   1
   0   2   4 80.1577 4.39464  -2
   0  -2   4 80.1577 4.39464   1
   0   2  -4 85.6739 4.52933  -2
   0  -2  -4 85.6739 4.52933   1
   0   2  -4 83.6641 5.03775  -2
   0  -2  -4 83.6641 5.03775   1
   0  -2   4 77.1854 4.77215  -2
   0   2   4 77.1854 4.77215   1
   0  -2   4 73.8724 4.26077  -2
   0   2   4 73.8724 4.26077   1
   0  -2   4 66.6541 5.05155  -2
   0   2   4 66.6541 5.05155   1
   0  -2  -4 71.6325 3.87259  -2
   0   2  -4 71.6325 3.87259   1
   0  -2  -4 77.7091 4.16098  -2
   0   2  -4 77.7091 4.16098   1
   0  -2  -4 74.0910 5.29392  -2
   0   2  -4 74.0910 5.29392   1
   1   2  -4 746.784 30.9941  -2
  -1  -2  -4 746.784 30.9941   1
  -1   2   4 782.724 30.6228  -2
   1  -2   4 782.724 30.6228   1
   1   2  -4 721.156 27.6601  -2
  -1  -2  -4 721.156 27.6601   1
   1   2  -4 722.037 28.0548  -2
  -1  -2  -4 722.037 28.0548   1
  -1   2   4 752.156 28.9212  -2
   1  -2   4 752.156 28.9212   1
   1  -2  -4 665.909 27.2643  -2
  -1   2  -4 665.909 27.2643   1
  -1  -2   4 700.896 32.2937  -2
   1   2   4 700.896 32.2937   1
   1  -2  -4 692.418 32.3116  -2
  -1   2  -4 692.418 32.3116   1
   1  -2  -4 724.554 26.7191  -2
  -1   2  -4 724.554 26.7191   1
   1  -2  -4 689.268 27.2665  -2
  -1   2  -4 689.268 27.2665   1
  -1  -2   4 688.812 29.8665  -2
   1   2   4 688.812 29.8665   1
  -1  -2   4 623.931 27.0075  -2
   1   2   4 623.931 27.0075   1
  -2   2   4 186.693 8.15141  -2
   2  -2   4 186.693 8.15141   1
   2   2  -4 174.185 9.97620  -2
  -2  -2  -4 174.185 9.97620   1
   2   2  -4 201.303 8.95349  -2
  -2  -2  -4 201.303 8.95349   1
  -2   2   4 215.744 10.2207  -2
   2  -2   4 215.744 10.2207   1
   2  -2   4 76.9116 4.60618   2
   2  -2   4 78.9403 5.04374   2
  -2  -2   4 193.893 10.7474  -2
   2   2   4 193.893 10.7474   1
   2  -2  -4 188.626 7.93411  -2
  -2   2  -4 188.626 7.93411   1
   2  -2  -4 193.575 8.49548  -2
  -2   2  -4 193.575 8.49548   1
  -2  -2   4 218.791 9.48040  -2
   2   2   4 218.791 9.48040   1
   2  -2  -4 184.561 10.6759  -2
  -2   2  -4 184.561 10.6759   1
   2   2   4 79.8791 4.88691   1
  -2   2  -4 75.5544 3.59340   1
   2   2   4 85.2447 4.58769   1
  -3  -2  -4 95.0317 6.05460   2
  -3  -2  -4 103.624 5.94037   2
   3  -2   4 92.5732 5.61740   2
   3  -2   4 98.8196 5.75577   2
  -3  -2  -4 97.4763 6.35049   2
   3  -2   4 88.8717 6.08015   1
  -3  -2  -4 94.9487 4.99553   1
   3  -2   4 95.7459 4.92230   1
   3   2  -4 95.4278 6.74736  -2
  -3  -2  -4 95.4278 6.74736   1
  -3   2   4 118.949 6.98225  -2
   3  -2   4 118.949 6.98225   1
   3   2   4 96.1674 4.83763   1
  -3   2  -4 88.8200 3.76007   1
   3   2   4 87.0136 5.65003   1
  -3   2  -4 86.8158 6.15324   1
   3   2   4 88.0868 6.25193   1
  -3  -2   4 118.575 5.60906  -2
   3   2   4 118.575 5.60906   1
   3  -2  -4 97.5986 4.32209  -2
  -3   2  -4 97.5986 4.32209   1
  -3   2  -4 101.521 5.65821   2
  -4  -2  -4 130.444 6.50369   1
   4  -2   4 125.644 6.61968   1
   4  -2   4 136.384 8.02153   1
   4  -2   4 132.077 8.22069   1
  -4  -2  -4 140.943 7.89231   2
   4  -2   4 145.929 11.5868   2
  -4  -2  -4 128.813 8.28564   2
  -4  -2  -4 143.366 7.79743   2
   4  -2   4 135.249 7.59668   2
   4  -2   4 139.233 7.22534   2
  -4  -2  -4 134.075 8.03864   2
   4   2  -4 137.150 9.40526  -2
  -4  -2  -4 137.150 9.40526   1
  -4  -2   4 184.324 7.52805  -2
   4   2   4 184.324 7.52805   1
   4  -2  -4 152.337 9.53551  -2
  -4   2  -4 152.337 9.53551   1
   4   2   4 125.816 5.89834   1
   4   2   4 126.315 8.13630   1
  -4   2  -4 122.416 5.22740   1
   4   2   4 117.505 7.46948   1
  -4   2  -4 136.439 7.63035   2
   5  -2   4 47.7261 4.68426   1
  -5  -2  -4 35.5118 4.21926   1
  -5  -2  -4 39.9784 3.20491   1
   5  -2   4 43.3381 3.94755   1
   5  -2   4 37.9953 3.39397   1
  -5  -2  -4 32.0724 3.67108   2
   5  -2   4 39.3189 3.71365   2
  -5  -2  -4 33.8919 3.86541   2
  -5   2  -4 36.9216 4.29886   2
   5   2   4 41.2903 4.26153   2
  -5   2  -4 42.8167 3.81721   2
  -5   2  -4 39.7340 3.84679   2
  -5   2  -4 37.3261 3.87989   1
   5   2   4 39.1126 4.06397   1
  -5   2  -4 35.5895 2.22927   1
   5   2   4 42.3907 4.14050   1
   5  -2  -4 118.057 5.40222  -2
  -5   2  -4 118.057 5.40222   1
  -6  -2  -4 347.429 17.0461   2
  -6  -2  -4 340.651 16.8598   2
   6  -2   4 324.875 15.7132   2
  -6  -2  -4 298.909 17.2688   1
  -6  -2  -4 301.531 13.9926   1
   6  -2   4 307.233 17.0890   1
   6  -2   4 307.769 14.4878   1
  -6   2  -4 325.745 18.1025   2
   6   2   4 327.723 16.0291   2
  -6   2  -4 339.136 16.2147   2
   6   2   4 303.043 17.5433   2
  -6   2  -4 312.267 15.7156   2
  -6   2  -4 319.937 12.8380   1
   6   2   4 328.745 16.6586   1
   6   2   4 283.490 15.3369   1
  -7  -2  -4 37.4795 3.57693   1
  -7  -2  -4 42.6579 5.27389   1
   7  -2   4 38.8620 3.97098   1
   7  -2   4 37.7121 4.98263   1
  -7  -2  -4 44.2612 4.97292   2
   7  -2   4 38.5242 4.20134   2
  -7  -2  -4 41.9549 4.45612   2
   7   2   4 33.0043 4.58105   2
  -7   2  -4 39.9125 5.11315   2
  -7   2  -4 40.6077 3.90462   2
   7   2   4 37.5597 4.35142   2
  -7   2  -4 39.3242 4.39213   2
   7   2   4 34.8170 4.46292   1
  -7   2  -4 35.9766 2.83653   1
  -8  -2  -4 85.7514 8.34974   1
  -8  -2  -4 83.9960 6.03258   1
   8  -2   4 85.5420 8.24542   1
   8  -2   4 83.5087 6.65187   1
  -8  -2  -4 86.6308 6.79120   2
   8  -2   4 80.3364 6.69835   2
  -8  -2  -4 77.9122 7.38207   2
   8   2   4 85.2121 8.14692   2
   8   2   4 105.438 7.65228   2
  -8   2  -4 88.5935 6.06079   2
  -8   2  -4 95.3012 8.63240   2
  -8   2  -4 89.2956 7.23546   2
   8   2   4 87.5320 7.65787   1
  -8   2  -4 93.2070 5.34021   1
  -9  -2  -4 19.2711 4.01253   1
  -9  -2  -4 20.0838 3.09366   1
   9  -2   4 15.9952 4.60062   1
  -9  -2  -4 19.7092 3.41241   2
   9  -2   4 18.8928 3.39439   2
  -9  -2  -4 17.9102 3.76872   2
   9   2   4 21.0813 4.04347   2
  -9   2  -4 17.1471 2.16561   2
   9   2   4 21.9687 3.57241   2
  -9   2  -4 19.4752 4.03670   2
  -9   2  -4 16.2497 3.10184   2
  -9   2  -4 17.2211 3.95743   1
  -9   2  -4 20.0705 2.37454   1
   9   2   4 18.4315 3.96357   1
 -10  -2  -4 33.6590 4.23751   1
 -10  -2  -4 31.9453 5.20138   1
  10  -2   4 30.4071 5.47573   1
 -10  -2  -4 35.8243 5.70552   2
 -10  -2  -4 29.7554 3.83818   2
  10  -2   4 36.2889 6.17812   2
  10   2   4 28.1718 5.31484   2
 -10   2  -4 29.9803 4.60103   2
 -10   2  -4 33.4303 5.23170   2
 -10   2  -4 32.4926 3.27110   1
  10   2   4 27.4356 4.91301   1
 -10   2  -4 36.6073 5.55105   1
 -10  -3   4 -1.4114 1.65393   1
 -10  -3   4 1.84836 2.04985   1
  10  -3  -4 -0.9513 1.19592   1
  10  -3  -4 1.64814 1.92084   2
  10  -3  -4 1.19876 1.23879   2
  10   3  -4 -1.4399 1.15367   1
 -10   3   4 -1.0866 1.53658   1
 -10   3   4 -1.1771 1.74109   2
  10   3  -4 1.68374 3.07885   2
  -9  -3   4 28.2449 4.81171   2
   9  -3  -4 37.5622 3.46630   2
  -9  -3   4 30.5209 4.48372   1
  -9  -3   4 40.8860 5.76353   1
   9  -3  -4 39.7972 5.64633   1
   9   3  -4 36.0607 5.55183   2
   9   3  -4 40.0923 4.62027   2
  -9   3   4 34.2761 5.46446   2
  -9   3   4 34.1351 4.48498   1
   9   3  -4 33.1770 4.79947   1
   9   3  -4 40.4854 4.73106   1
   8  -3  -4 11.4455 3.57271   1
  -8  -3   4 13.5462 3.05390   1
   8  -3  -4 11.2605 2.46290   1
  -8  -3   4 10.2423 3.56926   1
   8  -3  -4 10.2571 1.83033   1
  -8  -3   4 8.02187 2.72509   2
   8  -3  -4 13.0918 2.01119   2
  -8   3   4 10.5361 3.36287   2
   8   3  -4 11.4812 2.49954   2
   8   3  -4 11.3369 3.66614   2
   8   3  -4 10.2507 2.45726   1
  -8   3   4 13.5720 3.30991   1
   8   3  -4 8.88418 3.00103   1
   7  -3  -4 77.8280 4.72374   2
  -7  -3   4 83.6884 7.15049   2
   7  -3  -4 78.8859 5.57990   1
   7  -3  -4 81.2528 6.31146   1
  -7  -3   4 80.3309 6.59305   1
   7  -3  -4 79.0125 7.59759   1
  -7  -3   4 69.2784 7.10815   1
   7   3  -4 82.9416 6.74805   1
  -7   3   4 78.6649 6.25071   1
   7   3  -4 80.0985 7.11242   1
   7   3  -4 79.8754 7.71917   2
   7   3  -4 65.2585 5.45177   2
  -7   3   4 73.4893 7.24457   2
  -6  -3   4 36.7175 4.47073   1
   6  -3  -4 34.0112 3.52359   1
   6  -3  -4 36.9305 3.80646   1
   6  -3  -4 33.0389 4.61347   1
  -6  -3   4 32.3450 2.44982   2
  -6  -3   4 36.7237 4.37091   2
  -6  -3   4 39.8189 4.27528   2
   6  -3  -4 33.8091 2.74847   2
   6   3   4 100.041 7.49413  -2
  -6  -3   4 100.041 7.49413   1
   6   3  -4 31.0205 4.10445   1
   6   3  -4 34.2557 4.19469   1
  -6   3   4 32.6903 3.82418   1
  -6   3   4 33.1301 4.39109   2
   6   3  -4 27.8810 3.24150   2
   6   3  -4 32.9362 4.69616   2
   5  -3  -4 64.9025 3.76576   2
  -5  -3   4 66.9934 5.61194   2
  -5  -3   4 59.4146 4.04334   2
   5  -3  -4 58.0377 5.17209   2
  -5  -3   4 63.8890 5.60055   2
   5  -3  -4 69.5053 5.02176   1
   5  -3  -4 63.9183 6.09081   1
  -5   3  -4 142.702 8.58708  -2
   5  -3  -4 142.702 8.58708   1
   5   3   4 154.236 8.97436  -2
  -5  -3   4 154.236 8.97436   1
   5   3   4 126.639 9.18407  -2
  -5  -3   4 126.639 9.18407   1
   5   3  -4 65.2154 5.61782   1
   5   3  -4 63.0310 5.61880   1
  -5   3   4 61.7467 4.99455   1
  -5   3   4 59.5961 5.70199   2
   5   3  -4 60.7114 5.91030   2
  -5   3   4 63.8659 4.25932   2
   5   3  -4 57.5506 4.50681   2
   4  -3  -4 42.8718 3.50323   1
   4   3   4 69.3594 5.14415  -2
  -4  -3   4 69.3594 5.14415   1
   4   3   4 66.1217 5.35338  -2
  -4  -3   4 66.1217 5.35338   1
   4   3   4 54.4305 5.29812  -2
  -4  -3   4 54.4305 5.29812   1
  -4   3  -4 55.2570 4.72194  -2
   4  -3  -4 55.2570 4.72194   1
   4  -3  -4 35.6363 3.82973   2
  -4  -3   4 41.8363 3.29746   2
  -4  -3   4 37.8665 4.04809   2
  -4  -3   4 36.3026 3.74654   2
   4  -3  -4 35.7013 2.53366   2
   4   3  -4 35.6145 4.12902   2
  -4   3   4 37.6392 2.81283   2
   4   3  -4 37.4562 3.31877   2
  -4   3   4 38.2357 3.59364   1
   4   3  -4 42.5699 3.99619   1
   4   3  -4 33.8695 3.84435   1
   4   3  -4 35.0915 3.82203   1
  -4   3   4 39.8311 3.50364   1
  -3   3  -4 243.882 10.6824  -2
   3  -3  -4 243.882 10.6824   1
  -3   3  -4 197.525 11.4347  -2
   3  -3  -4 197.525 11.4347   1
   3   3   4 244.005 12.1892  -2
  -3  -3   4 244.005 12.1892   1
   3   3   4 239.894 12.5826  -2
  -3  -3   4 239.894 12.5826   1
  -3   3  -4 202.595 12.4395  -2
   3  -3  -4 202.595 12.4395   1
   3   3   4 265.042 11.7521  -2
  -3  -3   4 265.042 11.7521   1
   3  -3  -4 59.4309 3.57403   2
  -3  -3   4 58.9108 4.25203   2
  -3  -3   4 61.7002 5.27743   2
   3  -3  -4 60.0006 3.47039   2
  -3  -3   4 51.9870 4.38598   2
  -3   3   4 65.9771 5.18259   1
  -3   3   4 64.4740 4.57243   1
   3   3  -4 66.1918 4.62626   1
  -3   3   4 58.5896 4.70167   1
   3   3  -4 66.4642 5.21800   1
   3   3  -4 62.8815 4.73079   1
   3   3  -4 61.1100 4.99353   1
   3   3  -4 66.2400 4.38383   2
  -3   3   4 61.2884 3.38637   2
  -2  -3   4 32.7591 3.08805   2
   2  -3  -4 36.5157 2.54077   2
   2   3   4 98.1584 6.20210  -2
  -2  -3   4 98.1584 6.20210   1
  -2   3  -4 101.754 5.94665  -2
   2  -3  -4 101.754 5.94665   1
  -2   3  -4 111.977 6.96970  -2
   2  -3  -4 111.977 6.96970   1
   2   3   4 88.7416 6.28796  -2
  -2  -3   4 88.7416 6.28796   1
   2   3   4 99.3727 5.84353  -2
  -2  -3   4 99.3727 5.84353   1
  -2   3  -4 105.183 5.61608  -2
   2  -3  -4 105.183 5.61608   1
   2  -3   4 101.851 6.73668  -2
  -2   3   4 101.851 6.73668   1
  -2  -3  -4 104.224 5.98971  -2
   2   3  -4 104.224 5.98971   1
  -2  -3  -4 104.142 7.07148  -2
   2   3  -4 104.142 7.07148   1
  -2  -3  -4 98.0146 6.58239  -2
   2   3  -4 98.0146 6.58239   1
   2  -3   4 103.583 6.06597  -2
  -2   3   4 103.583 6.06597   1
  -2   3   4 30.9525 3.35222   1
   2   3  -4 40.1710 3.25931   1
  -1   3  -4 27.7869 2.63395  -2
   1  -3  -4 27.7869 2.63395   1
   1   3   4 30.7516 2.86256  -2
  -1  -3   4 30.7516 2.86256   1
   1   3   4 25.4826 2.51532  -2
  -1  -3   4 25.4826 2.51532   1
  -1   3  -4 24.1513 2.92868  -2
   1  -3  -4 24.1513 2.92868   1
   1   3   4 22.6688 2.63541  -2
  -1  -3   4 22.6688 2.63541   1
  -1   3  -4 27.7644 3.07998  -2
   1  -3  -4 27.7644 3.07998   1
  -1   3  -4 31.6841 2.59424  -2
   1  -3  -4 31.6841 2.59424   1
  -1  -3  -4 31.2576 2.83716  -2
   1   3  -4 31.2576 2.83716   1
  -1  -3  -4 24.0761 2.23161  -2
   1   3  -4 24.0761 2.23161   1
  -1  -3  -4 24.9851 2.76342  -2
   1   3  -4 24.9851 2.76342   1
   1  -3   4 24.4171 2.88940  -2
  -1   3   4 24.4171 2.88940   1
   1  -3   4 29.4609 2.71271  -2
  -1   3   4 29.4609 2.71271   1
  -1  -3  -4 27.4941 3.33643  -2
   1   3  -4 27.4941 3.33643   1
   1  -3   4 20.5923 2.92221  -2
  -1   3   4 20.5923 2.92221   1
   0   3  -4 115.117 5.95993  -2
   0  -3  -4 115.117 5.95993   1
   0   3   4 129.100 6.98152  -2
   0  -3   4 129.100 6.98152   1
   0   3  -4 112.277 7.14200  -2
   0  -3  -4 112.277 7.14200   1
   0   3  -4 110.982 6.22809  -2
   0  -3  -4 110.982 6.22809   1
   0   3   4 113.811 6.33358  -2
   0  -3   4 113.811 6.33358   1
   0   3  -4 120.927 7.15144  -2
   0  -3  -4 120.927 7.15144   1
   0  -3  -4 118.014 6.11349  -2
   0   3  -4 118.014 6.11349   1
   0  -3   4 111.038 6.83885  -2
   0   3   4 111.038 6.83885   1
   0  -3  -4 111.672 7.49824  -2
   0   3  -4 111.672 7.49824   1
   0  -3   4 106.482 7.44421  -2
   0   3   4 106.482 7.44421   1
   0  -3   4 115.341 6.21982  -2
   0   3   4 115.341 6.21982   1
   0  -3  -4 106.046 5.16414  -2
   0   3  -4 106.046 5.16414   1
   1   3  -4 30.2540 2.74111  -2
  -1  -3  -4 30.2540 2.74111   1
   1   3  -4 22.8360 2.89948  -2
  -1  -3  -4 22.8360 2.89948   1
  -1   3   4 32.4050 2.29939  -2
   1  -3   4 32.4050 2.29939   1
   1   3  -4 27.2073 2.70358  -2
  -1  -3  -4 27.2073 2.70358   1
   1   3  -4 27.7755 3.04564  -2
  -1  -3  -4 27.7755 3.04564   1
  -1   3   4 31.8628 2.98484  -2
   1  -3   4 31.8628 2.98484   1
   1  -3  -4 29.2216 2.37655  -2
  -1   3  -4 29.2216 2.37655   1
   1  -3  -4 20.6377 2.94473  -2
  -1   3  -4 20.6377 2.94473   1
  -1  -3   4 18.6663 2.12455  -2
   1   3   4 18.6663 2.12455   1
  -1  -3   4 24.5296 2.79273  -2
   1   3   4 24.5296 2.79273   1
   1  -3  -4 22.5597 1.64214  -2
  -1   3  -4 22.5597 1.64214   1
  -1  -3   4 24.0381 3.24646  -2
   1   3   4 24.0381 3.24646   1
  -1  -3   4 27.8870 2.70540  -2
   1   3   4 27.8870 2.70540   1
   2  -3   4 63.2243 5.02543   2
  -2  -3  -4 66.0264 4.52731   2
  -2   3   4 105.398 6.40960  -2
   2  -3   4 105.398 6.40960   1
   2   3  -4 81.9939 6.03708  -2
  -2  -3  -4 81.9939 6.03708   1
   2   3  -4 93.4058 5.49629  -2
  -2  -3  -4 93.4058 5.49629   1
   2   3  -4 111.550 6.57445  -2
  -2  -3  -4 111.550 6.57445   1
   2  -3  -4 84.7610 6.49881  -2
  -2   3  -4 84.7610 6.49881   1
   2  -3  -4 82.7396 4.61093  -2
  -2   3  -4 82.7396 4.61093   1
  -2  -3   4 84.0151 5.43083  -2
   2   3   4 84.0151 5.43083   1
   2  -3  -4 92.8899 4.42713  -2
  -2   3  -4 92.8899 4.42713   1
  -2  -3   4 94.4279 6.87924  -2
   2   3   4 94.4279 6.87924   1
   2   3   4 59.8809 4.32389   1
  -2   3  -4 58.4821 3.54293   1
  -3  -3  -4 195.369 10.6886   2
   3  -3   4 178.216 9.35112   2
  -3  -3  -4 180.377 9.40283   2
  -3  -3  -4 176.871 10.2180   2
  -3  -3  -4 178.683 9.45594   2
   3  -3   4 180.664 10.1774   2
   3   3  -4 205.575 12.3568  -2
  -3  -3  -4 205.575 12.3568   1
  -3   3   4 262.089 12.9036  -2
   3  -3   4 262.089 12.9036   1
   3  -3   4 176.867 7.69203   1
  -3  -3  -4 187.714 8.97719   1
   3  -3  -4 232.941 9.92811  -2
  -3   3  -4 232.941 9.92811   1
   3  -3  -4 220.051 12.8407  -2
  -3   3  -4 220.051 12.8407   1
  -3   3  -4 168.743 7.83998   1
   3   3   4 176.405 10.6491   1
  -3   3  -4 174.917 7.93163   1
   3   3   4 168.821 9.07071   1
   3   3   4 172.877 9.31864   1
  -4  -3  -4 12.3836 2.27974   2
  -4  -3  -4 18.9245 2.62298   2
   4  -3   4 17.2705 2.47013   2
   4  -3   4 17.3289 2.20673   2
  -4  -3  -4 13.7386 2.57118   2
  -4  -3  -4 18.2340 2.93981   1
  -4  -3  -4 21.4854 2.40075   1
   4  -3   4 18.1292 1.87466   1
  -4   3   4 61.4573 5.35504  -2
   4  -3   4 61.4573 5.35504   1
  -4   3  -4 15.1905 1.61675   1
   4   3   4 19.7771 2.87764   1
   4   3   4 14.3862 2.41992   1
  -4   3  -4 16.6504 2.66811   1
   4   3   4 21.0183 2.26089   1
  -4   3  -4 17.6671 2.22639   2
   4  -3  -4 53.1503 3.22303  -2
  -4   3  -4 53.1503 3.22303   1
  -5  -3  -4 64.9436 4.78942   1
   5  -3   4 69.9722 4.53656   1
  -5  -3  -4 64.6183 6.24597   1
  -5  -3  -4 72.1513 6.11779   2
   5  -3   4 72.1885 5.53182   2
  -5  -3  -4 75.3037 6.11708   2
  -5   3  -4 67.8518 3.89738   1
   5   3   4 70.5870 5.83409   1
   5   3   4 67.1840 5.82019   1
   5   3   4 65.9345 4.21642   1
  -5   3  -4 67.7404 5.76067   1
  -5   3  -4 73.7516 5.36427   2
  -5   3  -4 68.0568 6.33478   2
   6  -3   4 77.3216 6.04201   2
  -6  -3  -4 82.2935 6.63267   2
  -6  -3  -4 78.5399 6.63461   2
   6  -3   4 68.4924 6.55562   1
  -6  -3  -4 67.9941 5.16972   1
  -6  -3  -4 75.2414 7.10026   1
   6   3   4 78.3886 6.46913   1
   6   3   4 68.6982 3.79413   1
  -6   3  -4 74.9890 4.27727   1
   6   3   4 76.4780 6.45286   1
  -6   3  -4 76.7914 7.12676   2
  -6   3  -4 72.4620 5.72991   2
  -6   3  -4 74.7546 5.63531   2
   6   3   4 85.1751 7.12642   2
   7  -3   4 60.5493 6.40349   1
  -7  -3  -4 59.1376 6.58002   1
  -7  -3  -4 48.6338 4.49278   1
   7  -3   4 57.6111 5.44561   2
  -7  -3  -4 57.5841 5.69812   2
  -7  -3  -4 61.6397 6.14209   2
  -7   3  -4 63.9784 5.03007   2
  -7   3  -4 59.9324 5.39118   2
   7   3   4 62.0709 6.39067   2
   7   3   4 66.4321 5.88748   2
  -7   3  -4 66.8104 6.96672   2
   7   3   4 54.4062 5.79603   1
  -7   3  -4 61.8428 3.97973   1
  -8  -3  -4 8.53248 2.86450   2
  -8  -3  -4 14.9781 2.97702   2
   8  -3   4 12.8447 3.18617   2
   8  -3   4 15.2586 3.44111   1
  -8  -3  -4 14.5074 2.49611   1
  -8  -3  -4 17.0829 4.54644   1
   8   3   4 12.5984 3.37187   2
  -8   3  -4 9.90116 3.30910   2
   8   3   4 10.3326 3.65748   2
  -8   3  -4 12.0786 3.04924   2
  -8   3  -4 14.8712 2.33239   2
   8   3   4 10.2280 3.08453   1
  -8   3  -4 11.4846 1.91084   1
   9  -3   4 92.2035 9.05081   1
  -9  -3  -4 82.1350 6.54078   1
  -9  -3  -4 93.3421 9.04241   1
  -9  -3  -4 83.5875 7.14388   2
  -9  -3  -4 81.6606 7.90498   2
   9  -3   4 84.6468 7.31968   2
   9   3   4 101.208 8.14885   2
  -9   3  -4 83.0770 4.96379   2
  -9   3  -4 87.0889 8.85155   2
   9   3   4 87.7226 8.81734   2
   9   3   4 79.8864 7.99636   1
  -9   3  -4 76.3303 5.29112   1
  10  -3   4 9.35747 3.00073   2
  10   3   4 6.88815 3.15151   2
 -10   3  -4 6.11431 2.90563   2
  10   3   4 10.7178 4.30263   2
 -10   3  -4 11.2574 3.46341   1
   9  -4  -4 8.06113 2.92241   1
  -9  -4   4 7.41787 3.27698   1
  -9  -4   4 9.04429 3.08603   1
   9  -4  -4 5.61055 1.61053   2
  -9  -4   4 6.48473 2.58666   2
  -9   4   4 8.36332 3.49728   2
   9   4  -4 8.46053 3.05240   2
   9   4  -4 7.42254 2.87560   2
   9   4  -4 9.86715 2.89435   1
  -9   4   4 5.87648 2.61990   1
   9   4  -4 8.72053 2.96674   1
  -8  -4   4 26.4809 4.14745   2
   8  -4  -4 25.1368 2.81209   2
   8  -4  -4 24.8242 2.51508   1
  -8  -4   4 18.1934 3.89005   1
   8  -4  -4 25.3864 4.50073   1
  -8  -4   4 25.4375 4.00158   1
  -8   4   4 23.8589 4.48820   2
   8   4  -4 20.2949 3.49184   2
   8   4  -4 28.5055 4.81675   2
  -8   4   4 22.8756 3.66045   1
   8   4  -4 24.8033 4.15180   1
   8   4  -4 24.2782 3.70328   1
  -7  -4   4 3.10954 2.01749   2
  -7  -4   4 4.62144 1.31487   2
   7  -4  -4 6.78821 1.75879   2
  -7  -4   4 4.66401 2.11541   1
   7  -4  -4 5.89862 1.92284   1
   7  -4  -4 8.45453 3.14301   1
  -7  -4   4 7.59174 2.86851   1
  -7   4   4 7.26899 2.72930   2
   7   4  -4 1.39289 1.80914   2
   7   4  -4 7.98222 2.52088   2
  -7   4   4 3.89125 1.95287   1
   7   4  -4 4.25655 2.20719   1
   7   4  -4 1.64590 1.81339   1
   6  -4  -4 9.43339 1.75705   2
  -6  -4   4 5.15545 1.65737   2
  -6  -4   4 5.24843 2.12913   2
  -6  -4   4 2.27459 1.75681   2
   6  -4  -4 5.63719 2.61887   1
  -6  -4   4 6.75265 2.44186   1
   6  -4  -4 6.32982 1.98295   1
  -6  -4   4 3.48951 1.86665   1
   6   4  -4 3.73493 2.06208   1
  -6   4   4 7.62365 2.29510   1
   6   4  -4 7.41184 2.62910   1
   6   4  -4 4.14567 2.18403   2
   6   4  -4 2.77573 1.63845   2
  -6   4   4 9.20061 2.88784   2
   5  -4  -4 20.9939 3.37744   2
  -5  -4   4 29.3842 3.77238   2
   5  -4  -4 27.5707 2.63905   2
  -5  -4   4 22.9412 2.89489   2
  -5  -4   4 21.5088 3.41075   2
   5   4   4 100.089 7.46308  -2
  -5  -4   4 100.089 7.46308   1
  -5   4  -4 102.055 7.18818  -2
   5  -4  -4 102.055 7.18818   1
  -5  -4   4 24.4815 3.65514   1
   5  -4  -4 27.0828 3.09621   1
   5   4  -4 26.3083 3.61990   1
   5   4  -4 28.5503 3.97498   1
  -5   4   4 25.6997 3.32855   1
   5   4  -4 32.6462 4.03070   1
   5   4  -4 23.9757 3.87540   2
   5   4  -4 24.1924 3.20750   2
   4  -4  -4 123.903 9.12373   2
  -4  -4   4 132.999 8.00691   2
  -4  -4   4 120.364 8.09270   2
   4  -4  -4 135.282 6.93771   2
  -4  -4   4 138.320 9.58183   2
  -4   4  -4 215.949 11.5243  -2
   4  -4  -4 215.949 11.5243   1
   4   4   4 224.612 12.8056  -2
  -4  -4   4 224.612 12.8056   1
   4   4   4 224.161 11.5132  -2
  -4  -4   4 224.161 11.5132   1
  -4   4  -4 171.328 12.2461  -2
   4  -4  -4 171.328 12.2461   1
   4   4   4 218.051 12.3404  -2
  -4  -4   4 218.051 12.3404   1
   4  -4  -4 136.689 7.37327   1
   4   4  -4 122.070 8.14993   1
  -4   4   4 147.226 8.40668   1
   4   4  -4 126.014 8.93885   1
  -4   4   4 138.398 8.78650   1
   4   4  -4 148.630 9.60890   1
   4   4  -4 139.149 8.00902   2
  -3  -4   4 230.267 11.7000   2
  -3  -4   4 233.030 13.8909   2
  -3  -4   4 229.270 12.1597   2
   3  -4  -4 230.183 10.7087   2
  -3   4  -4 528.350 24.3882  -2
   3  -4  -4 528.350 24.3882   1
   3   4   4 528.975 22.2940  -2
  -3  -4   4 528.975 22.2940   1
   3   4   4 524.559 24.3531  -2
  -3  -4   4 524.559 24.3531   1
  -3   4  -4 429.524 24.6096  -2
   3  -4  -4 429.524 24.6096   1
   3   4   4 530.444 24.5005  -2
  -3  -4   4 530.444 24.5005   1
  -3   4  -4 535.643 20.8014  -2
   3  -4  -4 535.643 20.8014   1
  -3   4   4 231.839 13.3449   1
   3   4  -4 250.984 12.2283   1
   3   4  -4 244.998 13.3840   1
   3   4  -4 218.569 11.5315   1
  -3   4   4 247.615 12.0296   1
   3   4  -4 227.285 13.6325   1
   2   4   4 304.905 15.0673  -2
  -2  -4   4 304.905 15.0673   1
  -2   4  -4 308.057 15.3261  -2
   2  -4  -4 308.057 15.3261   1
  -2   4  -4 307.566 12.7192  -2
   2  -4  -4 307.566 12.7192   1
   2   4   4 283.563 13.4811  -2
  -2  -4   4 283.563 13.4811   1
   2   4   4 274.373 14.6757  -2
  -2  -4   4 274.373 14.6757   1
  -2   4  -4 272.905 15.5557  -2
   2  -4  -4 272.905 15.5557   1
  -2  -4  -4 293.067 16.0880  -2
   2   4  -4 293.067 16.0880   1
   2  -4   4 272.699 14.9211  -2
  -2   4   4 272.699 14.9211   1
   2  -4   4 314.225 14.0246  -2
  -2   4   4 314.225 14.0246   1
  -2  -4  -4 278.338 15.0067  -2
   2   4  -4 278.338 15.0067   1
  -2  -4  -4 289.358 13.9237  -2
   2   4  -4 289.358 13.9237   1
  -2  -4  -4 298.078 13.1795  -2
   2   4  -4 298.078 13.1795   1
   2  -4   4 268.800 15.6554  -2
  -2   4   4 268.800 15.6554   1
  -1   4  -4 185.218 8.36753  -2
   1  -4  -4 185.218 8.36753   1
  -1   4  -4 168.811 8.77782  -2
   1  -4  -4 168.811 8.77782   1
  -1   4  -4 186.042 10.2708  -2
   1  -4  -4 186.042 10.2708   1
   1   4   4 167.086 9.45953  -2
  -1  -4   4 167.086 9.45953   1
  -1   4  -4 163.680 10.3301  -2
   1  -4  -4 163.680 10.3301   1
   1   4   4 181.316 9.94152  -2
  -1  -4   4 181.316 9.94152   1
  -1  -4  -4 160.971 10.6124  -2
   1   4  -4 160.971 10.6124   1
   1  -4   4 155.306 10.4592  -2
  -1   4   4 155.306 10.4592   1
   1  -4   4 153.774 9.78273  -2
  -1   4   4 153.774 9.78273   1
   1  -4   4 176.654 9.09239  -2
  -1   4   4 176.654 9.09239   1
  -1  -4  -4 173.780 9.09744  -2
   1   4  -4 173.780 9.09744   1
  -1  -4  -4 170.930 9.86759  -2
   1   4  -4 170.930 9.86759   1
  -1  -4  -4 158.123 7.90703  -2
   1   4  -4 158.123 7.90703   1
   0   4  -4 113.924 8.22923  -2
   0  -4  -4 113.924 8.22923   1
   0   4  -4 135.291 8.37751  -2
   0  -4  -4 135.291 8.37751   1
   0   4  -4 129.515 6.73156  -2
   0  -4  -4 129.515 6.73156   1
   0   4   4 151.916 8.56071  -2
   0  -4   4 151.916 8.56071   1
   0   4  -4 124.695 7.30671  -2
   0  -4  -4 124.695 7.30671   1
   0   4   4 122.604 7.42621  -2
   0  -4   4 122.604 7.42621   1
   0  -4  -4 150.648 8.38121  -2
   0   4  -4 150.648 8.38121   1
   0  -4   4 131.021 8.20537  -2
   0   4   4 131.021 8.20537   1
   0  -4  -4 133.197 7.31437  -2
   0   4  -4 133.197 7.31437   1
   0  -4   4 133.183 7.39878  -2
   0   4   4 133.183 7.39878   1
   0  -4   4 109.782 8.53296  -2
   0   4   4 109.782 8.53296   1
   0  -4  -4 137.447 6.06853  -2
   0   4  -4 137.447 6.06853   1
   0  -4  -4 124.193 8.83875  -2
   0   4  -4 124.193 8.83875   1
  -1   4   4 187.870 8.85152  -2
   1  -4   4 187.870 8.85152   1
  -1   4   4 192.447 10.3779  -2
   1  -4   4 192.447 10.3779   1
  -1   4   4 191.991 9.10322  -2
   1  -4   4 191.991 9.10322   1
   1   4  -4 178.609 10.1926  -2
  -1  -4  -4 178.609 10.1926   1
   1   4  -4 155.879 10.0116  -2
  -1  -4  -4 155.879 10.0116   1
   1   4  -4 170.441 8.57439  -2
  -1  -4  -4 170.441 8.57439   1
   1   4  -4 167.295 9.02326  -2
  -1  -4  -4 167.295 9.02326   1
   1  -4  -4 167.010 10.8819  -2
  -1   4  -4 167.010 10.8819   1
  -1  -4   4 181.605 9.13465  -2
   1   4   4 181.605 9.13465   1
  -1  -4   4 147.992 10.5036  -2
   1   4   4 147.992 10.5036   1
   1  -4  -4 169.646 8.65296  -2
  -1   4  -4 169.646 8.65296   1
  -1  -4   4 163.936 9.70961  -2
   1   4   4 163.936 9.70961   1
  -1  -4   4 145.769 7.91668  -2
   1   4   4 145.769 7.91668   1
   2   4  -4 240.525 14.4504  -2
  -2  -4  -4 240.525 14.4504   1
  -2   4   4 280.832 12.0326  -2
   2  -4   4 280.832 12.0326   1
  -2   4   4 310.413 15.0175  -2
   2  -4   4 310.413 15.0175   1
   2   4  -4 315.787 14.9951  -2
  -2  -4  -4 315.787 14.9951   1
   2   4  -4 270.884 13.0941  -2
  -2  -4  -4 270.884 13.0941   1
  -2  -4   4 281.630 15.8209  -2
   2   4   4 281.630 15.8209   1
   2  -4  -4 281.335 12.5564  -2
  -2   4  -4 281.335 12.5564   1
   2  -4  -4 239.139 15.1132  -2
  -2   4  -4 239.139 15.1132   1
  -2  -4   4 254.957 12.5237  -2
   2   4   4 254.957 12.5237   1
   2   4   4 211.941 11.4183   1
  -3  -4  -4 321.753 16.9228   2
  -3  -4  -4 314.287 15.1378   2
  -3  -4  -4 329.950 15.6803   2
   3  -4   4 339.704 15.5914   2
   3  -4   4 331.325 17.5229   2
  -3  -4  -4 343.347 18.0228   2
   3   4  -4 471.457 25.0430  -2
  -3  -4  -4 471.457 25.0430   1
   3   4  -4 548.234 22.8276  -2
  -3  -4  -4 548.234 22.8276   1
  -3   4   4 585.073 25.7793  -2
   3  -4   4 585.073 25.7793   1
   3   4   4 292.642 14.5709   1
   3   4   4 285.828 13.8050   1
   3   4   4 293.124 16.5089   1
  -3   4  -4 288.123 12.8868   1
   3  -4  -4 500.981 26.2477  -2
  -3   4  -4 500.981 26.2477   1
  -4   4   4 239.029 13.2498  -2
   4  -4   4 239.029 13.2498   1
   4   4  -4 186.969 12.5465  -2
  -4  -4  -4 186.969 12.5465   1
   4  -4   4 76.2167 6.14677   2
   4  -4   4 95.1235 6.28058   2
  -4  -4  -4 77.0110 5.99737   2
  -4  -4  -4 83.6030 6.63341   2
  -4  -4  -4 71.9734 6.37153   2
  -4  -4  -4 77.6903 5.68618   1
  -4   4  -4 83.1002 5.27104   2
  -4   4  -4 68.6860 6.44424   1
   4   4   4 79.7260 6.92742   1
  -4   4  -4 84.6459 4.99165   1
   4   4   4 82.6900 6.24955   1
   4   4   4 76.0922 5.54740   1
  -5  -4  -4 62.4596 5.08488   1
  -5  -4  -4 57.2777 6.18755   1
  -5  -4  -4 70.9040 6.10005   2
  -5  -4  -4 73.5475 6.11190   2
   5  -4   4 67.8380 5.45471   2
  -5  -4  -4 64.6471 6.02656   2
  -5   4   4 84.0906 7.36688  -2
   5  -4   4 84.0906 7.36688   1
  -5   4  -4 67.6919 6.18890   1
   5   4   4 56.4429 5.81155   1
   5   4   4 62.1194 4.77351   1
  -5   4  -4 59.5286 4.10774   1
   5   4   4 64.0347 5.73504   1
   5   4   4 57.0647 5.68549   2
  -5   4  -4 66.5650 4.98973   2
  -6  -4  -4 65.7771 5.51009   1
  -6  -4  -4 74.2228 7.28249   1
   6  -4   4 69.4076 6.07044   2
  -6  -4  -4 77.9800 6.78147   2
  -6  -4  -4 76.0505 6.78382   2
   6   4   4 71.9825 6.89079   2
  -6   4  -4 77.6745 5.89991   2
   6   4   4 76.6217 6.46406   2
  -6   4  -4 74.0648 7.21291   2
  -6   4  -4 71.0280 4.58726   1
   6   4   4 70.7504 4.89268   1
   6   4   4 79.5889 6.80193   1
   6   4   4 64.6428 6.34302   1
  -7  -4  -4 4.19490 2.43457   1
   7  -4   4 10.4599 3.32459   1
  -7  -4  -4 13.2695 2.74810   1
  -7  -4  -4 13.3521 3.21974   2
  -7  -4  -4 12.0614 3.45946   2
   7  -4   4 10.7977 3.05078   2
  -7   4  -4 11.6901 2.07932   1
   7   4   4 9.95476 1.45121   1
   7   4   4 6.31064 2.53540   1
  -7   4  -4 12.8687 2.50920   2
  -7   4  -4 15.2074 4.22411   2
   7   4   4 14.4580 3.75197   2
   7   4   4 11.5018 3.44458   2
  -8  -4  -4 71.9139 6.59446   2
  -8  -4  -4 76.5577 7.29357   2
   8  -4   4 64.5529 6.15117   2
  -8  -4  -4 57.3114 5.56211   1
  -8  -4  -4 60.8772 7.26503   1
   8  -4   4 54.5291 6.74257   1
   8   4   4 67.8415 6.78571   1
  -8   4  -4 59.1945 4.41581   1
  -8   4  -4 62.5092 4.79174   2
   8   4   4 68.1671 7.27883   2
   8   4   4 63.5559 7.29655   2
  -8   4  -4 60.9074 7.27670   2
   9  -4   4 0.77765 2.12624   1
  -9  -4  -4 5.43727 2.54696   1
  -9  -4  -4 4.23644 2.38373   1
  -9  -4  -4 3.92516 1.94876   2
   9  -4   4 4.31074 2.37020   2
  -9  -4  -4 4.79290 2.04772   2
   9   4   4 3.61651 2.22082   2
  -9   4  -4 3.04713 1.95865   2
  -9   4  -4 4.38363 1.45212   1
   9   4   4 5.25601 2.27336   1
   9  -5  -4 0.18817 0.91639   2
  -9  -5   4 1.69828 1.43638   2
  -9  -5   4 1.25266 2.46641   1
   9  -5  -4 0.44745 1.28472   1
  -9   5   4 0.23537 1.77764   1
   9   5  -4 0.98297 1.19275   1
   9   5  -4 0.00153 1.09349   1
  -9   5   4 0.08469 2.20061   2
   9   5  -4 -1.2049 1.68906   2
   9   5  -4 0.28772 1.45846   2
   8  -5  -4 25.7392 2.48874   1
  -8  -5   4 33.5587 5.27520   1
   8  -5  -4 29.4897 5.03723   1
   8  -5  -4 23.8141 2.92941   2
  -8  -5   4 22.6209 4.06292   2
  -8  -5   4 26.0593 2.59453   2
   8   5  -4 32.2743 5.09652   2
  -8   5   4 22.5325 4.76353   2
   8   5  -4 32.5748 4.51024   2
   8   5  -4 31.2375 4.43989   1
   8   5  -4 28.2448 4.34938   1
  -8   5   4 21.8158 3.92120   1
   7  -5  -4 54.3358 6.54470   1
   7  -5  -4 49.0146 4.28771   1
  -7  -5   4 44.2528 5.92341   1
  -7  -5   4 44.9236 4.09816   2
   7  -5  -4 46.3817 4.00782   2
  -7  -5   4 40.5000 5.21129   2
   7   5  -4 46.7802 5.55809   1
  -7   5   4 47.2381 5.21396   1
   7   5  -4 53.2786 5.90218   1
   7   5  -4 42.8010 6.11688   2
   7   5  -4 48.0425 5.11877   2
  -6  -5   4 32.6706 3.92338   2
  -6  -5   4 40.8024 5.07897   2
   6  -5  -4 39.5636 3.76271   2
  -6  -5   4 42.5079 5.06624   2
   6  -5  -4 46.4351 6.07102   1
   6  -5  -4 40.7428 4.31593   1
  -6  -5   4 33.2516 4.84516   1
  -6   5   4 45.7543 5.52625   2
   6   5  -4 38.9355 5.49400   2
   6   5  -4 39.5451 4.50022   2
   6   5  -4 44.7409 5.12586   1
   6   5  -4 41.2946 5.22686   1
  -6   5   4 48.1056 4.91590   1
  -5  -5   4 24.4304 4.01910   2
  -5  -5   4 23.5401 3.29966   2
  -5  -5   4 21.0750 3.55567   2
   5  -5  -4 28.4965 3.10712   2
   5  -5  -4 32.2448 4.53216   2
  -5  -5   4 23.7913 3.74854   1
   5  -5  -4 26.4207 4.40836   1
  -5   5  -4 51.5080 5.09507  -2
   5  -5  -4 51.5080 5.09507   1
   5   5  -4 25.2016 4.08048   1
  -5   5   4 24.0446 3.50420   1
   5   5  -4 24.8607 3.96712   1
   5   5  -4 27.1128 3.76939   1
   5   5  -4 23.2452 3.45387   2
   5   5  -4 23.8685 4.31710   2
  -5   5   4 24.8273 4.07493   2
   4   5   4 294.059 15.7318  -2
  -4  -5   4 294.059 15.7318   1
  -4   5  -4 245.218 13.6292  -2
   4  -5  -4 245.218 13.6292   1
   4   5   4 262.567 14.9846  -2
  -4  -5   4 262.567 14.9846   1
  -4   5  -4 238.515 15.4320  -2
   4  -5  -4 238.515 15.4320   1
  -4  -5   4 88.3966 8.05102   2
  -4  -5   4 81.9218 6.65100   2
   4  -5  -4 95.9518 6.13097   2
  -4  -5   4 101.413 7.17132   2
   4  -5  -4 98.7864 8.28380   2
  -4   5   4 96.5942 6.85138   1
   4   5  -4 88.6753 7.76335   1
  -4   5   4 85.4382 7.57991   1
   4   5  -4 85.1806 6.55996   1
   4   5  -4 97.3609 7.76194   1
   4   5  -4 89.9749 6.65816   2
   3   5   4 61.6803 5.67368  -2
  -3  -5   4 61.6803 5.67368   1
   3   5   4 55.3605 5.75598  -2
  -3  -5   4 55.3605 5.75598   1
  -3   5  -4 63.6641 5.76699  -2
   3  -5  -4 63.6641 5.76699   1
  -3   5  -4 45.8328 5.47007  -2
   3  -5  -4 45.8328 5.47007   1
  -3  -5   4 42.5396 4.49907   2
   3  -5  -4 45.0979 3.88480   2
  -3  -5   4 39.6042 5.16479   2
  -3   5   4 36.5982 4.68541   1
  -3   5   4 50.2117 4.54586   1
  -3  -5  -4 53.8798 4.67970  -2
   3   5  -4 53.8798 4.67970   1
  -3  -5  -4 53.3010 5.74649  -2
   3   5  -4 53.3010 5.74649   1
  -3  -5  -4 65.3307 6.47985  -2
   3   5  -4 65.3307 6.47985   1
   2   5   4 621.151 29.6207  -2
  -2  -5   4 621.151 29.6207   1
   2   5   4 659.083 30.3473  -2
  -2  -5   4 659.083 30.3473   1
  -2   5  -4 600.570 31.0803  -2
   2  -5  -4 600.570 31.0803   1
  -2   5  -4 688.229 30.4111  -2
   2  -5  -4 688.229 30.4111   1
  -2  -5  -4 654.366 26.1814  -2
   2   5  -4 654.366 26.1814   1
   2  -5   4 622.008 31.8886  -2
  -2   5   4 622.008 31.8886   1
  -2  -5  -4 657.561 30.3541  -2
   2   5  -4 657.561 30.3541   1
  -2  -5  -4 660.765 27.9643  -2
   2   5  -4 660.765 27.9643   1
   2  -5   4 656.779 27.8338  -2
  -2   5   4 656.779 27.8338   1
  -2  -5  -4 627.906 32.1659  -2
   2   5  -4 627.906 32.1659   1
  -1   5  -4 313.045 13.1889  -2
   1  -5  -4 313.045 13.1889   1
   1   5   4 279.866 15.2126  -2
  -1  -5   4 279.866 15.2126   1
  -1   5  -4 273.663 16.4741  -2
   1  -5  -4 273.663 16.4741   1
  -1   5  -4 314.980 16.2031  -2
   1  -5  -4 314.980 16.2031   1
   1   5   4 308.816 16.1397  -2
  -1  -5   4 308.816 16.1397   1
  -1  -5  -4 291.784 17.2135  -2
   1   5  -4 291.784 17.2135   1
  -1  -5  -4 299.086 14.6232  -2
   1   5  -4 299.086 14.6232   1
   1  -5   4 297.091 16.0734  -2
  -1   5   4 297.091 16.0734   1
   1  -5   4 287.033 17.1341  -2
  -1   5   4 287.033 17.1341   1
   1  -5   4 320.193 14.8276  -2
  -1   5   4 320.193 14.8276   1
   0   5  -4 274.035 13.8503  -2
   0  -5  -4 274.035 13.8503   1
   0   5   4 286.651 14.5657  -2
   0  -5   4 286.651 14.5657   1
   0   5  -4 300.852 15.6656  -2
   0  -5  -4 300.852 15.6656   1
   0   5  -4 284.762 12.6810  -2
   0  -5  -4 284.762 12.6810   1
   0   5  -4 261.199 15.7370  -2
   0  -5  -4 261.199 15.7370   1
   0   5   4 331.565 16.1758  -2
   0  -5   4 331.565 16.1758   1
   0  -5  -4 277.871 16.6799  -2
   0   5  -4 277.871 16.6799   1
   0  -5   4 264.676 16.5442  -2
   0   5   4 264.676 16.5442   1
   0  -5  -4 292.961 14.0014  -2
   0   5  -4 292.961 14.0014   1
   0  -5   4 279.289 15.3529  -2
   0   5   4 279.289 15.3529   1
   0  -5   4 299.367 14.2241  -2
   0   5   4 299.367 14.2241   1
   1   5  -4 316.398 16.0746  -2
  -1  -5  -4 316.398 16.0746   1
   1   5  -4 281.572 13.0752  -2
  -1  -5  -4 281.572 13.0752   1
  -1   5   4 322.244 14.6767  -2
   1  -5   4 322.244 14.6767   1
  -1   5   4 338.169 16.5347  -2
   1  -5   4 338.169 16.5347   1
   1   5  -4 248.565 15.5557  -2
  -1  -5  -4 248.565 15.5557   1
   1   5  -4 278.240 14.1005  -2
  -1  -5  -4 278.240 14.1005   1
   1  -5  -4 308.796 14.1373  -2
  -1   5  -4 308.796 14.1373   1
  -1  -5   4 269.413 16.8019  -2
   1   5   4 269.413 16.8019   1
   1  -5  -4 268.794 16.7411  -2
  -1   5  -4 268.794 16.7411   1
  -1  -5   4 275.248 15.3457  -2
   1   5   4 275.248 15.3457   1
   2   5  -4 601.921 25.9970  -2
  -2  -5  -4 601.921 25.9970   1
   2   5  -4 630.268 25.2211  -2
  -2  -5  -4 630.268 25.2211   1
  -2   5   4 666.602 29.3629  -2
   2  -5   4 666.602 29.3629   1
   2   5  -4 577.480 28.8409  -2
  -2  -5  -4 577.480 28.8409   1
  -2  -5   4 546.309 24.3861  -2
   2   5   4 546.309 24.3861   1
  -2  -5   4 590.553 27.9683  -2
   2   5   4 590.553 27.9683   1
   2  -5  -4 600.485 25.3285  -2
  -2   5  -4 600.485 25.3285   1
  -2  -5   4 565.813 30.1822  -2
   2   5   4 565.813 30.1822   1
   2  -5  -4 606.898 30.4137  -2
  -2   5  -4 606.898 30.4137   1
   3   5  -4 56.3460 4.98860  -2
  -3  -5  -4 56.3460 4.98860   1
  -3   5   4 56.7642 5.88058  -2
   3  -5   4 56.7642 5.88058   1
   3   5  -4 60.8713 6.22929  -2
  -3  -5  -4 60.8713 6.22929   1
   3  -5   4 16.0201 2.78172   2
   3  -5   4 13.4849 2.89071   2
  -3  -5  -4 17.0102 3.69127   2
  -3  -5   4 54.0762 4.83790  -2
   3   5   4 54.0762 4.83790   1
   3  -5  -4 52.0564 5.97215  -2
  -3   5  -4 52.0564 5.97215   1
   3   5   4 18.7536 3.55255   1
  -3   5  -4 15.5569 2.44323   1
   3   5   4 14.6937 2.86552   1
  -4   5   4 293.883 16.6315  -2
   4  -5   4 293.883 16.6315   1
   4   5  -4 263.299 16.2256  -2
  -4  -5  -4 263.299 16.2256   1
  -4  -5  -4 198.997 12.9476   2
  -4  -5  -4 202.483 12.4737   2
  -4  -5  -4 196.645 11.0807   2
   4  -5   4 193.677 11.1613   2
  -4  -5  -4 203.605 11.2474   1
   4   5   4 172.945 12.8617   1
   4   5   4 214.158 11.6880   1
  -4   5  -4 203.942 10.4116   1
  -4   5  -4 214.105 13.6104   1
   4   5   4 195.235 11.6030   1
   5  -5   4 30.7153 4.57652   1
  -5  -5  -4 23.9645 3.45510   1
  -5  -5  -4 25.3047 4.21327   1
  -5  -5  -4 26.5065 4.12534   2
   5  -5   4 24.1247 3.60099   2
  -5  -5  -4 29.1526 3.89328   2
  -5  -5  -4 22.8564 4.06101   2
  -5   5  -4 26.4445 2.99027   1
   5   5   4 21.5997 3.80152   1
  -5   5  -4 37.1569 4.79392   1
   5   5   4 22.6132 3.25018   1
   5   5   4 25.7872 3.73581   1
  -5   5  -4 23.1060 4.22175   2
   5   5   4 26.6969 3.83734   2
   6  -5   4 22.8504 3.55105   2
  -6  -5  -4 23.2943 4.19897   2
  -6  -5  -4 24.2031 3.77848   2
   6  -5   4 25.5035 4.47886   1
  -6  -5  -4 23.4277 3.55729   1
  -6  -5  -4 23.0194 4.44881   1
   6   5   4 22.8194 3.99149   2
  -6   5  -4 28.4396 3.71326   2
  -6   5  -4 26.3882 4.64746   2
  -6   5  -4 25.2779 2.98716   1
   6   5   4 29.1087 4.30650   1
   6   5   4 23.3078 3.92678   1
[truncated: 693,522 more chars]
