# Supplementary material for: Crystal structure of 2-cyano-1-methyl­pyridinium perchlorate
Source: Acta Crystallogr E Crystallogr Commun. 2015 Oct 17;71(Pt 11):o852–3. doi: 10.1107/S2056989015019155 (PMC4645073; doi:10.1107/S2056989015019155)
Supplement: Supplementary file 2 [file e-71-0o852-Isup2.hkl]

data_I                                                                          
_shelx_title ' lk135 in P2(1)'                                                  
_shelx_refln_list_code          4                                               
_shelx_F_calc_maximum      137.92                                               
_exptl_crystal_F_000       448.00                                               
_reflns_d_resolution_high  0.7290                                               
                                                                                
loop_                                                                           
 _space_group_symop_operation_xyz                                               
 'x, y, z'                                                                      
 '-x, y+1/2, -z'                                                                
                                                                                
_cell_length_a     8.0112                                                       
_cell_length_b     7.7011                                                       
_cell_length_c    14.7424                                                       
_cell_angle_alpha  90.000                                                       
_cell_angle_beta   90.982                                                       
_cell_angle_gamma  90.000                                                       
                                                                                
_shelx_F_squared_multiplier     1.000                                           
                                                                                
loop_                                                                           
 _refln_index_h                                                                 
 _refln_index_k                                                                 
 _refln_index_l                                                                 
 _refln_F_squared_calc                                                          
 _refln_F_squared_meas                                                          
 _refln_F_squared_sigma                                                         
 _refln_observed_status                                                         
   1   0   0         85.99         69.23         4.14 o                         
  -1   0   0         85.99         73.10         3.34 o                         
   1   0   0         42.75         37.19         2.49 o                         
   1   0   0         42.75         37.01         2.17 o                         
  -1   0   0         43.24         41.69         2.69 o                         
  -1   0   0         43.24         41.83         2.40 o                         
   2   0   0       6717.12       7168.71       249.44 o                         
   2   0   0       6717.12       6608.66       275.12 o                         
   2   0   0       6717.12       6938.00       275.26 o                         
   2   0   0      13511.84      13390.93       542.45 o                         
  -2   0   0      13511.84      13260.84       495.10 o                         
  -2   0   0       6794.72       7154.58       288.28 o                         
  -2   0   0       6794.72       7121.44       260.92 o                         
  -2   0   0       6794.72       7409.82       288.88 o                         
  -3   0   0         62.16         62.58         4.11 o                         
  -3   0   0         62.16         57.47         4.92 o                         
  -3   0   0         62.16         62.86         4.05 o                         
  -3   0   0        123.60        114.36         6.07 o                         
   3   0   0        123.60         98.45         7.49 o                         
   3   0   0         61.45         60.81         5.02 o                         
   3   0   0         61.45         59.08         3.83 o                         
   3   0   0         61.45         63.96         3.99 o                         
  -4   0   0        121.90        115.57         7.97 o                         
  -4   0   0        121.90        108.09         6.22 o                         
  -4   0   0        121.90        104.71         6.13 o                         
   4   0   0        120.51        109.74         6.12 o                         
   4   0   0        120.51        112.33         6.05 o                         
  -4   0   0        120.51        102.12         6.57 o                         
   4   0   0        120.51        113.92         7.98 o                         
  -4   0   0        242.41        215.92        10.41 o                         
   4   0   0        242.41        184.12        12.58 o                         
   4   0   0        242.41        205.54         9.89 o                         
   5   0   0         75.61         77.15         7.01 o                         
   5   0   0         75.61         78.57         4.65 o                         
  -5   0   0         75.61         86.35         8.31 o                         
   5   0   0         75.61         72.91         7.48 o                         
   5   0   0         75.61         79.29         4.78 o                         
  -5   0   0         76.49         85.00         7.39 o                         
   5   0   0         76.49         83.57         8.03 o                         
  -5   0   0         76.49         78.92         5.16 o                         
  -5   0   0         76.49         78.38         4.98 o                         
  -5   0   0         76.49         70.51         7.41 o                         
  -5   0   0        152.10        100.88         6.74 o                         
   6   0   0         78.50         97.40         8.51 o                         
  -6   0   0         78.50         79.12         9.06 o                         
   6   0   0         78.50         83.24         8.85 o                         
  -6   0   0         79.41         84.01         8.98 o                         
   6   0   0         79.41         80.44         9.03 o                         
  -6   0   0         79.41         87.06         5.19 o                         
  -6   0   0         79.41         83.81         7.94 o                         
  -6   0   0         79.41         86.77         5.21 o                         
  -6   0   0        157.91        175.19        10.70 o                         
   7   0   0         66.87         61.11         7.26 o                         
  -7   0   0         66.87         62.66         8.52 o                         
  -7   0   0         66.87         61.28         6.09 o                         
   7   0   0         66.87         67.20         8.54 o                         
  -7   0   0         67.64         68.82         7.75 o                         
  -7   0   0         67.64         57.09         7.84 o                         
   7   0   0         67.64         57.64         8.19 o                         
   7   0   0         67.64         63.86         6.18 o                         
  -8   0   0          2.36          4.06         2.79 o                         
   8   0   0          2.36          0.23         2.23 o                         
  -8   0   0          2.36          0.31         2.26 o                         
   8   0   0          2.33          4.96         3.40 o                         
  -8   0   0          2.33          2.21         3.13 o                         
   8   0   0          2.33          5.48         3.15 o                         
   9   0   0          3.62          3.88         3.21 o                         
  -9   0   0          3.62          5.16         2.92 o                         
  -9   0   0          3.62          3.42         3.12 o                         
   9   0   0          3.62          4.91         2.42 o                         
   9   0   0          3.58          3.58         3.26 o                         
  -9   0   0          3.58          3.29         3.76 o                         
   9   0   0          3.58          4.65         3.12 o                         
  -9   0   0          3.58          2.58         2.16 o                         
 -10   0   0         19.77         17.22         5.48 o                         
 -10   0   0         19.77         24.36         7.17 o                         
  10   0   0         19.77         26.26         5.83 o                         
  10   0   0         19.77         33.30         9.65 o                         
 -10   0   0         19.55         25.98         5.62 o                         
  10   0   0         19.55         22.70         7.11 o                         
 -10   0   0         19.55         19.66         7.09 o                         
  10   0   0         19.55         25.39         6.75 o                         
  -1  -1   0        598.60        664.23        28.78 o                         
  -1  -1   0        598.60        647.65        27.36 o                         
   1  -1   0        598.60        619.26        24.88 o                         
   1  -1   0        598.60        623.01        28.42 o                         
  -1  -1   0        598.60        682.72        24.94 o                         
  -1  -1   0       1182.87       1219.71        53.89 o                         
  -1  -1   0       1182.87       1227.93        48.94 o                         
   1  -1   0       1182.87       1409.53        54.51 o                         
   1  -1   0        591.76        606.13        22.86 o                         
   1   1   0        584.36        643.24        25.75 o                         
  -1   1   0        584.36        555.59        23.26 o                         
   1   1   0        584.36        596.76        27.03 o                         
  -1   1   0        584.36        565.87        26.67 o                         
   1   1   0        584.36        652.38        23.54 o                         
  -1   1   0        591.11        620.52        24.28 o                         
  -2  -1   0       1074.59       1095.49        47.68 o                         
   2  -1   0       1074.59       1105.43        47.92 o                         
  -2  -1   0       1074.59       1102.04        42.71 o                         
   2  -1   0        539.55        564.45        25.24 o                         
   2  -1   0        539.55        540.36        22.32 o                         
  -2  -1   0        539.55        568.08        23.39 o                         
  -2  -1   0        539.55        562.33        24.70 o                         
  -2  -1   0        539.55        555.66        25.62 o                         
   2  -1   0        533.39        582.83        21.88 o                         
   2  -1   0        533.39        547.27        22.81 o                         
   2  -1   0        533.39        563.18        22.79 o                         
  -2   1   0        541.21        581.10        23.68 o                         
  -2   1   0        541.21        587.04        22.53 o                         
  -2   1   0        541.21        558.19        23.67 o                         
   2   1   0        535.03        534.78        22.59 o                         
  -2   1   0        535.03        521.78        21.50 o                         
   2   1   0        535.03        542.42        24.91 o                         
  -2   1   0        535.03        532.28        24.40 o                         
   2   1   0        535.03        536.80        23.81 o                         
  -3  -1   0        952.43        934.62        36.93 o                         
   3  -1   0        952.43        895.88        41.96 o                         
  -3  -1   0        952.43        952.08        42.17 o                         
   3  -1   0        464.54        484.26        20.01 o                         
   3  -1   0        464.54        468.74        20.20 o                         
   3  -1   0        464.54        469.96        19.95 o                         
   3  -1   0        469.90        435.48        19.39 o                         
  -3  -1   0        469.90        449.17        20.96 o                         
  -3  -1   0        469.90        472.01        22.01 o                         
  -3  -1   0        469.90        459.00        21.39 o                         
   3  -1   0        469.90        466.57        21.38 o                         
  -3   1   0        482.32        447.92        19.32 o                         
   3   1   0        482.32        461.75        21.19 o                         
   3   1   0        482.32        470.21        21.11 o                         
  -3   1   0        482.32        479.31        21.54 o                         
   3   1   0        482.32        480.80        22.03 o                         
  -3   1   0        487.89        504.12        20.30 o                         
  -3   1   0        487.89        486.73        20.20 o                         
  -3   1   0        487.89        495.84        20.41 o                         
  -4  -1   0        114.69        116.04         8.33 o                         
   4  -1   0        114.69        100.46         6.39 o                         
   4  -1   0        114.69        110.93         6.22 o                         
  -4  -1   0        114.69        113.37         6.87 o                         
  -4  -1   0        114.69        114.73         7.22 o                         
  -4  -1   0        224.09        217.75        13.94 o                         
   4  -1   0        224.09        192.74        13.42 o                         
  -4  -1   0        224.09        216.25        11.17 o                         
   4  -1   0        113.38        109.81         5.46 o                         
   4  -1   0        113.38        111.93         5.48 o                         
   4  -1   0        113.38        112.79         7.61 o                         
   4   1   0        109.45        111.07         6.91 o                         
   4   1   0        109.45        110.47         6.94 o                         
   4   1   0        109.45        114.08         8.30 o                         
  -4   1   0        109.45         97.35         6.20 o                         
  -4   1   0        109.45        104.25         6.28 o                         
   4   1   0        224.13        243.23        11.99 o                         
  -4   1   0        110.71        108.46         5.87 o                         
  -4   1   0        110.71        107.17         5.79 o                         
  -4   1   0        110.71        117.07         7.76 o                         
  -5  -1   0        265.54        253.26        16.37 o                         
  -5  -1   0        265.54        260.39        13.06 o                         
   5  -1   0        265.54        254.44        14.19 o                         
   5  -1   0        265.54        217.26        15.55 o                         
  -5  -1   0        268.61        240.04        16.14 o                         
  -5  -1   0        268.61        252.08        13.38 o                         
   5  -1   0        268.61        242.57        12.89 o                         
  -5  -1   0        268.61        263.32        15.21 o                         
  -5  -1   0        268.61        270.69        13.46 o                         
   5   1   0        273.46        243.03        15.94 o                         
   5   1   0        273.46        242.27        14.70 o                         
   5   1   0        273.46        275.69        12.94 o                         
  -5   1   0        273.46        234.90        12.39 o                         
   5   1   0        273.46        266.74        12.99 o                         
   5   1   0        276.62        278.64        13.49 o                         
  -5   1   0        276.62        246.40        16.31 o                         
   5   1   0        276.62        261.80        16.71 o                         
  -5   1   0        276.62        265.37        11.70 o                         
  -5   1   0        276.62        267.95        14.57 o                         
  -5   1   0        276.62        259.44        11.67 o                         
   5   1   0        542.07        581.13        27.29 o                         
   6  -1   0        454.43        424.97        19.71 o                         
  -6  -1   0        454.43        410.33        22.20 o                         
  -6  -1   0        454.43        408.71        19.61 o                         
  -6  -1   0        454.43        409.77        24.48 o                         
   6  -1   0        449.24        404.32        24.51 o                         
  -6  -1   0        449.24        442.82        25.36 o                         
   6  -1   0        449.24        458.36        22.21 o                         
  -6  -1   0        449.24        410.55        20.15 o                         
   6   1   0        447.25        404.85        24.50 o                         
   6   1   0        447.25        402.37        22.23 o                         
  -6   1   0        447.25        439.56        19.98 o                         
   6   1   0        447.25        427.95        19.67 o                         
   6   1   0        452.41        405.12        24.52 o                         
  -6   1   0        452.41        469.91        22.11 o                         
   6   1   0        452.41        401.88        20.00 o                         
  -6   1   0        452.41        401.52        24.21 o                         
  -7  -1   0         15.41         16.38         2.55 o                         
  -7  -1   0         15.41         16.63         5.15 o                         
   7  -1   0         15.41         15.07         3.26 o                         
  -7  -1   0         15.41         16.80         4.80 o                         
   7  -1   0         15.24         15.09         4.24 o                         
   7  -1   0         15.24         14.46         4.89 o                         
  -7  -1   0         15.24         14.93         3.86 o                         
  -7  -1   0         15.24         21.51         5.22 o                         
   7   1   0         16.67         19.04         5.50 o                         
   7   1   0         16.67         19.94         2.23 o                         
   7   1   0         16.67         16.38         4.82 o                         
  -7   1   0         16.67         18.76         3.60 o                         
   7   1   0         16.86         20.77         5.80 o                         
  -7   1   0         16.86         17.73         4.74 o                         
   7   1   0         16.86         15.52         3.94 o                         
  -7   1   0         16.86         14.12         5.08 o                         
   8  -1   0         40.20         41.09         7.46 o                         
   8  -1   0         40.20         42.79         6.36 o                         
  -8  -1   0         40.20         41.23         5.65 o                         
  -8  -1   0         40.20         41.87         7.42 o                         
  -8  -1   0         40.66         40.17         7.14 o                         
  -8  -1   0         40.66         37.33         6.55 o                         
   8  -1   0         40.66         38.20         5.21 o                         
   8  -1   0         40.66         30.93         6.80 o                         
  -8   1   0         39.59         41.03         5.34 o                         
   8   1   0         39.59         44.28         6.97 o                         
  -8   1   0         39.59         41.39         7.51 o                         
   8   1   0         39.59         36.57         6.99 o                         
   8   1   0         40.05         46.89         8.06 o                         
  -8   1   0         40.05         37.99         6.21 o                         
  -8   1   0         40.05         38.25         7.11 o                         
   8   1   0         40.05         49.58         5.99 o                         
  -9  -1   0          6.03          4.65         3.18 o                         
   9  -1   0          6.03         14.59         4.42 o                         
   9  -1   0          6.03          7.69         4.96 o                         
  -9  -1   0          6.03          6.10         3.60 o                         
  -9  -1   0          5.96          4.42         3.37 o                         
   9  -1   0          5.96          3.47         2.57 o                         
   9  -1   0          5.96         11.60         5.11 o                         
  -9  -1   0          5.96          6.80         3.30 o                         
   9   1   0          5.47         13.45         4.31 o                         
  -9   1   0          5.47          8.80         3.71 o                         
  -9   1   0          5.47          3.34         3.08 o                         
   9   1   0          5.47         10.03         5.30 o                         
  -9   1   0          5.41          2.95         3.30 o                         
   9   1   0          5.41         10.81         4.37 o                         
  -9   1   0          5.41          9.94         3.84 o                         
 -10  -1   0         30.24         33.50         6.28 o                         
 -10  -1   0         30.24         35.52         8.66 o                         
  10  -1   0         30.24         28.86         6.53 o                         
  10  -1   0         30.24         38.90         6.89 o                         
 -10  -1   0         30.59         31.89         6.70 o                         
  10  -1   0         30.59         36.39         8.67 o                         
  10   1   0         31.71         38.12         7.67 o                         
 -10   1   0         31.71         34.16         8.37 o                         
 -10   1   0         32.08         28.00         6.25 o                         
  10   1   0         32.08         30.70         9.24 o                         
  10   1   0         32.08         39.68         6.78 o                         
 -10   1   0         32.08         27.78         5.89 o                         
   0  -2   0        219.03        215.24        11.34 o                         
   0  -2   0        219.03        217.09        10.57 o                         
   0  -2   0        219.03        198.27         9.46 o                         
   0   2   0        219.02        199.09         9.61 o                         
   0   2   0        219.02        205.37        10.52 o                         
   0   2   0        219.02        182.47        11.11 o                         
   0   2   0        219.02        176.87         7.95 o                         
  -1  -2   0        321.05        337.39        13.84 o                         
   1  -2   0        321.06        287.13        16.28 o                         
  -1  -2   0        321.05        327.12        14.45 o                         
   1  -2   0        321.06        329.52        14.14 o                         
  -1  -2   0        636.39        611.85        26.62 o                         
  -1  -2   0        636.39        691.69        29.29 o                         
  -1  -2   0        636.39        597.80        29.51 o                         
   1  -2   0        636.39        727.93        28.95 o                         
   1  -2   0        636.39        700.02        30.47 o                         
   1   2   0        636.41        666.50        29.29 o                         
   1   2   0        636.41        618.28        30.86 o                         
   1   2   0        315.36        325.60        14.43 o                         
  -1   2   0        315.36        289.35        16.30 o                         
   1   2   0        315.36        345.35        13.92 o                         
  -1   2   0        315.36        323.39        14.11 o                         
   2  -2   0        275.28        308.65        14.18 o                         
  -2  -2   0        275.28        294.35        16.02 o                         
  -2  -2   0        275.28        304.01        14.19 o                         
   2  -2   0        275.28        329.28        16.77 o                         
  -2  -2   0        275.28        317.75        15.67 o                         
   2  -2   0        136.53        156.73         8.11 o                         
  -2  -2   0        136.53        162.51         8.77 o                         
  -2  -2   0        136.53        160.22         9.47 o                         
  -2  -2   0        136.53        150.75         8.78 o                         
  -2  -2   0        136.53        163.09        10.11 o                         
   2  -2   0        136.53        153.64         9.46 o                         
   2  -2   0        134.97        157.59         7.44 o                         
   2  -2   0        134.97        157.53         8.18 o                         
  -2   2   0        140.31        168.75         7.55 o                         
  -2   2   0        140.31        168.69         8.44 o                         
  -2   2   0        138.71        157.30         9.54 o                         
   2   2   0        138.71        161.18         9.38 o                         
   2   2   0        138.71        151.93         8.72 o                         
   2   2   0        138.71        170.59        10.14 o                         
  -2   2   0        138.71        157.28         8.01 o                         
  -3  -2   0       1373.27       1438.18        60.99 o                         
   3  -2   0       1373.27       1459.50        58.51 o                         
  -3  -2   0       1373.27       1410.42        56.35 o                         
   3  -2   0       1373.27       1450.21        54.23 o                         
   3  -2   0       1373.27       1405.51        58.45 o                         
  -3  -2   0       2768.06       2609.95       116.74 o                         
   3  -2   0       2768.06       2930.26       117.93 o                         
   3  -2   0       1389.14       1459.35        63.86 o                         
  -3  -2   0       1389.14       1452.88        61.52 o                         
   3  -2   0       1389.14       1455.49        56.33 o                         
  -3  -2   0       1389.14       1404.30        56.73 o                         
  -3  -2   0       1389.14       1408.60        64.34 o                         
   3   2   0       1394.79       1434.67        57.02 o                         
  -3   2   0       1394.79       1507.49        59.55 o                         
  -3   2   0       1394.79       1445.20        59.51 o                         
  -3   2   0       1394.79       1466.75        55.01 o                         
   3   2   0       1378.86       1395.66        63.67 o                         
   3   2   0       1378.86       1460.40        56.23 o                         
   3   2   0       1378.86       1418.81        60.54 o                         
  -3   2   0       1378.86       1461.63        63.15 o                         
  -3   2   0       1378.86       1386.72        55.40 o                         
  -4  -2   0         28.93         23.58         3.55 o                         
  -4  -2   0         28.93         33.24         3.94 o                         
   4  -2   0         28.93         28.32         3.34 o                         
  -4  -2   0         28.93         29.90         4.28 o                         
   4  -2   0         28.93         31.30         3.36 o                         
   4  -2   0         28.93         28.22         3.25 o                         
   4  -2   0         28.60         33.56         2.41 o                         
   4  -2   0         28.60         37.79         3.89 o                         
   4  -2   0         28.60         31.00         2.34 o                         
  -4  -2   0         28.60         31.40         3.79 o                         
   4  -2   0         60.00         60.84         6.76 o                         
  -4  -2   0         60.00         69.49         7.20 o                         
  -4   2   0         31.40         38.42         3.94 o                         
   4   2   0         31.40         34.61         3.95 o                         
  -4   2   0         31.40         34.13         2.65 o                         
  -4   2   0         31.40         33.66         2.74 o                         
  -4   2   0         31.04         23.96         2.79 o                         
   4   2   0         31.04         28.35         3.69 o                         
  -4   2   0         31.04         27.88         3.16 o                         
   4   2   0         31.04         38.77         4.18 o                         
  -4   2   0         31.04         33.63         3.57 o                         
   4   2   0         31.04         32.54         4.38 o                         
  -5  -2   0        848.19        914.28        40.78 o                         
   5  -2   0        848.20        894.48        37.69 o                         
  -5  -2   0        848.19        931.80        42.42 o                         
  -5  -2   0        848.19        875.19        39.81 o                         
   5  -2   0        838.51        873.01        44.14 o                         
  -5  -2   0        838.51        933.29        38.43 o                         
  -5  -2   0        838.51        908.10        44.16 o                         
   5  -2   0        838.51        932.31        37.99 o                         
   5   2   0        847.83        913.98        38.69 o                         
  -5   2   0        847.83        944.79        38.40 o                         
   5   2   0        847.83        917.40        44.73 o                         
  -5   2   0        847.83        914.44        37.28 o                         
   5   2   0        838.14        925.90        42.19 o                         
   5   2   0        838.14        917.10        40.25 o                         
  -5   2   0        838.14        875.13        37.19 o                         
   5   2   0        838.14        858.73        39.38 o                         
   6  -2   0        259.20        243.11        17.61 o                         
   6  -2   0        259.20        258.23        14.98 o                         
  -6  -2   0        259.20        252.92        14.52 o                         
  -6  -2   0        259.20        250.38        17.82 o                         
  -6  -2   0        262.19        256.55        14.54 o                         
  -6  -2   0        262.19        274.45        16.78 o                         
   6  -2   0        262.19        249.94        13.98 o                         
  -6   2   0        262.68        272.17        13.86 o                         
   6   2   0        262.68        275.48        16.74 o                         
   6   2   0        262.68        249.25        14.00 o                         
   6   2   0        265.72        257.22        18.26 o                         
  -6   2   0        265.72        272.47        18.62 o                         
  -6   2   0        265.72        291.19        15.64 o                         
   6   2   0        265.72        252.21        14.67 o                         
  -7  -2   0        241.82        243.71        18.20 o                         
  -7  -2   0        241.82        236.84        14.41 o                         
   7  -2   0        241.82        230.47        14.66 o                         
   7  -2   0        241.82        212.38        17.07 o                         
  -7  -2   0        244.61        245.89        13.62 o                         
   7  -2   0        244.61        235.81        13.83 o                         
  -7  -2   0        244.61        232.94        16.41 o                         
  -7   2   0        243.76        237.45        15.07 o                         
  -7   2   0        243.76        243.42        18.26 o                         
   7   2   0        243.76        248.22        14.87 o                         
   7   2   0        243.76        235.79        18.28 o                         
   7   2   0        240.97        237.69        12.86 o                         
  -7   2   0        240.97        232.08        13.26 o                         
   7   2   0        240.97        221.62        16.02 o                         
  -8  -2   0         30.99         36.60         6.39 o                         
   8  -2   0         30.99         28.74         4.83 o                         
  -8  -2   0         30.99         34.39         3.76 o                         
   8  -2   0         30.64         29.29         5.23 o                         
  -8  -2   0         30.64         39.04         5.63 o                         
   8  -2   0         30.64         37.89         7.26 o                         
  -8  -2   0         30.64         31.42         7.05 o                         
  -8   2   0         30.79         29.42         4.74 o                         
   8   2   0         30.79         35.96         6.54 o                         
   8   2   0         30.79         28.83         3.14 o                         
   8   2   0         31.15         30.36         6.72 o                         
  -8   2   0         31.15         23.30         6.66 o                         
  -8   2   0         31.15         26.75         5.15 o                         
   8   2   0         31.15         30.07         5.26 o                         
   9  -2   0        101.79         94.92         8.98 o                         
  -9  -2   0        101.79        107.25        11.56 o                         
   9  -2   0        100.63        113.93        12.83 o                         
  -9  -2   0        100.63        112.91        10.02 o                         
  -9  -2   0        100.63        118.86        13.63 o                         
   9  -2   0        100.63        100.79        10.12 o                         
  -9   2   0        104.36        108.82        10.29 o                         
   9   2   0        104.36        114.32        13.28 o                         
  -9   2   0        104.36        106.59        12.60 o                         
   9   2   0        104.36        105.35         9.94 o                         
   9   2   0        103.16         98.45        11.41 o                         
  -9   2   0        103.16         97.96         9.03 o                         
  10  -2   0         11.48         16.29         7.43 o                         
 -10  -2   0         11.48         11.20         5.21 o                         
  10  -2   0         11.48          7.21         3.85 o                         
  10  -2   0         11.35         10.93         4.65 o                         
 -10  -2   0         11.35         10.64         4.51 o                         
 -10  -2   0         11.35          8.66         5.47 o                         
 -10   2   0         11.22          6.36         5.36 o                         
 -10   2   0         11.22         11.19         4.27 o                         
  10   2   0         11.22          8.51         5.28 o                         
  10   2   0         11.35         11.59         6.18 o                         
 -10   2   0         11.35          8.92         4.37 o                         
   1  -3   0        608.43        700.07        32.23 o                         
   1  -3   0        608.43        703.31        30.23 o                         
  -1  -3   0        608.43        633.85        31.29 o                         
  -1  -3   0        608.43        688.67        30.62 o                         
  -1  -3   0        608.43        639.00        27.86 o                         
   1   3   0        608.49        664.70        26.54 o                         
  -1   3   0        608.49        670.22        28.05 o                         
   1   3   0        608.49        594.50        32.25 o                         
   1   3   0        608.49        688.53        28.48 o                         
  -1   3   0        608.49        607.11        32.16 o                         
   1   3   0        608.49        680.02        30.78 o                         
   2  -3   0        631.02        685.26        29.20 o                         
  -2  -3   0        631.02        574.40        30.25 o                         
  -2  -3   0        631.02        610.51        27.37 o                         
  -2  -3   0        631.02        653.74        30.20 o                         
   2  -3   0        631.02        685.65        31.85 o                         
  -2  -3   0        314.76        344.93        17.49 o                         
  -2  -3   0        314.76        323.16        15.50 o                         
  -2  -3   0        314.76        330.29        16.00 o                         
   2  -3   0        314.76        305.45        18.01 o                         
   2  -3   0        314.76        333.53        15.55 o                         
  -2  -3   0        314.76        298.87        18.20 o                         
   2  -3   0        311.16        338.93        13.59 o                         
   2  -3   0        311.16        327.97        16.81 o                         
  -2   3   0        319.86        337.87        13.10 o                         
   2   3   0        316.20        353.90        16.64 o                         
   2   3   0        316.20        342.73        18.04 o                         
   2   3   0        316.20        351.24        19.39 o                         
  -2   3   0        316.20        326.06        18.76 o                         
   2   3   0        316.20        343.84        16.18 o                         
  -2   3   0        316.20        343.51        15.92 o                         
   3  -3   0        591.28        619.19        27.55 o                         
   3  -3   0        591.28        628.69        31.84 o                         
  -3  -3   0        591.28        632.32        32.23 o                         
  -3  -3   0        591.28        617.74        30.43 o                         
  -3  -3   0        591.28        651.42        28.27 o                         
  -3  -3   0        591.28        614.39        28.17 o                         
  -3  -3   0       1175.11       1223.79        54.81 o                         
   3  -3   0       1175.11       1279.69        57.08 o                         
   3  -3   0       1175.11       1233.74        52.06 o                         
   3  -3   0        584.53        640.62        25.23 o                         
   3  -3   0        584.53        661.75        27.89 o                         
   3   3   0        583.84        628.84        31.90 o                         
   3   3   0        583.84        587.32        27.66 o                         
  -3   3   0        583.84        631.03        27.04 o                         
  -3   3   0        583.84        662.59        31.64 o                         
   3   3   0        583.84        628.89        27.71 o                         
   3   3   0        583.84        603.25        29.90 o                         
  -3   3   0        590.58        656.56        25.72 o                         
   3   3   0        590.58        730.12        28.51 o                         
  -3   3   0        590.58        648.54        28.43 o                         
   4  -3   0         36.40         42.64         6.48 o                         
  -4  -3   0         36.40         47.22         6.32 o                         
  -4  -3   0         17.80         20.21         3.84 o                         
  -4  -3   0         17.80         13.25         3.19 o                         
   4  -3   0         17.80         20.61         3.44 o                         
   4  -3   0         17.80         20.99         3.22 o                         
  -4  -3   0         17.80         16.66         3.48 o                         
  -4  -3   0         17.59         21.79         3.41 o                         
   4  -3   0         17.59         19.77         2.73 o                         
   4  -3   0         17.59         21.29         2.26 o                         
   4  -3   0         17.59         19.56         2.28 o                         
  -4   3   0         18.59         19.73         3.05 o                         
   4   3   0         18.59         18.15         3.47 o                         
  -4   3   0         18.59         17.58         3.28 o                         
   4   3   0         18.59         20.24         3.75 o                         
   4   3   0         18.59         23.15         4.02 o                         
  -4   3   0         18.81         20.18         2.76 o                         
  -4   3   0         18.81         21.49         2.40 o                         
   4   3   0         18.81         20.08         3.41 o                         
  -4   3   0         18.81         25.36         2.64 o                         
  -5  -3   0        419.82        402.42        24.14 o                         
  -5  -3   0        208.79        215.50        12.76 o                         
   5  -3   0        208.79        210.05        11.66 o                         
   5  -3   0        208.79        204.23        15.10 o                         
  -5  -3   0        211.20        179.71        13.21 o                         
   5  -3   0        211.20        196.45        11.67 o                         
  -5  -3   0        211.20        212.39        13.30 o                         
  -5  -3   0        211.20        220.34        13.96 o                         
   5   3   0        208.61        205.80        13.59 o                         
   5   3   0        208.61        204.88        12.90 o                         
  -5   3   0        208.61        200.02        11.49 o                         
   5   3   0        208.61        185.11        13.29 o                         
  -5   3   0        211.03        215.02         9.71 o                         
  -5   3   0        211.03        210.71        15.23 o                         
  -5   3   0        211.03        213.37        11.88 o                         
  -5   3   0        211.03        216.34         9.75 o                         
   5   3   0        211.02        210.34        12.90 o                         
   6  -3   0         39.67         43.47         5.01 o                         
   6  -3   0         39.67         30.07         5.89 o                         
  -6  -3   0         39.67         41.91         5.51 o                         
  -6  -3   0         39.67         36.42         6.45 o                         
  -6  -3   0         40.13         42.33         5.31 o                         
   6  -3   0         40.13         35.97         4.62 o                         
  -6  -3   0         40.13         41.84         6.19 o                         
  -6   3   0         40.85         36.60         4.81 o                         
  -6   3   0         40.85         42.33         6.81 o                         
   6   3   0         40.85         45.09         7.03 o                         
   6   3   0         40.85         38.54         5.38 o                         
   6   3   0         40.38         43.77         5.36 o                         
   6   3   0         40.38         34.05         5.68 o                         
  -6   3   0         40.38         39.78         4.77 o                         
   7  -3   0         93.72         83.18         7.67 o                         
  -7  -3   0         93.72         85.47         7.70 o                         
  -7  -3   0         93.72        101.07        10.04 o                         
  -7  -3   0         92.65         88.36         8.48 o                         
   7  -3   0         92.65         82.76        10.19 o                         
  -7  -3   0         92.65         90.09        10.66 o                         
   7  -3   0         92.65         89.79         9.62 o                         
  -7   3   0         94.15         92.48         7.71 o                         
   7   3   0         94.15         93.96         9.80 o                         
   7   3   0         94.15         87.14         7.59 o                         
   7   3   0         95.24         86.57         8.47 o                         
  -7   3   0         95.24        101.00        11.05 o                         
   7   3   0         95.24         91.49        10.73 o                         
  -7   3   0         95.24         89.50         8.09 o                         
  -8  -3   0         89.29         78.01         7.04 o                         
  -8  -3   0         89.29         81.44         9.51 o                         
   8  -3   0         89.29         71.43         7.64 o                         
   8  -3   0         88.27         78.64        10.39 o                         
  -8  -3   0         88.27         74.99         8.34 o                         
  -8  -3   0         88.27         77.28        10.44 o                         
  -8   3   0         89.55         82.69        10.70 o                         
   8   3   0         89.55         99.13         9.34 o                         
   8   3   0         89.55         90.94        11.46 o                         
   8   3   0         88.53         78.11         6.80 o                         
  -8   3   0         88.53         80.39         7.64 o                         
   8   3   0         88.53         95.15        10.27 o                         
  -9  -3   0          4.47          3.87         4.56 o                         
   9  -3   0          4.47          7.28         3.87 o                         
  -9  -3   0          4.47          7.96         3.65 o                         
   9  -3   0          4.52          5.86         3.41 o                         
  -9  -3   0          4.52          6.54         2.24 o                         
  -9  -3   0          4.52          3.18         2.17 o                         
   9   3   0          5.00          4.75         1.50 o                         
  -9   3   0          5.00          1.86         2.43 o                         
   9   3   0          5.00          1.15         1.84 o                         
   9   3   0          5.06          5.17         3.37 o                         
   9   3   0          5.06          7.28         4.84 o                         
  -9   3   0          5.06          3.88         3.33 o                         
  10  -3   0         69.03         72.19        10.71 o                         
 -10  -3   0         69.03         79.74        12.92 o                         
 -10  -3   0         69.03         71.38         9.47 o                         
 -10  -3   0         69.83         63.56         9.71 o                         
  10  -3   0         69.83         66.82         8.26 o                         
 -10   3   0         68.58         65.35         8.07 o                         
  10   3   0         68.58         70.30        10.40 o                         
  10   3   0         69.37         63.91         8.94 o                         
 -10   3   0         69.37         68.26        10.26 o                         
  10   3   0         69.37         77.92        12.32 o                         
   0  -4   0       1963.59       2260.11        92.96 o                         
   0  -4   0       1963.59       2140.40        80.57 o                         
   0  -4   0       1963.59       2096.97        85.67 o                         
   0  -4   0       1963.59       2267.83        96.11 o                         
   0   4   0       1963.41       2077.33        98.70 o                         
   0   4   0       1963.41       2211.17        86.44 o                         
   0   4   0       1963.41       2349.04        93.73 o                         
  -1  -4   0        112.09        127.65         8.33 o                         
  -1  -4   0        112.09        126.60         9.85 o                         
  -1  -4   0        112.09        140.66         9.85 o                         
   1  -4   0        112.09        125.83        10.29 o                         
   1  -4   0        112.09        115.79         8.83 o                         
   1   4   0        112.09        109.39         6.88 o                         
  -1   4   0        112.09        105.08         9.81 o                         
   1   4   0        112.09        133.65         9.04 o                         
  -1   4   0        112.09        125.81         9.37 o                         
   1   4   0        112.09        116.28        10.33 o                         
  -1   4   0        112.09        124.59         8.64 o                         
   1   4   0        112.09        134.80         9.93 o                         
  -2  -4   0       1049.66       1001.83        50.31 o                         
   2  -4   0       1049.66       1193.14        48.75 o                         
   2  -4   0       1049.66       1123.01        51.86 o                         
  -2  -4   0       1049.66       1119.55        49.74 o                         
  -2  -4   0       1049.66       1041.69        45.30 o                         
   2  -4   0        530.57        596.38        30.09 o                         
  -2  -4   0        530.57        546.42        24.69 o                         
   2  -4   0        530.57        521.79        29.67 o                         
  -2  -4   0        530.57        601.57        26.51 o                         
   2  -4   0        530.57        573.37        25.99 o                         
  -2   4   0        519.16        506.84        29.87 o                         
   2   4   0        519.16        576.63        26.58 o                         
   2   4   0        519.16        531.27        24.86 o                         
  -2   4   0        519.16        680.08        26.55 o                         
   2   4   0       1049.73       1108.93        49.85 o                         
   2   4   0       1049.73       1069.96        52.81 o                         
  -3  -4   0        189.30        207.48        14.35 o                         
   3  -4   0        189.30        191.87        13.69 o                         
  -3  -4   0        189.30        175.34        11.51 o                         
  -3  -4   0        189.30        195.68        13.34 o                         
  -3  -4   0        189.30        182.62        12.99 o                         
   3  -4   0        189.30        211.69        11.73 o                         
  -3  -4   0        379.46        317.59        20.37 o                         
  -3  -4   0        379.46        360.76        18.60 o                         
   3  -4   0        379.46        410.50        22.62 o                         
  -3  -4   0        379.46        386.06        21.03 o                         
   3   4   0        190.13        188.30        11.91 o                         
   3   4   0        190.13        204.98        14.41 o                         
  -3   4   0        190.13        189.68        13.72 o                         
  -3   4   0        190.13        221.73        11.83 o                         
   3   4   0        190.13        169.44        12.57 o                         
   4  -4   0        553.57        613.76        32.46 o                         
  -4  -4   0        553.57        549.19        31.20 o                         
  -4  -4   0        553.57        581.88        27.71 o                         
   4  -4   0        553.57        610.64        26.64 o                         
  -4  -4   0        278.26        284.39        18.30 o                         
   4  -4   0        278.26        301.76        15.51 o                         
   4  -4   0        278.26        315.70        18.32 o                         
  -4  -4   0        278.26        258.62        16.00 o                         
  -4  -4   0        278.26        258.74        17.00 o                         
  -4   4   0        275.31        307.80        18.49 o                         
   4   4   0        275.31        268.69        16.33 o                         
   4   4   0        275.31        271.39        17.01 o                         
   4   4   0        275.31        288.73        18.73 o                         
  -4   4   0        275.31        287.60        15.16 o                         
  -5  -4   0         78.60         82.20         9.26 o                         
   5  -4   0         78.60         91.94         9.96 o                         
   5  -4   0         78.60         77.98         4.54 o                         
   5  -4   0         78.60         81.20         4.51 o                         
  -5  -4   0         78.60         76.31         7.42 o                         
  -5  -4   0         79.50         82.83         8.63 o                         
  -5  -4   0         79.50         92.69         8.71 o                         
   5  -4   0         79.50         75.87         6.93 o                         
  -5  -4   0         79.50         82.84         8.18 o                         
   5   4   0         80.74         81.25         7.64 o                         
   5   4   0         80.74         76.89         9.13 o                         
  -5   4   0         80.74         72.11         8.92 o                         
  -5   4   0         80.74         86.55         5.24 o                         
  -5   4   0         79.82         79.15         6.87 o                         
   5   4   0         79.82         88.27         8.67 o                         
   5   4   0         79.82         87.33         8.59 o                         
   5   4   0         79.82         81.06         8.01 o                         
  -6  -4   0        167.49        172.53        13.32 o                         
  -6  -4   0        167.49        181.47        12.79 o                         
   6  -4   0        167.49        157.09        11.00 o                         
   6  -4   0        165.58        146.80        13.95 o                         
  -6  -4   0        165.58        151.46        11.50 o                         
  -6  -4   0        165.58        153.90        14.28 o                         
   6   4   0        169.63        170.16        12.25 o                         
  -6   4   0        169.63        168.64        11.10 o                         
   6   4   0        169.63        165.70        13.25 o                         
   6   4   0        171.59        166.02        12.19 o                         
   6   4   0        171.59        165.92        14.82 o                         
  -6   4   0        171.59        158.90        14.31 o                         
  -7  -4   0         50.98         46.25         6.38 o                         
  -7  -4   0         50.98         44.70         8.07 o                         
   7  -4   0         50.98         46.38         8.02 o                         
  -7  -4   0         51.57         49.84         7.53 o                         
   7  -4   0         51.57         44.24         5.74 o                         
  -7  -4   0         51.57         48.53         6.14 o                         
   7   4   0         48.91         36.77         7.49 o                         
   7   4   0         48.91         47.18         6.62 o                         
  -7   4   0         48.91         36.68         7.79 o                         
   7   4   0         48.35         44.19         7.02 o                         
   7   4   0         48.35         38.29         5.71 o                         
  -7   4   0         48.35         45.60         5.78 o                         
  -8  -4   0         48.09         42.66         6.46 o                         
  -8  -4   0         48.09         49.20         8.71 o                         
   8  -4   0         48.09         52.18         8.77 o                         
  -8  -4   0         48.64         48.57         6.10 o                         
   8  -4   0         48.64         46.24         6.22 o                         
  -8  -4   0         48.64         32.05         6.57 o                         
   8   4   0         48.21         42.90         8.36 o                         
  -8   4   0         48.21         57.56         8.89 o                         
   8   4   0         48.21         46.69         7.00 o                         
   8   4   0         47.66         43.94         5.84 o                         
  -8   4   0         47.66         44.17         6.11 o                         
   8   4   0         47.66         38.11         6.79 o                         
  -9  -4   0         19.18         24.37         6.62 o                         
  -9  -4   0         19.18         22.28         4.29 o                         
   9  -4   0         19.18         19.89         5.51 o                         
  -9  -4   0         18.96         15.47         4.97 o                         
  -9  -4   0         18.96         14.99         6.15 o                         
   9  -4   0         18.96         25.71         8.29 o                         
   9   4   0         19.35         22.60         7.34 o                         
   9   4   0         19.35         21.27         6.08 o                         
  -9   4   0         19.35         18.74         6.23 o                         
   9   4   0         19.13         21.88         4.12 o                         
  -9   4   0         19.13         19.39         5.31 o                         
   9   4   0         19.13         11.46         4.80 o                         
 -10  -4   0         23.48         25.14         4.69 o                         
 -10  -4   0         23.21         23.83         6.94 o                         
  10   4   0         23.24         15.70         5.83 o                         
  -1  -5   0         47.25         54.65         6.69 o                         
  -1  -5   0         47.25         65.80         7.66 o                         
   1  -5   0         47.25         57.66         7.43 o                         
   1  -5   0         47.25         59.61         6.61 o                         
  -1  -5   0         47.25         58.29         5.83 o                         
   1   5   0         47.29         49.43         4.19 o                         
   1   5   0         47.29         68.20         6.85 o                         
   1   5   0         47.29         54.40         7.03 o                         
   1   5   0         47.29         59.11         7.99 o                         
  -1   5   0         47.29         46.95         7.32 o                         
  -1   5   0         47.29         61.84         6.63 o                         
   2  -5   0        237.84        245.17        15.16 o                         
  -2  -5   0        237.84        236.68        16.11 o                         
  -2  -5   0        237.84        241.43        14.35 o                         
  -2  -5   0        237.84        234.42        16.47 o                         
   2  -5   0        237.84        282.50        18.42 o                         
   2   5   0        237.85        227.11        16.22 o                         
  -2   5   0        237.85        243.42        17.78 o                         
   2   5   0        237.85        267.05        15.34 o                         
   2   5   0        237.85        242.96        13.34 o                         
   2   5   0        237.85        235.95        17.69 o                         
  -2   5   0        237.85        268.01        15.19 o                         
   3  -5   0        580.42        571.85        32.61 o                         
  -3  -5   0        580.42        596.44        31.28 o                         
  -3  -5   0        580.42        588.35        28.22 o                         
  -3  -5   0        292.38        281.42        19.62 o                         
  -3  -5   0        292.38        281.76        15.96 o                         
  -3  -5   0        292.38        279.25        18.26 o                         
   3  -5   0        292.38        296.46        16.42 o                         
   3  -5   0        292.38        300.21        19.84 o                         
   3   5   0        288.05        301.94        20.54 o                         
   3   5   0        288.05        280.60        18.68 o                         
  -3   5   0        288.05        351.28        17.45 o                         
   3   5   0        288.05        285.18        16.43 o                         
  -3   5   0        288.05        298.48        20.44 o                         
  -4  -5   0         90.49         72.81         7.73 o                         
  -4  -5   0         90.49         89.68         9.59 o                         
   4  -5   0         90.49         85.98         7.86 o                         
  -4  -5   0         90.49         97.69         9.48 o                         
   4  -5   0         90.49         78.66         9.20 o                         
  -4  -5   0        179.23        162.50        11.98 o                         
  -4  -5   0        179.23        167.33        13.92 o                         
   4  -5   0        179.23        167.00        10.29 o                         
   4  -5   0        179.23        164.01        14.46 o                         
   4   5   0         88.75         88.54         8.99 o                         
   4   5   0         88.75         87.70         9.89 o                         
  -4   5   0         88.75         82.57         7.54 o                         
  -4   5   0         88.75         75.46         9.10 o                         
   4   5   0         88.75         70.45         7.62 o                         
  -5  -5   0        117.13        115.11        12.32 o                         
  -5  -5   0         60.78         67.99         8.07 o                         
   5  -5   0         60.78         58.88         6.56 o                         
  -5  -5   0         60.78         66.97         7.75 o                         
  -5  -5   0         60.78         62.58         8.24 o                         
   5  -5   0         60.09         62.53         4.54 o                         
   5  -5   0         60.09         65.44         9.02 o                         
  -5  -5   0         60.09         55.88         7.00 o                         
   5   5   0         56.39         66.32         7.98 o                         
   5   5   0         56.39         77.17         8.42 o                         
  -5   5   0         56.39         55.54         6.40 o                         
   5   5   0         56.39         61.88         8.25 o                         
  -5   5   0         57.04         54.71         8.67 o                         
   5   5   0         57.04         59.06         7.15 o                         
  -5   5   0         57.04         54.45         4.70 o                         
  -6  -5   0         13.83         15.76         5.47 o                         
  -6  -5   0         13.83         11.56         4.22 o                         
   6  -5   0         13.83         19.83         6.62 o                         
   6  -5   0         13.99         19.03         4.72 o                         
  -6  -5   0         13.99         18.75         5.46 o                         
  -6  -5   0         13.99         20.69         5.73 o                         
   6   5   0         13.55         15.39         4.71 o                         
  -6   5   0         13.55          7.17         4.94 o                         
   6   5   0         13.55         13.01         5.39 o                         
   6   5   0         13.39         18.19         5.27 o                         
  -6   5   0         13.39         19.27         4.81 o                         
   6   5   0         13.39         12.73         4.67 o                         
  -7  -5   0         34.55         35.95         6.15 o                         
   7  -5   0         34.55         27.17         6.73 o                         
  -7  -5   0         34.55         40.27         8.42 o                         
  -7  -5   0         34.95         33.67         5.75 o                         
   7  -5   0         34.95         31.15         5.49 o                         
  -7  -5   0         34.95         30.91         6.15 o                         
   7   5   0         34.35         30.52         7.11 o                         
  -7   5   0         34.35         32.65         7.16 o                         
   7   5   0         34.35         33.50         6.11 o                         
   7   5   0         33.95         40.29         6.83 o                         
  -7   5   0         33.95         32.62         5.43 o                         
   7   5   0         33.95         34.69         5.75 o                         
   8  -5   0         15.21          7.37         5.00 o                         
  -8  -5   0         15.21         13.66         6.63 o                         
  -8  -5   0         15.21         15.67         5.04 o                         
   8  -5   0         15.39         11.46         4.29 o                         
  -8  -5   0         15.39         12.24         4.88 o                         
  -8  -5   0         15.39         14.27         4.95 o                         
   8   5   0         15.14         14.76         6.16 o                         
   8   5   0         15.14         15.67         5.33 o                         
  -8   5   0         15.14          7.47         4.79 o                         
  -8   5   0         14.97          8.32         3.92 o                         
   8   5   0         14.97         15.36         4.88 o                         
   8   5   0         14.97         17.56         5.97 o                         
  -9  -5   0          0.98         -2.22         3.81 o                         
  -9  -5   0          0.98          3.42         3.67 o                         
   9  -5   0          0.98          4.59         4.36 o                         
  -9  -5   0          0.99          1.61         2.66 o                         
  -9  -5   0          0.99          2.32         2.30 o                         
   9  -5   0          0.99          2.38         3.36 o                         
   9   5   0          0.86          3.13         5.04 o                         
   9   5   0          0.86          3.55         4.08 o                         
  -9   5   0          0.86          0.16         2.59 o                         
   9   5   0          0.85          1.18         1.83 o                         
  -9   5   0          0.85         -0.82         2.61 o                         
   9   5   0          0.85          1.98         2.99 o                         
   0  -6   0        308.64        280.78        18.34 o                         
   0  -6   0        308.64        277.30        20.02 o                         
   0   6   0        308.51        325.30        18.41 o                         
   0   6   0        308.51        290.53        21.29 o                         
  -1  -6   0         29.94         21.08         5.65 o                         
   1  -6   0         29.94         28.87         6.05 o                         
  -1  -6   0         29.94         28.98         5.81 o                         
   1  -6   0         29.94         28.65         5.30 o                         
   1   6   0         29.94         30.78         5.99 o                         
  -1   6   0         29.94         27.55         6.56 o                         
   1   6   0         29.94         29.82         5.33 o                         
  -1   6   0         29.94         37.82         5.80 o                         
   1   6   0         29.94         25.96         6.28 o                         
  -2  -6   0        972.84       1013.56        48.24 o                         
   2  -6   0        972.84       1008.53        50.95 o                         
   2  -6   0        972.84       1016.72        46.72 o                         
  -2  -6   0        972.84        844.67        48.07 o                         
   2   6   0        972.88        917.94        51.66 o                         
  -2   6   0        972.88       1042.41        52.68 o                         
   2   6   0        972.88       1005.02        48.83 o                         
  -2   6   0        972.88       1011.71        44.64 o                         
   3  -6   0         28.78         31.98         5.39 o                         
   3  -6   0         28.78         31.24         7.31 o                         
  -3  -6   0         28.78         23.28         5.56 o                         
   3  -6   0         14.89         12.54         3.88 o                         
   3  -6   0         14.89         24.84         6.19 o                         
   3   6   0         28.79         38.71         7.34 o                         
   3   6   0         28.79         20.72         6.87 o                         
  -3   6   0         13.90         16.20         6.00 o                         
  -3   6   0         13.90         26.06         4.96 o                         
  -4  -6   0        657.50        629.36        36.50 o                         
   4  -6   0        657.50        658.71        30.64 o                         
   4  -6   0        657.50        626.95        37.18 o                         
  -4  -6   0        329.53        329.21        19.22 o                         
   4  -6   0        329.54        377.15        24.48 o                         
  -4  -6   0        329.53        291.95        22.34 o                         
   4  -6   0        329.54        303.29        19.03 o                         
  -4  -6   0        329.53        352.36        22.04 o                         
  -4   6   0        327.94        377.70        24.90 o                         
   4   6   0        327.94        296.82        23.17 o                         
  -4   6   0        327.94        336.79        19.68 o                         
   4   6   0        327.94        347.71        22.33 o                         
   4   6   0        327.94        348.11        20.07 o                         
   5  -6   0         35.25         37.88         7.68 o                         
  -5  -6   0         35.25         43.19         6.54 o                         
  -5  -6   0         35.25         40.36         7.69 o                         
   5  -6   0         35.66         42.68         6.30 o                         
  -5  -6   0         35.66         44.94         7.33 o                         
  -5  -6   0         35.66         38.67         7.36 o                         
  -5  -6   0         35.66         40.35         6.34 o                         
   5  -6   0         69.63         72.53         6.33 o                         
   5   6   0         33.98         40.34         6.92 o                         
  -5   6   0         33.98         38.32         5.98 o                         
   5   6   0         33.98         29.28         6.73 o                         
   5   6   0         33.98         45.65         6.68 o                         
   5   6   0         34.37         43.12         6.62 o                         
   5   6   0         34.37         39.20         7.72 o                         
  -5   6   0         34.37         39.66         7.92 o                         
  -6  -6   0        116.07        125.29        11.92 o                         
   6  -6   0        116.07        105.29        10.17 o                         
  -6  -6   0        116.07        122.91        11.90 o                         
   6  -6   0        114.75        119.13        13.79 o                         
  -6  -6   0        114.75        123.97        13.68 o                         
  -6  -6   0        114.75        108.92        10.80 o                         
   6   6   0        120.36        123.56        13.63 o                         
   6   6   0        120.36        120.99        11.62 o                         
  -6   6   0        120.36        120.27        13.67 o                         
   6   6   0        118.99        125.14        11.95 o                         
  -6   6   0        118.99        111.03        10.26 o                         
   6   6   0        118.99        121.31        11.77 o                         
   7  -6   0         15.36         15.75         4.81 o                         
  -7  -6   0         15.36         18.19         5.59 o                         
  -7  -6   0         15.36         15.59         5.41 o                         
  -7  -6   0         15.18         16.10         6.45 o                         
  -7  -6   0         15.18         20.44         6.10 o                         
   7  -6   0         15.18         20.94         7.43 o                         
   7   6   0         15.61         13.28         4.78 o                         
  -7   6   0         15.61         15.75         4.91 o                         
   7   6   0         15.61         23.12         5.05 o                         
   7   6   0         15.79         17.11         6.12 o                         
  -7   6   0         15.79         18.56         6.78 o                         
   7   6   0         15.79         17.28         6.72 o                         
  -8  -6   0         25.34         23.79         5.07 o                         
  -8  -6   0         25.34         15.21         4.84 o                         
   8  -6   0         25.34         27.77         5.92 o                         
  -8  -6   0         25.05         35.10         6.91 o                         
  -8  -6   0         25.05         29.60         8.92 o                         
   8  -6   0         25.05         18.21         7.30 o                         
  -8   6   0         25.04         26.90         5.99 o                         
   8   6   0         25.04         28.44         5.95 o                         
   8   6   0         25.04         26.24         7.19 o                         
   8   6   0         25.33         28.02         8.41 o                         
  -8   6   0         25.33         27.31         8.88 o                         
  -1  -7   0        223.25        184.83        16.60 o                         
  -1  -7   0        223.25        225.18        16.75 o                         
   1  -7   0        223.25        226.08        16.06 o                         
   1  -7   0        223.25        204.09        17.63 o                         
  -1   7   0        223.22        203.30        15.31 o                         
   1   7   0        223.22        194.96        18.67 o                         
  -1   7   0        223.22        234.61        19.79 o                         
  -2  -7   0         28.46         38.77         7.33 o                         
   2  -7   0         28.46         24.47         5.40 o                         
   2  -7   0         28.46         22.71         6.59 o                         
  -2  -7   0         28.46         26.22         6.67 o                         
   2   7   0         28.45         25.89         7.81 o                         
  -2   7   0         28.45         34.52         8.13 o                         
  -2   7   0         28.45         31.80         6.68 o                         
   3  -7   0        186.56        201.13        14.73 o                         
   3  -7   0        186.56        184.13        17.48 o                         
  -3  -7   0        186.56        182.63        16.53 o                         
  -3   7   0        186.57        204.19        15.32 o                         
   3   7   0        186.57        220.52        17.74 o                         
   3   7   0        186.57        186.98        18.28 o                         
  -3   7   0        186.57        200.59        18.66 o                         
   4  -7   0         80.94         91.07         9.82 o                         
   4  -7   0         80.94         85.49        12.00 o                         
  -4  -7   0         80.94         74.20        10.93 o                         
  -4  -7   0         80.94         87.60        10.79 o                         
   4  -7   0        158.72        159.41        16.15 o                         
  -4  -7   0        158.71        127.38        14.55 o                         
   4   7   0         77.80         85.52        10.69 o                         
   4   7   0         77.80         81.55        11.71 o                         
  -4   7   0         77.80         79.22        11.64 o                         
  -4   7   0         77.80         93.99         9.66 o                         
  -5  -7   0         15.66         13.48         5.62 o                         
  -5  -7   0         15.66         17.25         6.27 o                         
   5  -7   0         15.66         15.69         5.47 o                         
   5  -7   0         15.49         15.43         5.98 o                         
  -5  -7   0         29.51         19.65         7.42 o                         
   5  -7   0         29.51         32.77         4.88 o                         
  -5   7   0         13.86         12.36         4.49 o                         
   5   7   0         13.86         14.95         5.69 o                         
   5   7   0         13.86         18.79         6.44 o                         
  -5   7   0         14.02         13.03         6.23 o                         
   6  -7   0         14.07         12.58         4.82 o                         
  -6  -7   0         14.07         17.89         6.24 o                         
  -6  -7   0         13.91          8.01         4.91 o                         
   6  -7   0         13.91         22.53         8.23 o                         
   6   7   0         15.92         26.06         5.93 o                         
   6   7   0         15.92         15.10         9.54 o                         
  -6   7   0         15.92         10.15         3.87 o                         
   6   7   0         16.11         16.45         6.27 o                         
  -6   7   0         16.11         23.87         7.76 o                         
   7  -7   0         27.08         27.15         9.20 o                         
  -7  -7   0         27.08         27.90         9.03 o                         
   7  -7   0         27.40         34.34         6.90 o                         
  -7  -7   0         27.40         36.87         6.07 o                         
  -7  -7   0         27.40         38.92         6.88 o                         
   7   7   0         26.76         35.76         6.28 o                         
  -7   7   0         26.76         20.94         6.20 o                         
   7   7   0         26.76         25.68         5.82 o                         
  -7   7   0         27.07         16.57         7.04 o                         
   7   7   0         27.07         28.41         9.09 o                         
  -8  -7   0         60.64         67.10         9.41 o                         
   8   7   0         59.56         64.37         9.42 o                         
   0  -8   0         46.97         48.02         7.76 o                         
   0  -8   0         46.97         55.46         9.12 o                         
   0   8   0         46.97         42.58         9.28 o                         
   1  -8   0         19.90         21.56         5.86 o                         
  -1  -8   0         19.90         32.61         7.30 o                         
   1  -8   0         19.90         25.34         6.87 o                         
  -1  -8   0         19.90         23.43         6.79 o                         
  -1   8   0         19.90         20.72         6.05 o                         
  -1   8   0         19.90         19.15         8.14 o                         
   1   8   0         19.90         26.84         9.09 o                         
   2  -8   0         12.24          9.16         4.82 o                         
  -2  -8   0         12.24          5.62         5.83 o                         
  -2  -8   0         12.24          8.95         5.25 o                         
   2  -8   0         12.24         14.88         5.98 o                         
  -2   8   0         12.24         17.14         6.31 o                         
  -2   8   0         12.24         11.77         7.72 o                         
   2   8   0         12.24          2.43         6.33 o                         
   3  -8   0         63.53         63.23        11.01 o                         
  -3  -8   0         63.53         55.46         9.82 o                         
   3  -8   0         63.53         76.33         8.82 o                         
   3   8   0         63.54         67.37        12.41 o                         
  -3   8   0         63.54         59.03         9.63 o                         
  -3   8   0         63.54         65.02        12.38 o                         
   4  -8   0         15.36         18.83         7.56 o                         
   4  -8   0         15.36         18.91         5.98 o                         
  -4  -8   0         15.36         21.18         7.26 o                         
   4  -8   0         30.28         43.85         9.43 o                         
  -4  -8   0         30.28         34.31         8.32 o                         
  -4   8   0         14.92         34.08         6.31 o                         
  -4   8   0         14.92         19.29         7.47 o                         
   4   8   0         14.92         18.63         6.71 o                         
   4   8   0         30.28         37.26         9.93 o                         
   5  -8   0        214.38        220.41        13.49 o                         
   5  -8   0        214.38        218.76        21.89 o                         
  -5  -8   0        105.36        109.47        13.86 o                         
  -5  -8   0        106.57        103.56        13.71 o                         
   5  -8   0        106.57        105.25        11.58 o                         
  -5  -8   0        106.57        121.21        13.51 o                         
   5   8   0        109.02        104.82        13.73 o                         
   5   8   0        107.78        116.83        13.41 o                         
  -5   8   0        107.78        112.91        11.73 o                         
   5   8   0        107.78        107.80        14.29 o                         
  -6  -8   0         27.12         38.31         9.14 o                         
   6  -8   0         27.12         24.53         9.12 o                         
  -6  -8   0         27.43         14.75         5.47 o                         
   6  -8   0         27.43         22.46         6.73 o                         
  -6   8   0         26.97         30.67        10.14 o                         
   6   8   0         26.97         26.16         8.57 o                         
   6   8   0         26.66         34.84         7.27 o                         
  -1  -9   0         43.13         49.56         8.45 o                         
  -1  -9   0         43.13         31.78         7.70 o                         
   1  -9   0         43.13         42.46         8.83 o                         
   1  -9   0         43.13         45.81         7.69 o                         
  -1   9   0         43.12         40.60        10.31 o                         
   1   9   0         43.12         35.47         8.24 o                         
  -2  -9   0          2.85          0.36         5.13 o                         
   2  -9   0          2.85          7.80         4.54 o                         
   2  -9   0          2.85          3.00         5.46 o                         
  -2  -9   0          2.85         11.81         5.64 o                         
  -2   9   0          2.85          2.61         5.95 o                         
   2   9   0          2.85          0.71         7.50 o                         
  -3  -9   0          3.64         -1.33         5.98 o                         
   3  -9   0          3.64         -2.82         5.56 o                         
   3  -9   0          3.64          5.50         4.89 o                         
  -3   9   0          3.64         -5.03         5.03 o                         
   3   9   0          3.64         -0.09         8.24 o                         
  -3   9   0          3.64          1.61         6.14 o                         
   4  -9   0         89.88         60.02        13.34 o                         
  -4  -9   0         89.87         72.50        12.69 o                         
  -4   9   0         89.91         72.05        11.17 o                         
   4   9   0         89.91         93.24        15.78 o                         
  -5  -9   0         66.43         59.24        12.05 o                         
   5  -9   0         66.43         61.35         7.41 o                         
   5  -9   0         33.77         22.73         8.93 o                         
  -5  -9   0         34.16         32.81         8.96 o                         
  -5  -9   0         34.16         24.19         9.20 o                         
  -5   9   0         66.44         55.39        11.00 o                         
   5   9   0         32.29         31.41         7.43 o                         
   5   9   0         32.29         25.62         9.46 o                         
  -5   9   0         32.66         28.01        11.42 o                         
   0 -10   0        115.47        123.97        13.57 o                         
   0 -10   0        115.47        100.63        14.32 o                         
   0  10   0        115.46        133.16        17.65 o                         
   1 -10   0          8.52          3.45         3.81 o                         
  -1 -10   0          8.52          4.83         5.40 o                         
   1 -10   0          8.52          4.58         5.49 o                         
  -1  10   0          8.52          6.12         5.73 o                         
   1  10   0          8.52          3.36         5.39 o                         
  -2 -10   0        157.89        133.33        16.58 o                         
   2 -10   0        157.89        175.41        16.27 o                         
   2 -10   0        157.89        135.71        17.64 o                         
  -2  10   0        157.87        151.35        18.86 o                         
  -3  10   0          5.80         16.73         7.93 o                         
 -10   0   1         46.55         49.33         8.10 o                         
 -10   0   1         46.55         46.71         8.18 o                         
  10   0  -1         46.55         40.28         9.67 o                         
  10   0  -1         46.55         55.11         7.29 o                         
  10   0  -1         46.02         60.30         9.19 o                         
 -10   0   1         46.02         55.78         7.56 o                         
  10   0  -1         46.02         41.72         7.47 o                         
 -10   0   1         46.02         40.69         8.91 o                         
   9   0  -1         11.97         20.09         4.84 o                         
   9   0  -1         11.97          9.85         4.94 o                         
  -9   0   1         11.97         12.42         4.95 o                         
  -9   0   1         11.97         14.96         4.89 o                         
   9   0  -1         11.83         11.71         5.12 o                         
  -9   0   1         11.83          8.04         3.51 o                         
   9   0  -1         11.83         12.62         4.49 o                         
  -9   0   1         11.83         13.73         5.58 o                         
   8   0  -1        241.52        249.09        17.17 o                         
  -8   0   1        241.52        259.07        19.76 o                         
   8   0  -1        241.52        249.52        19.05 o                         
  -8   0   1        244.31        234.10        18.32 o                         
  -8   0   1        244.31        227.75        16.09 o                         
   8   0  -1        244.31        233.19        18.53 o                         
  -7   0   1         62.40         63.15         8.59 o                         
  -7   0   1         62.40         62.38         6.33 o                         
   7   0  -1         62.40         63.20         7.54 o                         
   7   0  -1         62.40         55.42         7.84 o                         
   7   0  -1         62.40         54.68         4.17 o                         
   7   0  -1         63.12         62.21         8.57 o                         
  -7   0   1         63.12         61.04         7.89 o                         
   7   0  -1         63.12         61.28         5.89 o                         
  -7   0   1         63.12         49.35         6.60 o                         
  -6   0   1        589.55        575.84        31.80 o                         
   6   0  -1        589.55        569.67        31.18 o                         
   6   0  -1        589.55        599.18        28.43 o                         
   6   0  -1        589.55        579.18        26.01 o                         
  -6   0   1        596.37        560.64        27.26 o                         
  -6   0   1        596.37        538.93        30.28 o                         
   6   0  -1        596.37        591.76        31.54 o                         
  -6   0   1        848.72        545.36        25.09 o                         
   5   0  -1        310.56        288.81        18.14 o                         
  -5   0   1        310.56        288.30        17.90 o                         
  -5   0   1        310.56        315.75        16.41 o                         
  -5   0   1        863.25        878.90        36.68 o                         
  -5   0   1        307.01        337.77        19.78 o                         
   5   0  -1        307.01        334.42        16.01 o                         
   5   0  -1        307.01        327.81        17.54 o                         
   5   0  -1        307.01        294.47        18.90 o                         
   5   0  -1        307.01        331.00        15.77 o                         
  -4   0   1        277.55        277.87        13.28 o                         
   4   0  -1        277.55        263.04        15.59 o                         
   4   0  -1         55.05         53.75         5.34 o                         
   4   0  -1         55.05         51.84         4.37 o                         
   4   0  -1         55.05         56.05         4.43 o                         
  -4   0   1         55.68         51.81         5.19 o                         
   4   0  -1         55.68         48.93         3.82 o                         
  -3   0   1        557.53        594.85        25.64 o                         
   3   0  -1        557.53        627.63        24.62 o                         
  -3   0   1       1274.72       1325.19        49.70 o                         
   3   0  -1       1274.72       1208.46        55.15 o                         
   3   0  -1        551.17        600.47        26.09 o                         
   3   0  -1        551.17        583.20        25.15 o                         
   2   0  -1         92.60         83.49         5.30 o                         
   2   0  -1         92.60         85.69         5.10 o                         
   2   0  -1         93.67         79.40         3.87 o                         
  -2   0   1         93.67         79.89         5.08 o                         
   2   0  -1        331.95        304.35        15.41 o                         
  -2   0   1        331.95        329.85        13.70 o                         
  -1   0   1         94.55        100.85         4.93 o                         
  -1   0   1        126.25        152.13         6.61 o                         
   1   0  -1        126.25        139.49         7.20 o                         
   1   0  -1         93.47        102.32         5.20 o                         
   1   0  -1         93.47        100.04         4.96 o                         
   1   0   1        126.96        150.93         7.47 o                         
   1   0   1        126.96        143.43         7.32 o                         
   1   0   1         32.41         35.38         2.44 o                         
  -1   0  -1         32.78         41.19         2.68 o                         
  -1   0  -1         32.78         35.46         2.58 o                         
   2   0   1        330.29        288.92        14.89 o                         
   2   0   1        330.29        332.07        14.69 o                         
  -2   0  -1        330.29        294.48        12.17 o                         
  -2   0  -1        236.62        213.08         8.94 o                         
   2   0   1        236.62        228.13        10.45 o                         
  -2   0  -1        239.35        238.32        10.99 o                         
  -2   0  -1        239.35        227.60        11.06 o                         
  -3   0  -1        715.29        734.73        28.25 o                         
   3   0   1        715.29        690.88        29.27 o                         
  -3   0  -1       1272.82       1252.64        48.52 o                         
   3   0   1       1272.82       1313.88        55.14 o                         
   3   0   1       1272.82       1229.40        55.21 o                         
  -3   0  -1        723.55        704.75        29.66 o                         
  -3   0  -1        723.55        736.93        31.30 o                         
  -4   0  -1        219.96        228.51        10.76 o                         
  -4   0  -1        219.96        208.31        13.74 o                         
   4   0   1        219.96        230.93        12.52 o                         
  -4   0  -1        222.50        225.90        12.04 o                         
  -4   0  -1        222.50        231.12        12.10 o                         
  -4   0  -1        222.50        245.66        13.23 o                         
   4   0   1        275.64        287.31        14.19 o                         
   4   0   1        275.64        278.95        16.52 o                         
   5   0   1        556.24        592.53        30.01 o                         
  -5   0  -1        556.24        581.12        26.23 o                         
  -5   0  -1        556.24        567.36        26.79 o                         
  -5   0  -1        556.24        537.60        29.51 o                         
  -5   0  -1        556.24        597.69        26.21 o                         
   5   0   1        549.88        543.58        28.15 o                         
  -5   0  -1        549.88        531.74        28.52 o                         
   5   0   1        549.88        533.55        25.18 o                         
  -5   0  -1        860.44        825.80        34.73 o                         
   5   0   1        860.44        879.28        38.25 o                         
  -6   0  -1        259.17        258.16        13.42 o                         
  -6   0  -1        259.17        247.84        15.60 o                         
   6   0   1        259.17        269.35        17.98 o                         
  -6   0  -1        259.17        257.99        17.45 o                         
   6   0   1        256.21        259.16        17.59 o                         
  -6   0  -1        256.21        247.92        17.88 o                         
   6   0   1        256.21        289.19        16.43 o                         
  -6   0  -1        852.57        836.64        35.16 o                         
   7   0   1        186.99        171.68        11.31 o                         
  -7   0  -1        186.99        170.12        13.00 o                         
  -7   0  -1        186.99        181.64         9.84 o                         
  -7   0  -1        186.99        170.58        14.28 o                         
   7   0   1        186.99        170.73        14.69 o                         
  -7   0  -1        184.85        167.56        14.51 o                         
  -7   0  -1        184.85        178.88        10.74 o                         
   7   0   1        184.85        170.66        14.29 o                         
   7   0   1        184.85        172.74        12.90 o                         
   8   0   1        452.17        423.09        24.90 o                         
   8   0   1        452.17        468.89        28.46 o                         
  -8   0  -1        452.17        465.46        29.02 o                         
  -8   0  -1        457.39        436.79        19.73 o                         
   8   0   1        457.39        463.73        29.07 o                         
  -8   0  -1        457.39        487.87        29.07 o                         
  -8   0  -1        457.39        459.26        25.68 o                         
  -9   0  -1         29.27         23.12         5.73 o                         
   9   0   1         29.27         25.70         7.22 o                         
  -9   0  -1         29.27         23.08         6.03 o                         
   9   0   1         29.27         21.17         5.22 o                         
  -9   0  -1         28.94         27.30         4.74 o                         
  -9   0  -1         28.94         22.96         6.91 o                         
   9   0   1         28.94         32.49         5.89 o                         
   9   0   1         28.94         27.73         6.58 o                         
 -10   0  -1         76.09         65.31        10.97 o                         
  10   0   1         76.09         73.40         9.64 o                         
  10   0   1         76.09         74.48        10.65 o                         
 -10   0  -1         76.09         80.13         8.61 o                         
 -10   0  -1         76.96         79.25        11.17 o                         
  10   0   1         76.96         85.35        12.32 o                         
 -10   0  -1         76.96         70.43         9.90 o                         
  10   0   1         76.96         86.37         9.39 o                         
  10  -1  -1          3.52          9.08         5.48 o                         
 -10  -1   1          3.52          3.34         3.83 o                         
  10  -1  -1          3.48          4.84         3.19 o                         
  10  -1  -1          3.48          4.29         2.98 o                         
 -10  -1   1          3.48          2.94         4.34 o                         
 -10  -1   1          3.48          8.47         4.07 o                         
 -10   1   1          3.14          3.05         2.88 o                         
  10   1  -1          3.14          6.72         3.63 o                         
 -10   1   1          3.14          6.91         3.65 o                         
  10   1  -1          3.14          6.72         5.21 o                         
  10   1  -1          3.10          0.93         2.58 o                         
 -10   1   1          3.10          1.60         3.72 o                         
  -9  -1   1        105.88         93.85        10.51 o                         
   9  -1  -1        105.88        104.00         8.84 o                         
   9  -1  -1        105.88        110.83        13.03 o                         
  -9  -1   1        104.67        101.12        12.34 o                         
   9  -1  -1        104.67         95.46        10.06 o                         
  -9  -1   1        104.67         99.35         9.31 o                         
   9  -1  -1        104.67         96.55        11.80 o                         
  -9   1   1        103.80        100.79        11.77 o                         
   9   1  -1        103.80         91.85         8.76 o                         
  -9   1   1        103.80         88.34         9.69 o                         
   9   1  -1        103.80         91.46        11.87 o                         
  -9   1   1        102.62        102.48         9.18 o                         
   9   1  -1        102.62         73.01         9.52 o                         
   9   1  -1        102.62        102.49        11.91 o                         
  -9   1   1        102.62         94.68        12.14 o                         
  -8  -1   1          7.74          8.72         4.31 o                         
   8  -1  -1          7.74         11.81         3.51 o                         
  -8  -1   1          7.74          4.82         3.25 o                         
   8  -1  -1          7.74          8.13         4.32 o                         
   8  -1  -1          7.65          6.32         3.88 o                         
   8  -1  -1          7.65          8.14         3.80 o                         
  -8  -1   1          7.65          8.77         3.50 o                         
  -8  -1   1          7.65          8.35         4.08 o                         
   8   1  -1          8.45          7.86         4.22 o                         
   8   1  -1          8.45         11.42         3.46 o                         
  -8   1   1          8.45         10.16         4.68 o                         
  -8   1   1          8.45         11.13         4.27 o                         
   8   1  -1          8.36          6.80         1.95 o                         
  -8   1   1          8.36          5.14         4.13 o                         
  -8   1   1          8.36          8.06         3.40 o                         
   8   1  -1          8.36         14.39         5.18 o                         
   8   1  -1          8.36          8.23         4.32 o                         
  -7  -1   1        324.89        321.30        21.68 o                         
   7  -1  -1        324.89        317.42        18.69 o                         
  -7  -1   1        324.89        327.41        17.43 o                         
   7  -1  -1        324.89        333.81        21.56 o                         
  -7  -1   1        328.65        304.26        18.79 o                         
   7  -1  -1        328.65        308.46        16.01 o                         
  -7  -1   1        328.65        318.67        21.07 o                         
  -7   1   1        321.90        300.54        20.73 o                         
   7   1  -1        321.90        310.47        16.46 o                         
  -7   1   1        321.90        308.12        18.03 o                         
   7   1  -1        321.90        295.46        21.05 o                         
   7   1  -1        318.22        310.17        19.46 o                         
  -7   1   1        318.22        309.68        16.98 o                         
   7   1  -1        318.22        309.19        21.28 o                         
   7   1  -1        318.22        324.79        16.29 o                         
   6  -1  -1        104.77         96.73         9.87 o                         
   6  -1  -1        104.77        101.86         8.80 o                         
   6  -1  -1        104.77        104.54         5.95 o                         
  -6  -1   1        104.77        104.00         7.82 o                         
   6  -1  -1        104.77        102.85         5.86 o                         
  -6  -1   1        104.77         80.59         9.23 o                         
  -6  -1   1        105.98         96.00         9.78 o                         
  -6  -1   1        105.98        101.22         9.07 o                         
  -6  -1   1        105.98        109.06         5.97 o                         
   6  -1  -1        105.98        101.05         7.01 o                         
  -6  -1   1        105.98        107.59         5.90 o                         
  -6   1   1        108.70         95.60         8.33 o                         
  -6   1   1        108.70        111.86        10.21 o                         
   6   1  -1        108.70         89.21         7.21 o                         
   6   1  -1        108.70        102.36        10.22 o                         
   6   1  -1        107.46         97.22         8.96 o                         
   6   1  -1        107.46         98.08         7.22 o                         
  -6   1   1        107.46         95.36         7.35 o                         
   6   1  -1        107.46        110.55        10.22 o                         
  -5  -1   1        196.88        207.86        11.71 o                         
  -5  -1   1        152.71        159.76         8.40 o                         
  -5  -1   1        152.71        150.15        10.71 o                         
   5  -1  -1        152.71        133.47         8.21 o                         
  -5  -1   1        152.71        132.52        11.18 o                         
  -5  -1   1        152.71        164.52         8.28 o                         
   5  -1  -1        150.97        137.59        11.31 o                         
   5  -1  -1        150.97        153.68        10.23 o                         
  -5  -1   1        150.97        153.20        11.86 o                         
   5  -1  -1        150.97        151.39         8.19 o                         
   5  -1  -1        150.97        158.78         8.47 o                         
   5   1  -1        159.50        132.13        10.98 o                         
  -5   1   1        159.50        158.15         9.19 o                         
   5   1  -1        159.50        165.27         9.71 o                         
   5   1  -1        159.50        168.50        11.26 o                         
   5   1  -1        161.34        160.72         9.13 o                         
   5   1  -1        161.34        164.12        12.17 o                         
  -5   1   1        161.34        164.94        12.01 o                         
  -5   1   1        161.34        165.23        10.41 o                         
   4  -1  -1        362.05        371.27        16.97 o                         
   4  -1  -1        362.05        379.96        17.78 o                         
   4  -1  -1        362.05        367.82        16.89 o                         
  -4  -1   1        366.24        381.05        16.82 o                         
  -4  -1   1        366.24        339.47        19.61 o                         
  -4  -1   1        366.24        376.92        18.34 o                         
   4  -1  -1        366.24        348.33        15.70 o                         
   4  -1  -1        366.24        370.59        17.79 o                         
  -4  -1   1        366.24        376.46        18.32 o                         
  -4  -1   1        655.44        697.82        32.66 o                         
  -4  -1   1        655.44        671.26        28.11 o                         
   4  -1  -1        655.45        614.57        32.07 o                         
  -4   1   1        353.66        349.69        17.34 o                         
  -4   1   1        353.66        354.11        19.87 o                         
   4   1  -1        353.66        378.12        16.48 o                         
  -4   1   1        353.66        362.43        17.34 o                         
   4   1  -1        349.62        346.17        17.89 o                         
  -4   1   1        349.62        377.41        16.76 o                         
   4   1  -1        349.62        351.19        18.17 o                         
   4   1  -1        349.62        365.13        17.48 o                         
   3  -1  -1        943.35       1026.89        40.07 o                         
   3  -1  -1        943.35       1003.74        42.59 o                         
   3  -1  -1        943.35       1024.09        42.71 o                         
  -3  -1   1        954.24       1003.82        39.94 o                         
   3  -1  -1        954.25        994.57        43.86 o                         
   3  -1  -1        954.25        980.14        38.22 o                         
  -3  -1   1        954.24        983.85        41.51 o                         
  -3  -1   1        954.24        994.55        44.15 o                         
   3  -1  -1       1137.69       1208.14        53.40 o                         
  -3  -1   1       1137.68       1217.49        53.24 o                         
  -3  -1   1       1137.68       1190.81        47.50 o                         
  -3   1   1        973.25        996.24        43.51 o                         
  -3   1   1        962.14       1034.58        44.18 o                         
   3   1  -1        962.14       1047.57        44.73 o                         
   3   1  -1        962.14       1011.47        43.64 o                         
  -3   1   1        962.14       1009.09        40.15 o                         
   3   1  -1        962.14        980.40        40.76 o                         
   2  -1  -1       1082.18       1052.65        40.87 o                         
   2  -1  -1       1914.73       1949.85        81.17 o                         
  -2  -1   1       1914.73       1971.07        73.33 o                         
  -2  -1   1       1914.73       1867.18        80.62 o                         
   2  -1  -1       1914.73       1885.77        78.20 o                         
   2  -1  -1       1094.68       1124.25        48.99 o                         
  -2  -1   1       1094.68       1161.50        46.38 o                         
  -2  -1   1       1094.68       1126.58        49.30 o                         
   2  -1  -1       1094.68       1085.86        42.35 o                         
  -2  -1   1       1094.68       1105.94        43.21 o                         
   2   1  -1       1087.44       1061.33        46.91 o                         
   2   1  -1       1087.44       1148.29        45.52 o                         
  -2   1   1       1087.44       1054.88        41.66 o                         
  -2   1   1       1087.44       1047.76        46.30 o                         
   2   1  -1       1087.44       1098.90        41.86 o                         
  -2   1   1       1100.00       1121.80        48.69 o                         
  -2   1   1       1100.00       1115.90        42.18 o                         
   1  -1  -1        383.03        392.94        17.62 o                         
  -1  -1   1        383.03        366.98        15.57 o                         
  -1  -1   1        383.03        363.76        16.83 o                         
  -1  -1   1        383.03        350.97        16.97 o                         
   1  -1  -1        383.03        418.68        17.12 o                         
  -1  -1   1        172.75        166.06         8.22 o                         
  -1  -1   1        172.75        157.43         7.86 o                         
  -1  -1   1        172.75        170.56         9.20 o                         
   1  -1  -1        172.75        178.32         8.98 o                         
   1  -1  -1        172.75        163.28         7.04 o                         
   1  -1  -1        170.78        169.86         7.02 o                         
  -1   1   1        164.85        169.12         7.52 o                         
   1   1  -1        164.85        171.41         7.82 o                         
   1   1  -1        164.85        151.70         8.55 o                         
   1   1  -1        164.85        164.94         7.67 o                         
  -1   1   1        164.85        162.58         8.41 o                         
  -1   1   1        166.75        172.88         7.19 o                         
   1   1  -1        166.75        183.72         7.68 o                         
  -1   1   1        166.75        173.44         7.38 o                         
   0  -1   1        598.32        715.51        27.40 o                         
   0  -1  -1        598.32        619.81        24.68 o                         
   0  -1  -1        598.32        652.07        27.45 o                         
   0  -1  -1        598.32        606.31        23.68 o                         
   0  -1   1        598.32        635.08        26.41 o                         
   0   1   1        598.34        603.22        28.16 o                         
   0   1   1        598.34        639.38        26.65 o                         
   0   1  -1        598.34        615.13        24.55 o                         
   0   1   1        598.34        606.00        25.63 o                         
   0   1  -1        598.34        612.63        28.21 o                         
  -1  -1  -1        209.93        205.33         8.95 o                         
  -1  -1  -1        209.93        215.51         9.91 o                         
   1  -1   1        209.93        195.74         9.84 o                         
  -1  -1  -1        209.93        184.48         8.99 o                         
   1  -1   1        209.93        183.28         8.73 o                         
   1  -1   1        207.54        193.41         7.62 o                         
  -1  -1  -1        207.54        193.06         8.13 o                         
  -1  -1  -1        374.29        328.06        15.77 o                         
   1  -1   1        374.29        319.57        14.54 o                         
   1  -1   1        374.29        379.31        16.12 o                         
   1   1   1        209.83        175.77         8.75 o                         
   1   1   1        209.83        174.50         8.39 o                         
   1   1   1        209.83        200.39         9.83 o                         
  -1   1  -1        209.83        175.64         7.51 o                         
  -1   1  -1        209.83        177.12         9.57 o                         
  -1   1  -1        212.25        204.34         8.33 o                         
  -2  -1  -1        835.28        796.14        31.97 o                         
   2  -1   1        835.28        790.83        31.70 o                         
  -2  -1  -1        835.28        807.47        35.62 o                         
  -2  -1  -1        835.28        830.37        34.74 o                         
   2  -1   1        835.28        780.10        34.99 o                         
  -2  -1  -1       1925.75       1879.80        71.15 o                         
   2  -1   1       1925.75       1936.17        79.33 o                         
  -2  -1  -1       1925.75       1811.77        79.09 o                         
   2  -1   1        825.74        813.50        30.32 o                         
   2  -1   1        825.74        758.49        34.74 o                         
   2   1   1        823.04        778.71        31.28 o                         
  -2   1  -1        823.04        770.39        29.85 o                         
   2   1   1        823.04        799.34        35.32 o                         
   2   1   1        823.04        799.32        33.02 o                         
  -2   1  -1        823.04        780.75        35.05 o                         
  -2   1  -1        832.55        833.39        31.30 o                         
   3  -1   1        199.97        229.87        10.76 o                         
   3  -1   1        199.97        205.54        10.75 o                         
  -3  -1  -1       1173.22       1228.99        48.28 o                         
  -3  -1  -1       1173.22       1177.75        54.70 o                         
   3  -1   1       1173.22       1238.76        54.93 o                         
   3  -1   1        202.28        221.30        10.59 o                         
  -3  -1  -1        202.28        214.89        11.75 o                         
  -3  -1  -1        202.28        216.49        11.80 o                         
  -3  -1  -1        202.28        221.89        11.14 o                         
   3   1   1        192.12        211.30        11.30 o                         
   3   1   1        192.12        194.14        11.12 o                         
  -3   1  -1        192.12        199.89         9.02 o                         
  -3   1  -1        192.12        199.67        10.89 o                         
   3   1   1        192.12        213.29        10.21 o                         
  -3   1  -1        194.34        220.90        10.92 o                         
  -3   1  -1        194.34        228.20        11.25 o                         
  -3   1  -1        194.34        209.74        10.92 o                         
   3   1   1       1146.36       1316.22        51.60 o                         
   4  -1   1        280.34        303.33        15.16 o                         
   4  -1   1        280.34        298.08        15.05 o                         
  -4  -1  -1        280.34        321.27        14.15 o                         
  -4  -1  -1        280.34        293.79        14.59 o                         
  -4  -1  -1        634.01        590.17        29.67 o                         
  -4  -1  -1        283.58        313.36        15.02 o                         
  -4  -1  -1        283.58        297.87        15.74 o                         
   4  -1   1        283.58        303.45        14.54 o                         
  -4  -1  -1        283.58        297.31        16.02 o                         
  -4   1  -1        293.39        308.21        14.88 o                         
  -4   1  -1        293.39        329.60        15.76 o                         
  -4   1  -1        293.39        310.10        14.84 o                         
  -4   1  -1        290.04        291.30        13.35 o                         
   4   1   1        290.04        320.23        16.04 o                         
   4   1   1        290.04        307.14        14.24 o                         
  -4   1  -1        290.04        301.62        15.43 o                         
   4   1   1        290.04        315.28        17.58 o                         
   4   1   1        290.04        307.06        16.14 o                         
  -5  -1  -1         50.66         41.19         5.87 o                         
  -5  -1  -1         50.66         54.78         4.57 o                         
   5  -1   1         50.66         56.69         4.31 o                         
   5  -1   1         50.66         50.83         6.22 o                         
   5  -1   1         50.66         53.93         5.50 o                         
  -5  -1  -1         51.24         50.02         6.15 o                         
  -5  -1  -1         51.24         51.17         4.93 o                         
  -5  -1  -1         51.24         56.46         6.13 o                         
   5  -1   1         51.24         53.49         4.88 o                         
  -5   1  -1         45.91         47.32         5.41 o                         
  -5   1  -1         45.91         52.14         4.22 o                         
  -5   1  -1         45.91         53.20         4.39 o                         
   5   1   1         45.91         53.63         6.36 o                         
  -5   1  -1         45.91         36.33         5.54 o                         
   5   1   1         45.38         49.96         3.53 o                         
   5   1   1         45.38         40.05         5.32 o                         
  -5   1  -1         45.38         46.64         4.75 o                         
   5   1   1         45.38         50.86         3.60 o                         
  -5   1  -1         45.38         40.74         3.84 o                         
   5   1   1         45.38         39.32         5.60 o                         
   5   1   1        198.10        218.41        12.39 o                         
  -6  -1  -1        223.40        227.48        15.79 o                         
   6  -1   1        223.40        208.21        12.15 o                         
  -6  -1  -1        223.40        196.68        13.89 o                         
  -6  -1  -1        223.40        222.13        12.46 o                         
  -6  -1  -1        220.85        209.67        15.40 o                         
   6  -1   1        220.85        226.92        13.66 o                         
  -6  -1  -1        220.85        198.25        11.36 o                         
   6  -1   1        220.85        197.04        14.81 o                         
   6   1   1        217.96        195.95        14.89 o                         
  -6   1  -1        217.96        214.28        11.24 o                         
   6   1   1        217.96        192.47        13.47 o                         
  -6   1  -1        220.48        203.99        15.24 o                         
  -6   1  -1        220.48        226.52        13.84 o                         
  -6   1  -1        220.48        210.68        11.04 o                         
   6   1   1        220.48        208.66        15.43 o                         
   6   1   1        220.48        207.43        12.30 o                         
  -7  -1  -1        368.02        347.90        23.21 o                         
   7  -1   1        368.02        352.54        23.03 o                         
   7  -1   1        368.02        372.31        20.36 o                         
  -7  -1  -1        368.02        344.47        18.10 o                         
  -7  -1  -1        372.27        376.58        18.83 o                         
   7  -1   1        372.27        384.85        19.38 o                         
  -7  -1  -1        372.27        391.04        24.19 o                         
  -7  -1  -1        372.27        355.65        21.34 o                         
   7   1   1        369.77        355.82        20.98 o                         
  -7   1  -1        369.77        369.24        17.83 o                         
   7   1   1        369.77        353.71        23.12 o                         
  -7   1  -1        374.04        370.31        20.77 o                         
   7   1   1        374.04        355.09        19.45 o                         
  -7   1  -1        374.04        376.80        23.85 o                         
   7   1   1        374.04        373.48        24.17 o                         
  -7   1  -1        374.04        368.90        16.70 o                         
   8  -1   1         38.75         36.26         5.34 o                         
   8  -1   1         38.75         42.64         7.65 o                         
  -8  -1  -1         38.75         35.00         3.93 o                         
  -8  -1  -1         38.75         35.69         6.36 o                         
  -8  -1  -1         38.75         43.53         7.47 o                         
   8  -1   1         38.30         39.10         7.23 o                         
  -8  -1  -1         38.30         31.03         6.77 o                         
  -8  -1  -1         38.30         39.58         5.26 o                         
   8  -1   1         38.30         51.70         6.68 o                         
   8   1   1         38.01         43.64         7.43 o                         
   8   1   1         38.01         39.21         6.56 o                         
  -8   1  -1         38.01         36.67         4.81 o                         
  -8   1  -1         38.01         41.68         7.69 o                         
   8   1   1         38.45         37.67         7.30 o                         
   8   1   1         38.45         42.23         5.84 o                         
  -8   1  -1         38.45         38.15         7.13 o                         
  -8   1  -1         38.45         41.70         6.29 o                         
  -9  -1  -1        103.00        101.93        11.98 o                         
  -9  -1  -1        103.00        101.82        10.90 o                         
   9  -1   1        103.00         93.06         9.07 o                         
   9  -1   1        103.00         90.36        11.97 o                         
  -9  -1  -1        101.83        100.92         9.04 o                         
   9  -1   1        101.83        104.08        10.45 o                         
  -9  -1  -1        101.83         95.30        12.20 o                         
   9  -1   1        101.83        108.84        12.48 o                         
  -9   1  -1        106.01        101.88        10.44 o                         
  -9   1  -1        106.01        116.80        12.78 o                         
   9   1   1        106.01        108.77        12.70 o                         
   9   1   1        106.01        106.48         9.80 o                         
  -9   1  -1        104.80        104.02         8.53 o                         
  -9   1  -1        104.80        108.56        12.59 o                         
   9   1   1        104.80        112.28        11.48 o                         
 -10  -1  -1          4.72          3.49         3.21 o                         
 -10  -1  -1          4.72          6.09         4.92 o                         
  10  -1   1          4.72          5.59         3.80 o                         
  10  -1   1          4.72          2.94         2.58 o                         
  10  -1   1          4.78          8.14         5.37 o                         
 -10  -1  -1          4.78          4.92         3.34 o                         
  10   1   1          4.55          1.23         2.37 o                         
 -10   1  -1          4.55          4.01         2.55 o                         
  10   1   1          4.60          1.33         4.12 o                         
  10   1   1          4.60          0.48         2.68 o                         
 -10   1  -1          4.60          6.35         2.99 o                         
 -10   1  -1          4.60          3.73         3.19 o                         
 -10  -2   1         24.12         35.64         8.58 o                         
  10  -2  -1         24.12         39.07         7.16 o                         
 -10  -2   1         35.47         39.93         8.41 o                         
  10  -2  -1         24.40         22.53         8.26 o                         
  10  -2  -1         24.40         24.93         5.12 o                         
 -10  -2   1         24.40         17.95         6.44 o                         
 -10   2   1         25.31         31.42         6.35 o                         
 -10   2   1         25.31         26.86         8.53 o                         
  10   2  -1         25.31         30.30         8.04 o                         
 -10   2   1         25.60         38.81         7.62 o                         
  10   2  -1         25.60         30.95         9.34 o                         
  10   2  -1         25.60         26.61         6.69 o                         
  -9  -2   1          3.44          0.77         3.52 o                         
   9  -2  -1          3.44          5.45         2.88 o                         
   9  -2  -1          3.44          2.04         2.61 o                         
  -9  -2   1          3.44          1.47         2.75 o                         
   9  -2  -1          3.48          4.68         2.56 o                         
   9  -2  -1          3.48          1.83         2.84 o                         
  -9  -2   1          3.48          2.22         2.85 o                         
  -9   2   1          3.65          2.04         2.35 o                         
   9   2  -1          3.65          2.49         3.42 o                         
  -9   2   1          3.65          6.76         4.00 o                         
   9   2  -1          3.65          4.21         3.15 o                         
   9   2  -1          3.61          4.20         3.23 o                         
   9   2  -1          3.61          3.04         1.18 o                         
  -9   2   1          3.61          2.78         2.52 o                         
   8  -2  -1         21.87         23.33         4.68 o                         
  -8  -2   1         21.87         23.87         5.88 o                         
  -8  -2   1         21.87         20.07         6.57 o                         
   8  -2  -1         21.87         16.45         5.70 o                         
  -8  -2   1         22.13         12.36         4.63 o                         
   8  -2  -1         22.13         21.60         4.06 o                         
   8   2  -1         21.32         15.91         4.99 o                         
   8   2  -1         21.32         19.40         3.32 o                         
  -8   2   1         21.32         17.70         4.48 o                         
   8   2  -1         21.56         20.36         6.53 o                         
   8   2  -1         21.56         19.90         4.50 o                         
  -8   2   1         21.56         22.01         6.46 o                         
  -8   2   1         21.56         17.15         4.54 o                         
  -7  -2   1        195.13        192.34        15.74 o                         
   7  -2  -1        195.13        186.65        15.46 o                         
   7  -2  -1        195.13        186.12        12.93 o                         
  -7  -2   1        195.13        171.95        12.21 o                         
  -7  -2   1        197.39        188.45        10.43 o                         
  -7  -2   1        197.39        178.93        13.93 o                         
   7  -2  -1        197.39        195.69        11.61 o                         
  -7   2   1        197.32        186.47        12.75 o                         
  -7   2   1        197.32        174.16        15.26 o                         
   7   2  -1        197.32        185.01        12.24 o                         
   7   2  -1        197.32        207.08        16.48 o                         
   7   2  -1        195.06        187.69        14.21 o                         
   7   2  -1        195.06        185.30        11.62 o                         
  -7   2   1        195.06        179.59        11.70 o                         
   6  -2  -1         70.80         72.32         4.03 o                         
   6  -2  -1         70.80         71.45         4.06 o                         
   6  -2  -1         70.80         61.95         6.51 o                         
  -6  -2   1         70.80         70.03         6.70 o                         
  -6  -2   1         70.80         62.89         8.03 o                         
   6  -2  -1         70.80         63.18         8.18 o                         
  -6  -2   1         71.62         72.06         7.76 o                         
  -6  -2   1         71.62         69.10         5.67 o                         
   6  -2  -1         71.62         70.93         5.94 o                         
   6   2  -1         70.32         70.81         6.53 o                         
   6   2  -1         70.32         72.82         8.65 o                         
  -6   2   1         70.32         64.67         8.09 o                         
  -6   2   1         70.32         79.06         7.04 o                         
  -6   2   1         69.52         65.34         6.10 o                         
   6   2  -1         69.52         61.17         6.12 o                         
   6   2  -1         69.52         57.43         7.14 o                         
  -5  -2   1        437.79        391.52        22.04 o                         
  -5  -2   1        437.79        471.56        21.56 o                         
   5  -2  -1        437.79        433.74        19.85 o                         
  -5  -2   1        437.79        464.84        23.01 o                         
  -5  -2   1        432.79        435.27        24.99 o                         
   5  -2  -1        432.79        464.28        21.58 o                         
   5  -2  -1        432.79        445.73        20.15 o                         
  -5  -2   1        432.79        483.81        21.94 o                         
   5  -2  -1        432.79        457.15        20.26 o                         
   5  -2  -1        432.79        456.11        25.66 o                         
  -5   2   1        435.48        441.54        20.91 o                         
   5   2  -1        435.48        459.87        25.48 o                         
  -5   2   1        435.48        450.94        25.36 o                         
   5   2  -1        435.48        440.99        20.80 o                         
   5   2  -1        430.50        403.01        22.41 o                         
   5   2  -1        430.50        427.41        22.32 o                         
  -5   2   1        430.50        455.69        20.89 o                         
   5   2  -1        430.50        477.52        22.94 o                         
  -4  -2   1        183.41        189.13        12.00 o                         
   4  -2  -1        183.41        196.06        10.70 o                         
   4  -2  -1        183.41        191.65         9.90 o                         
   4  -2  -1        183.41        190.92         9.90 o                         
  -4  -2   1        202.12        210.90        13.58 o                         
  -4  -2   1        202.12        202.58        11.48 o                         
   4  -2  -1        202.12        181.91        13.17 o                         
   4  -2  -1        185.53        175.81         9.30 o                         
   4  -2  -1        185.53        173.50        10.80 o                         
   4  -2  -1        185.53        165.95         9.06 o                         
  -4  -2   1        185.53        186.76        11.39 o                         
  -4  -2   1        185.53        175.79        11.30 o                         
  -4  -2   1        185.53        179.36        10.40 o                         
   4   2  -1        193.07        186.73        10.15 o                         
  -4   2   1        193.07        200.07        10.30 o                         
  -4   2   1        193.07        180.03        12.34 o                         
  -4   2   1        190.87        187.55        10.43 o                         
   4   2  -1        190.87        168.04        11.40 o                         
   4   2  -1        190.87        192.04        11.36 o                         
   4   2  -1        190.87        181.83        11.32 o                         
  -4   2   1        190.87        179.88        10.10 o                         
   3  -2  -1       1219.70       1212.64        47.32 o                         
  -3  -2   1       1219.70       1166.05        51.67 o                         
  -3  -2   1       1219.70       1221.26        55.02 o                         
  -3  -2   1       1219.70       1236.00        48.61 o                         
   3  -2  -1       1219.70       1261.96        54.72 o                         
   3  -2  -1       1205.77       1239.23        47.50 o                         
   3  -2  -1       1205.77       1213.80        51.75 o                         
   3  -2  -1       2687.92       2693.63       117.56 o                         
  -3  -2   1       2687.92       2869.52       114.66 o                         
   3  -2  -1       2687.92       2856.58       112.86 o                         
  -3  -2   1       2687.92       2655.09       106.05 o                         
   3   2  -1       1194.20       1263.49        49.40 o                         
  -3   2   1       1194.20       1228.57        48.80 o                         
  -3   2   1       1194.20       1231.62        54.67 o                         
   3   2  -1       1194.20       1266.90        53.42 o                         
   3   2  -1       1194.20       1214.22        55.43 o                         
  -3   2   1       1207.99       1222.55        46.48 o                         
   3   2  -1       1207.99       1202.58        48.36 o                         
  -2  -2   1        708.61        596.92        30.32 o                         
   2  -2  -1        708.61        695.26        31.47 o                         
  -2  -2   1        708.61        686.21        30.14 o                         
  -2  -2   1        708.61        693.23        27.86 o                         
  -2  -2   1        288.39        279.85        13.47 o                         
   2  -2  -1        288.39        257.90        12.15 o                         
  -2  -2   1        288.39        266.71        13.96 o                         
  -2  -2   1        288.39        287.23        15.32 o                         
   2  -2  -1        288.39        269.56        14.89 o                         
   2  -2  -1        285.10        276.20        12.16 o                         
  -2   2   1        283.76        276.58        12.96 o                         
   2   2  -1        283.76        295.75        13.61 o                         
   2   2  -1        283.76        289.62        13.64 o                         
   2   2  -1        283.76        297.11        14.91 o                         
  -2   2   1        283.76        262.05        14.66 o                         
   2   2  -1        283.76        296.08        15.44 o                         
  -2   2   1        287.04        278.86        11.56 o                         
  -2   2   1        287.04        303.63        12.48 o                         
  -1  -2   1       4263.50       4404.89       164.05 o                         
   1  -2  -1       4263.50       4334.55       163.46 o                         
  -1  -2   1       8097.64       7630.52       346.83 o                         
  -1  -2   1       8097.64       8612.73       340.69 o                         
   1  -2  -1       8097.64       8502.10       347.93 o                         
   1  -2  -1       8097.64       9522.93       341.22 o                         
  -1  -2   1       8097.64       7819.97       316.41 o                         
   1  -2  -1       8097.64       8182.01       305.90 o                         
   1   2  -1       4188.10       5703.50       205.00 o                         
  -1   2   1       4188.10       5238.36       204.39 o                         
   1   2  -1       8035.59       8104.94       358.72 o                         
   1   2  -1       8035.59       9178.09       341.27 o                         
   1   2  -1       8035.59       8942.30       306.70 o                         
   0  -2   1      19022.94      16557.08       656.00 o                         
   0  -2  -1      19022.93      16543.61       598.30 o                         
   0  -2   1      19022.94      14594.98       642.61 o                         
   0  -2  -1      19022.93      15983.78       655.95 o                         
   0  -2  -1      19022.93      16039.21       643.21 o                         
   0   2   1      19022.80      17916.52       677.79 o                         
   0   2  -1      19022.80      15364.33       676.98 o                         
   0   2  -1      19022.80      18049.78       598.83 o                         
   0   2   1      19022.80      15447.41       642.98 o                         
   0   2   1      19022.80      14640.64       597.92 o                         
  -1  -2  -1       3847.49       3935.63       153.96 o                         
   1  -2   1       3847.49       4132.83       153.71 o                         
   1  -2   1       3847.49       4206.36       174.31 o                         
  -1  -2  -1       8040.03       7919.38       313.09 o                         
  -1  -2  -1       8040.03       7419.19       343.12 o                         
   1  -2   1       8040.04       8862.78       344.12 o                         
  -1  -2  -1       8040.03       9029.84       337.26 o                         
   1  -2   1       8040.04       9658.72       337.08 o                         
   1   2   1       8101.99       8264.39       303.10 o                         
  -1   2  -1       8101.99       8212.68       354.86 o                         
   1   2   1       8101.99       8084.74       354.95 o                         
   1   2   1       8101.99       8187.06       336.83 o                         
  -1   2  -1       3838.49       4218.26       149.53 o                         
   1   2   1       3838.49       3760.31       149.94 o                         
   2  -2   1        421.98        398.89        20.47 o                         
  -2  -2  -1        421.99        428.87        18.71 o                         
  -2  -2  -1        421.99        442.34        20.45 o                         
   2  -2   1        421.98        424.11        18.27 o                         
  -2  -2  -1        421.99        398.06        20.84 o                         
  -2  -2  -1        421.99        450.57        18.95 o                         
   2  -2   1        417.17        447.46        17.77 o                         
   2  -2   1        417.17        415.54        16.47 o                         
  -2  -2  -1        704.20        617.64        30.66 o                         
  -2  -2  -1        704.20        669.97        27.37 o                         
   2  -2   1        704.20        685.90        27.79 o                         
   2  -2   1        704.20        703.58        31.31 o                         
  -2   2  -1        418.67        391.11        17.26 o                         
   2   2   1        418.67        410.19        19.52 o                         
   2   2   1        418.67        415.53        21.21 o                         
   2   2   1        418.67        427.34        18.58 o                         
  -2   2  -1        418.67        398.35        20.74 o                         
  -2   2  -1        707.07        654.33        26.55 o                         
  -2   2  -1        423.51        413.74        17.15 o                         
  -3  -2  -1       1453.98       1490.22        63.44 o                         
  -3  -2  -1       1453.98       1536.57        64.54 o                         
  -3  -2  -1       1453.98       1453.47        58.28 o                         
   3  -2   1       1453.98       1458.56        58.23 o                         
  -3  -2  -1       1453.98       1475.62        66.03 o                         
   3  -2   1       1453.98       1498.75        65.25 o                         
   3  -2   1       2645.37       2744.07       109.65 o                         
  -3  -2  -1       2645.37       2483.02       108.76 o                         
  -3  -2  -1       1437.37       1343.53        55.78 o                         
   3  -2   1       1437.37       1443.79        53.84 o                         
  -3   2  -1       2684.93       2472.89        96.90 o                         
  -3   2  -1       1482.15       1486.86        61.92 o                         
  -3   2  -1       1482.15       1523.82        56.62 o                         
   3   2   1       1465.22       1435.98        56.06 o                         
   3   2   1       1465.22       1416.56        59.96 o                         
  -3   2  -1       1465.23       1431.09        54.77 o                         
  -3   2  -1       1465.23       1446.28        63.33 o                         
   3   2   1       1465.22       1447.20        63.68 o                         
  -4  -2  -1         19.17         21.10         3.52 o                         
  -4  -2  -1         19.17         22.83         3.32 o                         
  -4  -2  -1         19.17         13.85         3.69 o                         
   4  -2   1         19.17         18.71         2.50 o                         
   4  -2   1         19.17         26.88         3.34 o                         
  -4  -2  -1        212.02        216.06        14.54 o                         
   4  -2   1         18.95         23.45         3.12 o                         
  -4  -2  -1         18.95         24.44         3.22 o                         
   4  -2   1         18.95         19.59         3.95 o                         
  -4   2  -1         18.71         25.63         3.38 o                         
  -4   2  -1         18.71         21.53         2.78 o                         
   4   2   1         18.71         26.38         3.86 o                         
  -4   2  -1         18.71         24.22         2.89 o                         
   4   2   1         18.50         16.67         3.24 o                         
   4   2   1         18.50         23.06         3.41 o                         
  -4   2  -1         18.50         21.58         3.04 o                         
  -4   2  -1         18.50         18.09         2.13 o                         
   4   2   1         18.50         21.51         3.11 o                         
  -4   2  -1         18.50         15.86         2.28 o                         
   4   2   1        204.02        227.89        12.34 o                         
  -5  -2  -1        426.06        448.86        20.54 o                         
   5  -2   1        426.06        448.65        20.74 o                         
  -5  -2  -1        426.06        418.63        24.50 o                         
   5  -2   1        426.06        415.40        24.38 o                         
  -5  -2  -1        430.98        471.80        23.10 o                         
  -5  -2  -1        430.98        435.96        23.01 o                         
  -5  -2  -1        430.98        415.21        22.85 o                         
   5  -2   1        430.98        446.34        21.34 o                         
   5   2   1        438.13        446.88        20.88 o                         
  -5   2  -1        438.13        430.14        19.31 o                         
   5   2   1        438.13        453.73        22.76 o                         
   5   2   1        438.13        402.30        21.98 o                         
  -5   2  -1        443.19        471.92        21.04 o                         
  -5   2  -1        443.19        460.53        21.04 o                         
   5   2   1        443.19        477.47        22.16 o                         
   5   2   1        443.19        486.41        26.07 o                         
  -5   2  -1        443.19        474.73        21.98 o                         
  -6  -2  -1        111.24        115.89         8.79 o                         
  -6  -2  -1        111.24        119.42        10.20 o                         
   6  -2   1        111.24        110.85         8.28 o                         
   6  -2   1        109.97         98.68        10.23 o                         
  -6  -2  -1        109.97        112.21        10.86 o                         
  -6  -2  -1        109.97         96.38         7.79 o                         
   6  -2   1        109.97        105.57         8.40 o                         
   6   2   1        111.51        104.81         7.02 o                         
  -6   2  -1        111.51        113.40         7.44 o                         
   6   2   1        111.51        106.58         9.67 o                         
   6   2   1        112.80        117.95        11.10 o                         
   6   2   1        112.80        114.78         8.92 o                         
  -6   2  -1        112.80        110.44         6.52 o                         
  -6   2  -1        112.80        113.01        10.91 o                         
  -6   2  -1        112.80        109.74         8.84 o                         
   7  -2   1        160.63        152.13        11.29 o                         
  -7  -2  -1        160.63        150.70        13.76 o                         
  -7  -2  -1        160.63        148.74        10.51 o                         
   7  -2   1        160.63        139.52        13.23 o                         
   7  -2   1        162.48        150.45        10.63 o                         
  -7  -2  -1        162.48        146.78        12.48 o                         
  -7  -2  -1        162.48        147.17        10.35 o                         
  -7   2  -1        163.79        163.50        14.18 o                         
  -7   2  -1        163.79        150.58        11.34 o                         
   7   2   1        163.79        147.66        13.77 o                         
   7   2   1        163.79        155.95        11.22 o                         
  -7   2  -1        161.92        157.17         9.78 o                         
   7   2   1        161.92        160.99        13.01 o                         
   7   2   1        161.92        143.62         8.13 o                         
   8  -2   1         11.31         14.00         4.18 o                         
  -8  -2  -1         11.31          8.58         2.92 o                         
  -8  -2  -1         11.31          6.50         3.52 o                         
  -8  -2  -1         11.18         10.72         4.89 o                         
   8  -2   1         11.18          4.12         3.70 o                         
   8  -2   1         11.18         12.30         4.19 o                         
  -8  -2  -1         11.18          8.07         3.31 o                         
   8   2   1         11.24         15.16         5.58 o                         
  -8   2  -1         11.24          6.90         3.17 o                         
  -8   2  -1         11.24          8.05         4.27 o                         
   8   2   1         11.24         13.04         4.27 o                         
  -8   2  -1         11.11         12.48         3.42 o                         
   8   2   1         11.11          5.12         3.25 o                         
   9  -2   1         12.82         13.70         4.60 o                         
   9  -2   1         12.82         11.96         5.24 o                         
  -9  -2  -1         12.82         11.50         4.00 o                         
  -9  -2  -1         12.82         11.11         5.32 o                         
  -9  -2  -1         12.97         14.94         5.22 o                         
  -9  -2  -1         12.97         13.87         2.61 o                         
   9  -2   1         12.97         14.40         4.46 o                         
  -9   2  -1         13.07         15.00         4.49 o                         
   9   2   1         13.07         17.37         5.23 o                         
  -9   2  -1         13.07          8.36         4.42 o                         
   9   2   1         13.07         12.11         5.33 o                         
   9   2   1         12.92         10.93         4.83 o                         
  -9   2  -1         12.92         14.96         3.32 o                         
  -9   2  -1         12.92         15.12         6.17 o                         
  10  -2   1          1.46          0.37         3.05 o                         
  10  -2   1          1.46          3.73         4.84 o                         
 -10  -2  -1          1.46          4.65         3.90 o                         
 -10  -2  -1          1.45          1.67         2.67 o                         
 -10  -2  -1          1.45         -3.81         3.83 o                         
  10  -2   1          1.45          3.10         3.75 o                         
  10   2   1          1.11          2.78         4.25 o                         
  10   2   1          1.11          2.43         3.26 o                         
 -10   2  -1          1.11          1.68         2.63 o                         
  10   2   1          1.10          4.01         4.17 o                         
 -10   2  -1          1.10          0.62         2.76 o                         
 -10   2  -1        120.96        143.78        10.90 o                         
  10  -3  -1          8.92          8.03         3.91 o                         
 -10  -3   1          8.92         10.16         5.70 o                         
 -10  -3   1          8.92         11.34         5.21 o                         
 -10  -3   1          9.02          9.08         5.03 o                         
  10  -3  -1          9.02          8.95         3.03 o                         
  10   3  -1          9.31         14.00         6.90 o                         
 -10   3   1          9.31          9.86         4.64 o                         
  10   3  -1          9.31         15.41         5.31 o                         
  10   3  -1          9.21          6.25         3.93 o                         
 -10   3   1          9.21          4.94         3.73 o                         
  -9  -3   1          3.83          4.93         3.40 o                         
   9  -3  -1          3.83          5.05         2.43 o                         
  -9  -3   1          3.79          2.78         3.90 o                         
   9  -3  -1          3.79          0.85         2.20 o                         
  -9  -3   1          3.79          2.41         2.91 o                         
  -9   3   1          4.11          3.81         3.65 o                         
   9   3  -1          4.11          6.73         3.61 o                         
   9   3  -1          4.11          0.57         3.72 o                         
   9   3  -1          4.06          4.69         2.24 o                         
   9   3  -1          4.06          2.91         2.19 o                         
  -9   3   1          4.06          1.53         2.70 o                         
  -8  -3   1         49.01         48.83         6.84 o                         
  -8  -3   1         49.01         49.41         8.36 o                         
   8  -3  -1         49.01         50.46         8.25 o                         
  -8  -3   1         49.58         47.29         7.33 o                         
   8  -3  -1         49.58         53.44         5.99 o                         
  -8  -3   1         49.58         50.66         4.88 o                         
   8   3  -1         51.41         58.04         7.31 o                         
   8   3  -1         51.41         53.25         8.81 o                         
  -8   3   1         51.41         41.62         7.82 o                         
   8   3  -1         50.82         53.75         7.65 o                         
   8   3  -1         50.82         46.65         5.63 o                         
  -8   3   1         50.82         50.60         6.16 o                         
   7  -3  -1          2.67          0.47         2.49 o                         
   7  -3  -1          2.67          0.61         1.74 o                         
  -7  -3   1          2.67          1.18         2.26 o                         
  -7  -3   1          2.67          4.71         2.93 o                         
   7  -3  -1          2.70          1.51         1.70 o                         
  -7  -3   1          2.70          0.58         1.75 o                         
  -7  -3   1          2.70          0.45         1.94 o                         
  -7   3   1          2.16          2.31         2.92 o                         
   7   3  -1          2.16          3.85         2.46 o                         
   7   3  -1          2.16          3.20         3.18 o                         
   7   3  -1          2.13          3.48         2.58 o                         
  -7   3   1          2.13          1.59         1.98 o                         
   7   3  -1          2.13          3.40         2.44 o                         
  -6  -3   1        220.14        209.23        14.85 o                         
   6  -3  -1        220.14        229.04        12.53 o                         
  -6  -3   1        220.14        213.18        13.04 o                         
  -6  -3   1        217.63        206.52        16.28 o                         
   6  -3  -1        217.63        211.78        16.70 o                         
   6  -3  -1        217.63        230.60        10.00 o                         
   6  -3  -1        217.63        225.62        13.40 o                         
  -6  -3   1        217.63        224.07        14.15 o                         
   6   3  -1        216.80        215.27        13.56 o                         
  -6   3   1        216.80        221.36        12.79 o                         
   6   3  -1        216.80        200.48        16.21 o                         
  -6   3   1        216.80        203.28        16.36 o                         
   6   3  -1        214.32        216.16        15.16 o                         
   6   3  -1        214.32        227.92        14.28 o                         
  -6   3   1        214.32        209.04        12.90 o                         
  -5  -3   1         60.99         70.62         8.48 o                         
  -5  -3   1         15.43         22.80         3.92 o                         
  -5  -3   1         15.43         17.46         3.57 o                         
   5  -3  -1         15.43         21.24         3.35 o                         
  -5  -3   1         15.43         19.51         4.20 o                         
   5  -3  -1         15.25         17.93         5.25 o                         
   5  -3  -1         15.25         17.58         2.54 o                         
   5  -3  -1         15.25         15.41         3.11 o                         
  -5  -3   1         15.25         21.36         3.93 o                         
   5  -3  -1         15.25         18.19         3.15 o                         
   5   3  -1         16.37         25.44         4.20 o                         
   5   3  -1         16.37         21.68         3.76 o                         
   5   3  -1         16.37         12.60         3.93 o                         
  -5   3   1         16.37         15.49         3.20 o                         
  -5   3   1         16.56         12.56         4.37 o                         
   5   3  -1         16.56         22.72         5.07 o                         
   5   3  -1         16.56         21.40         3.87 o                         
  -5   3   1         16.56         22.40         3.29 o                         
  -4  -3   1        170.71        163.64        11.00 o                         
  -4  -3   1        170.71        175.72        12.15 o                         
  -4  -3   1        170.71        173.07        11.60 o                         
   4  -3  -1        170.71        183.62        12.13 o                         
   4  -3  -1        170.71        161.40         9.59 o                         
   4  -3  -1        567.27        579.99        25.60 o                         
   4  -3  -1        567.27        543.54        29.61 o                         
  -4  -3   1        567.27        542.05        29.17 o                         
   4  -3  -1        168.76        184.55        10.04 o                         
   4  -3  -1        168.76        184.40        10.13 o                         
  -4  -3   1        168.76        205.77        11.70 o                         
  -4   3   1        173.65        187.78        10.71 o                         
   4   3  -1        173.65        173.11        11.97 o                         
   4   3  -1        173.65        184.17        12.47 o                         
   4   3  -1        173.65        160.67        11.55 o                         
  -4   3   1        173.65        183.24        11.79 o                         
  -4   3   1        175.65        180.36         9.42 o                         
   4   3  -1        175.65        184.04        10.75 o                         
  -3  -3   1        238.44        255.52        14.48 o                         
  -3  -3   1        238.44        195.16        13.78 o                         
   3  -3  -1        238.44        227.49        14.92 o                         
  -3  -3   1        238.44        234.95        12.72 o                         
   3  -3  -1        238.44        252.42        12.60 o                         
  -3  -3   1        153.41        164.50        11.69 o                         
  -3  -3   1        153.41        158.62        10.65 o                         
  -3  -3   1        153.41        151.23        10.30 o                         
   3  -3  -1        153.41        175.33        11.75 o                         
   3  -3  -1        153.41        167.15         9.32 o                         
   3  -3  -1        151.66        166.53         8.62 o                         
   3  -3  -1        151.66        169.57         9.76 o                         
  -3   3   1        159.68        179.16         8.62 o                         
  -3   3   1        159.68        179.34         8.31 o                         
  -3   3   1        157.86        163.61        11.19 o                         
   3   3  -1        157.86        170.78        11.25 o                         
   3   3  -1        157.86        171.09        11.70 o                         
   3   3  -1        157.86        185.33        10.51 o                         
   3   3  -1        157.86        159.78        10.40 o                         
  -3   3   1        157.86        175.54         9.87 o                         
   2  -3  -1        192.81        192.41        10.85 o                         
  -2  -3   1        192.81        173.56         9.96 o                         
  -2  -3   1        192.81        177.62        11.15 o                         
  -2  -3   1        192.81        166.59        11.08 o                         
   2  -3  -1        192.81        170.73        11.93 o                         
   2  -3  -1         74.82         68.12         5.14 o                         
  -2  -3   1         74.82         82.02         5.83 o                         
   2  -3  -1         74.82         63.53         6.39 o                         
  -2  -3   1         74.82         69.97         5.59 o                         
  -2  -3   1         74.82         73.01         6.90 o                         
  -2  -3   1         74.82         62.10         5.90 o                         
   2  -3  -1         73.97         73.92         4.03 o                         
  -2   3   1         67.47         67.65         4.85 o                         
  -2   3   1         67.47         62.10         3.30 o                         
   2   3  -1         66.70         60.48         5.11 o                         
   2   3  -1         66.70         66.97         5.59 o                         
   2   3  -1         66.70         66.78         6.16 o                         
   2   3  -1         66.70         65.11         6.47 o                         
  -2   3   1         66.70         50.87         5.76 o                         
  -2   3   1         66.70         69.91         5.41 o                         
   1  -3  -1       1246.92       1582.96        61.14 o                         
   1  -3  -1       1246.92       1433.02        63.04 o                         
   1  -3  -1       1246.92       1408.54        52.43 o                         
  -1  -3   1       1246.92       1462.27        60.87 o                         
  -1  -3   1       1246.92       1309.90        55.79 o                         
  -1  -3   1       1246.92       1406.72        62.22 o                         
   1   3  -1       1230.29       1511.11        61.49 o                         
   1   3  -1       1230.29       1300.96        64.21 o                         
   1   3  -1       1230.29       1450.91        56.71 o                         
   1   3  -1       1230.29       1462.35        53.83 o                         
  -1   3   1       1230.29       1302.50        64.10 o                         
  -1   3   1       1230.29       1452.45        60.88 o                         
  -1   3   1       1230.29       1395.02        56.25 o                         
   0  -3  -1        641.72        719.13        28.55 o                         
   0  -3  -1        641.72        732.51        35.10 o                         
   0  -3  -1        641.72        716.50        30.91 o                         
   0  -3   1        641.72        762.13        35.07 o                         
   0  -3  -1        641.72        773.56        33.93 o                         
   0  -3   1        641.72        771.96        33.50 o                         
   0   3  -1        641.99        797.30        34.08 o                         
   0   3  -1        641.99        762.36        28.07 o                         
   0   3   1        641.99        695.72        35.91 o                         
   0   3  -1        641.99        759.36        31.11 o                         
   0   3   1        641.99        754.67        31.26 o                         
   0   3   1        641.99        723.66        33.69 o                         
   0   3  -1        641.99        713.11        36.06 o                         
   1  -3   1       1241.39       1551.01        60.65 o                         
   1  -3   1       1241.39       1568.30        63.65 o                         
  -1  -3  -1       1241.39       1446.40        61.32 o                         
  -1  -3  -1       1241.39       1345.24        62.63 o                         
  -1  -3  -1       1241.39       1356.02        56.32 o                         
   1   3   1       1258.16       1491.93        57.01 o                         
  -1   3  -1       1258.16       1442.76        56.43 o                         
   1   3   1       1258.16       1347.30        54.00 o                         
   1   3   1       1258.16       1377.85        65.14 o                         
  -1   3  -1       1258.16       1442.82        65.09 o                         
   1   3   1       1258.16       1370.18        61.09 o                         
   2  -3   1        104.98         96.47         4.75 o                         
   2  -3   1        104.98        114.25         6.67 o                         
   2  -3   1        172.45        171.01        11.65 o                         
   2  -3   1        172.45        207.01        10.02 o                         
  -2  -3  -1        172.45        161.15         9.71 o                         
  -2  -3  -1        172.45        157.02        10.94 o                         
  -2  -3  -1        172.45        165.81        10.97 o                         
  -2  -3  -1        106.20        111.87         7.49 o                         
  -2  -3  -1        106.20        104.58         8.51 o                         
  -2  -3  -1        106.20        109.43         7.20 o                         
   2  -3   1        106.20         93.35         8.01 o                         
   2  -3   1        106.20        113.31         7.33 o                         
  -2  -3  -1        106.20        105.49         8.27 o                         
  -2   3  -1        118.84        116.49         5.69 o                         
   2   3   1        117.49        119.80         7.60 o                         
   2   3   1        117.49        102.80         7.81 o                         
  -2   3  -1        117.49        104.03         8.44 o                         
   2   3   1        117.49        113.89         9.06 o                         
  -2   3  -1        117.49        122.83         7.11 o                         
   2   3   1        117.49        107.83         7.31 o                         
  -3  -3  -1         84.22         86.67         6.78 o                         
  -3  -3  -1         84.22         80.16         7.41 o                         
  -3  -3  -1         84.22         82.90         6.92 o                         
  -3  -3  -1         84.22         89.91         7.82 o                         
   3  -3   1         84.22         87.67         7.35 o                         
   3  -3   1         84.22         96.67         6.65 o                         
   3  -3   1         83.26         91.99         4.96 o                         
   3  -3   1         83.26         80.47         4.96 o                         
  -3  -3  -1        242.94        246.56        15.32 o                         
  -3  -3  -1        242.94        254.64        13.18 o                         
   3  -3   1        242.94        260.49        11.60 o                         
   3  -3   1        242.94        273.19        16.01 o                         
  -3   3  -1         85.80         83.42         5.80 o                         
   3   3   1         85.80         96.67         8.15 o                         
  -3   3  -1         85.80         83.01         7.40 o                         
   3   3   1         85.80         80.22         6.91 o                         
   3   3   1         85.80         82.07         6.91 o                         
  -3   3  -1        239.20        204.93        11.75 o                         
  -3   3  -1         86.79         84.89         5.43 o                         
  -3   3  -1         86.79         89.44         6.41 o                         
   4  -3   1        388.08        399.07        20.98 o                         
  -4  -3  -1        388.08        391.30        21.25 o                         
  -4  -3  -1        388.08        388.96        21.68 o                         
  -4  -3  -1        388.08        362.36        19.93 o                         
   4  -3   1        388.08        397.98        19.02 o                         
   4  -3   1        383.65        388.00        16.92 o                         
  -4  -3  -1        383.65        374.54        18.37 o                         
   4  -3   1        559.31        573.30        30.26 o                         
  -4  -3  -1        559.31        562.97        30.06 o                         
  -4   3  -1        398.51        420.60        18.28 o                         
   4   3   1        398.51        408.16        19.90 o                         
   4   3   1        398.51        394.96        21.55 o                         
  -4   3  -1        398.51        398.66        19.03 o                         
   4   3   1        393.96        355.61        19.41 o                         
  -4   3  -1        393.96        404.47        21.22 o                         
   4   3   1        393.96        383.67        21.23 o                         
  -4   3  -1        393.96        358.39        17.22 o                         
   4   3   1        393.96        367.81        19.53 o                         
   5  -3   1         47.01         50.85         5.35 o                         
  -5  -3  -1         47.01         50.39         6.41 o                         
  -5  -3  -1         47.01         47.19         5.97 o                         
  -5  -3  -1         47.01         55.32         5.99 o                         
  -5  -3  -1         46.48         46.27         6.73 o                         
   5  -3   1         46.48         46.74         6.69 o                         
   5  -3   1         46.48         50.29         4.77 o                         
  -5  -3  -1         46.48         45.98         5.28 o                         
   5   3   1         45.74         47.75         5.60 o                         
  -5   3  -1         45.74         52.29         7.03 o                         
  -5   3  -1         45.74         57.27         5.32 o                         
  -5   3  -1         45.74         55.32         4.57 o                         
  -5   3  -1         45.22         49.66         4.72 o                         
   5   3   1         45.22         49.44         5.28 o                         
   5   3   1         45.22         49.33         5.82 o                         
   5   3   1         45.22         38.51         5.65 o                         
   6  -3   1        131.21        128.87        12.27 o                         
  -6  -3  -1        131.21        128.21        12.31 o                         
   6  -3   1        131.21        141.27         9.59 o                         
  -6  -3  -1        131.21        127.92         9.81 o                         
   6  -3   1        132.72        139.46         9.92 o                         
  -6  -3  -1        132.72        142.81        10.76 o                         
  -6  -3  -1        132.72        137.66        11.55 o                         
  -6   3  -1        137.31        130.85         7.50 o                         
  -6   3  -1        137.31        153.47        10.27 o                         
   6   3   1        137.30        134.94        10.38 o                         
  -6   3  -1        137.31        135.30        12.65 o                         
   6   3   1        137.30        150.99        12.96 o                         
   6   3   1        135.74        137.39        11.51 o                         
  -6   3  -1        135.74        140.23         9.03 o                         
   6   3   1        135.74        136.62         9.39 o                         
  -7  -3  -1         11.00         12.71         4.49 o                         
   7  -3   1         11.00         10.28         3.54 o                         
  -7  -3  -1         11.00         12.51         3.81 o                         
  -7  -3  -1         10.88         16.64         5.73 o                         
   7  -3   1         10.88         12.82         4.78 o                         
  -7  -3  -1         10.88         11.31         3.67 o                         
  -7   3  -1         11.48          9.12         3.35 o                         
   7   3   1         11.48          7.88         3.59 o                         
  -7   3  -1         11.48         11.94         4.84 o                         
   7   3   1         11.48         10.42         4.80 o                         
  -7   3  -1         11.35         15.18         3.64 o                         
   7   3   1         11.35          9.52         4.03 o                         
   7   3   1         11.35          9.71         2.95 o                         
   8  -3   1         27.46         30.78         5.20 o                         
  -8  -3  -1         27.46         31.44         5.90 o                         
  -8  -3  -1         27.46         30.24         4.87 o                         
   8  -3   1         27.15         32.16         6.66 o                         
  -8  -3  -1         27.15         32.48         5.62 o                         
  -8  -3  -1         27.15         34.17         7.02 o                         
   8   3   1         26.47         25.26         5.25 o                         
   8   3   1         26.47         27.49         6.36 o                         
  -8   3  -1         26.47         23.53         6.91 o                         
   8   3   1         26.16         34.64         3.62 o                         
  -8   3  -1         26.16         25.48         4.27 o                         
   8   3   1         26.16         34.97         6.42 o                         
  -9  -3  -1         49.69         52.57         5.82 o                         
   9  -3   1         49.69         53.29         7.09 o                         
  -9  -3  -1         49.69         46.54         7.30 o                         
  -9  -3  -1         49.12         63.53         7.79 o                         
  -9  -3  -1         49.12         58.59        10.51 o                         
   9  -3   1         49.12         51.62         9.12 o                         
   9   3   1         49.13         53.48         7.52 o                         
  -9   3  -1         49.13         61.27         9.19 o                         
   9   3   1         49.13         65.30        10.02 o                         
  -9   3  -1         48.57         51.59         5.89 o                         
   9   3   1         48.57         53.05         7.85 o                         
 -10  -3  -1          0.27         -1.27         1.71 o                         
  10  -3   1          0.27          1.51         3.20 o                         
 -10  -3  -1          0.27         -0.83         1.41 o                         
 -10  -3  -1          0.26          1.89         3.93 o                         
  10  -3   1          0.26         -1.18         3.15 o                         
 -10  -3  -1          0.26         -1.99         2.56 o                         
 -10   3  -1          0.26          2.38         1.79 o                         
  10   3   1          0.26         -0.89         2.99 o                         
  10   3   1          0.26         -1.64         3.50 o                         
  10   3   1          0.26         -1.63         2.78 o                         
 -10   3  -1          0.26          2.08         2.65 o                         
 -10  -4   1         31.54         23.55         6.92 o                         
  10   4  -1         32.27         39.73         9.72 o                         
  10   4  -1         31.90         30.74         4.29 o                         
   9  -4  -1         33.26         31.49         6.67 o                         
  -9  -4   1         33.26         21.02         7.34 o                         
  -9  -4   1         33.26         31.40         6.57 o                         
  -9  -4   1         33.64         36.59         4.41 o                         
  -9  -4   1         33.64         29.15         6.14 o                         
   9  -4  -1         33.64         29.68         5.20 o                         
  -9   4   1         32.92         29.33         5.93 o                         
   9   4  -1         32.92         32.91         6.26 o                         
   9   4  -1         32.92         36.44         5.52 o                         
  -9   4   1         33.30         40.15         8.54 o                         
   9   4  -1         33.30         34.69         6.72 o                         
   9   4  -1         33.30         41.67         9.27 o                         
  -8  -4   1         61.40         57.79         9.39 o                         
   8  -4  -1         61.40         55.87         8.98 o                         
  -8  -4   1         61.40         61.96         7.95 o                         
  -8  -4   1         62.11         64.92         6.60 o                         
   8  -4  -1         62.11         65.56         6.96 o                         
  -8  -4   1         62.11         65.28         8.88 o                         
  -8   4   1         58.88         61.28         9.63 o                         
   8   4  -1         58.88         71.01         8.28 o                         
   8   4  -1         58.88         63.17        10.02 o                         
   8   4  -1         58.21         60.38         7.13 o                         
   8   4  -1         58.21         65.87         8.76 o                         
  -8   4   1         58.21         65.53         7.39 o                         
   7  -4  -1         10.03         11.48         3.45 o                         
  -7  -4   1         10.03         12.70         3.94 o                         
  -7  -4   1         10.03          9.64         4.20 o                         
  -7  -4   1          9.92         10.96         4.81 o                         
   7  -4  -1          9.92          8.65         4.24 o                         
  -7  -4   1          9.92         14.64         4.57 o                         
  -7   4   1         11.10          9.49         4.46 o                         
   7   4  -1         11.10         12.72         4.48 o                         
   7   4  -1         11.10         11.65         4.82 o                         
   7   4  -1         10.97         10.33         3.66 o                         
   7   4  -1         10.97         12.20         4.97 o                         
  -7   4   1         10.97         14.89         4.31 o                         
  -6  -4   1        191.37        210.69        16.70 o                         
   6  -4  -1        191.37        196.16        16.28 o                         
  -6  -4   1        191.37        183.88        13.30 o                         
  -6  -4   1        193.58        201.91        14.70 o                         
  -6  -4   1        193.58        190.36        12.99 o                         
   6  -4  -1        193.58        195.97        11.96 o                         
   6   4  -1        189.33        189.04        16.25 o                         
  -6   4   1        189.33        189.42        15.69 o                         
   6   4  -1        189.33        176.33        12.62 o                         
   6   4  -1        187.17        198.83        14.72 o                         
   6   4  -1        187.17        202.86        14.09 o                         
  -6   4   1        187.17        192.88        12.69 o                         
   5  -4  -1        126.21        125.66        12.33 o                         
  -5  -4   1        126.21        151.80        10.72 o                         
   5  -4  -1        126.21        131.57         8.26 o                         
  -5  -4   1        126.21        139.97        12.47 o                         
  -5  -4   1        127.67        136.18        11.40 o                         
  -5  -4   1        127.67        126.47        10.13 o                         
   5  -4  -1        127.67        128.57         8.93 o                         
  -5  -4   1        127.67        128.13        10.74 o                         
   5   4  -1        128.03        127.21        12.05 o                         
   5   4  -1        128.03        119.37         9.68 o                         
  -5   4   1        128.03        136.46        12.32 o                         
   5   4  -1        126.56        134.37        11.12 o                         
   5   4  -1        126.56        138.53        11.27 o                         
   5   4  -1        126.56        151.25        12.06 o                         
  -5   4   1        126.56        135.87         9.87 o                         
  -4  -4   1        351.60        342.50        19.17 o                         
  -4  -4   1        351.60        359.65        21.83 o                         
   4  -4  -1        351.60        356.18        17.95 o                         
  -4  -4   1        351.60        334.05        19.85 o                         
   4  -4  -1        351.60        379.77        21.99 o                         
  -4  -4   1        671.69        680.60        30.71 o                         
   4  -4  -1        671.69        676.62        30.29 o                         
   4  -4  -1        671.69        622.41        34.73 o                         
   4   4  -1        355.02        340.50        18.59 o                         
  -4   4   1        355.02        369.68        16.19 o                         
  -4   4   1        355.02        366.62        16.24 o                         
   4   4  -1        350.96        322.03        18.69 o                         
   4   4  -1        350.96        333.54        20.05 o                         
   4   4  -1        350.96        366.46        21.74 o                         
  -4   4   1        350.96        397.19        21.54 o                         
  -4   4   1        350.96        350.10        18.09 o                         
  -3  -4   1        125.83        121.32         9.79 o                         
  -3  -4   1        125.83        121.02         9.06 o                         
  -3  -4   1        125.83        128.29        10.88 o                         
   3  -4  -1        125.83        120.76        10.55 o                         
   3  -4  -1        125.83        142.82         8.97 o                         
  -3  -4   1        281.67        258.96        16.38 o                         
  -3  -4   1        281.67        274.71        14.99 o                         
   3  -4  -1        281.67        259.29        17.51 o                         
  -3  -4   1        281.67        259.17        16.50 o                         
   3  -4  -1        124.39        121.23         6.52 o                         
  -3   4   1        124.02        124.41         8.59 o                         
   3   4  -1        124.02        130.48        10.74 o                         
   3   4  -1        124.02        118.47         9.76 o                         
   3   4  -1        124.02        105.53         8.47 o                         
   3   4  -1        124.02        127.96         9.03 o                         
  -3   4   1        124.02        117.11        10.11 o                         
  -3   4   1        125.46        132.31         7.90 o                         
   2  -4  -1        190.57        183.60        13.50 o                         
  -2  -4   1        190.57        185.75        11.20 o                         
  -2  -4   1        190.57        202.89        13.30 o                         
   2  -4  -1        190.57        195.49        12.10 o                         
  -2  -4   1        190.57        169.15        12.24 o                         
   2  -4  -1         62.87         54.05         6.94 o                         
   2  -4  -1         62.87         81.82         6.43 o                         
  -2  -4   1         62.87         87.58         6.80 o                         
  -2   4   1        193.43        190.41        12.62 o                         
   2   4  -1        193.43        190.60        12.98 o                         
   2   4  -1        193.43        181.76        13.65 o                         
   2   4  -1        193.43        176.43        10.59 o                         
   2   4  -1         63.84         75.91         6.49 o                         
  -2   4   1         63.84         66.49         7.32 o                         
  -2   4   1         63.84         77.94         6.40 o                         
  -2   4   1         64.58         72.82         5.88 o                         
  -1  -4   1        619.68        584.66        27.16 o                         
  -1  -4   1        619.68        613.97        31.06 o                         
   1  -4  -1        619.68        570.74        26.89 o                         
   1  -4  -1        619.68        644.05        30.15 o                         
   1  -4  -1        619.68        639.92        24.03 o                         
   1  -4  -1        619.68        634.44        32.14 o                         
  -1  -4   1        619.68        627.71        30.09 o                         
  -1   4   1        624.71        587.53        32.32 o                         
   1   4  -1        624.71        625.45        28.10 o                         
   1   4  -1        624.71        636.58        30.70 o                         
   1   4  -1        624.71        573.41        32.10 o                         
  -1   4   1        624.71        671.27        30.72 o                         
  -1   4   1        624.71        648.52        28.19 o                         
   1   4  -1        624.71        640.25        25.57 o                         
   0  -4  -1        516.27        548.22        22.63 o                         
   0  -4   1        516.27        573.93        27.66 o                         
   0  -4   1        516.27        576.53        25.34 o                         
   0  -4  -1        516.27        578.08        29.62 o                         
   0  -4   1        516.27        618.87        29.83 o                         
   0  -4  -1        516.27        579.09        28.12 o                         
   0  -4  -1        516.27        554.84        25.47 o                         
   0   4  -1        516.29        613.48        26.38 o                         
   0   4   1        516.29        556.67        28.22 o                         
   0   4   1        516.29        581.31        26.11 o                         
   0   4   1        516.29        537.24        30.22 o                         
   0   4  -1        516.29        528.91        30.03 o                         
   0   4  -1        516.29        628.90        28.77 o                         
   0   4  -1        516.29        542.13        21.83 o                         
   1  -4   1        619.33        674.07        31.91 o                         
   1  -4   1        619.33        647.05        29.17 o                         
  -1  -4  -1        619.32        584.89        30.58 o                         
  -1  -4  -1        619.32        635.72        30.09 o                         
  -1  -4  -1        619.32        566.55        26.85 o                         
  -1   4  -1        614.28        548.18        31.70 o                         
   1   4   1        614.28        594.21        29.81 o                         
   1   4   1        614.28        612.32        32.55 o                         
  -1   4  -1        614.28        631.76        27.56 o                         
   1   4   1        614.28        649.80        27.94 o                         
   1   4   1        614.28        539.25        24.77 o                         
  -1   4  -1        614.28        655.24        30.04 o                         
  -2  -4  -1        129.58        137.99         9.11 o                         
   2  -4   1        129.58        112.04         9.98 o                         
   2  -4   1        129.58        131.51         8.86 o                         
  -2  -4  -1        192.69        195.69        12.87 o                         
   2  -4   1        192.69        213.45        11.65 o                         
  -2  -4  -1        192.69        171.37        12.65 o                         
  -2  -4  -1        192.69        189.81        11.41 o                         
   2  -4   1        192.69        200.02        13.72 o                         
   2  -4   1        128.10        140.69         8.68 o                         
   2   4   1        189.82        162.77        12.08 o                         
   2   4   1        189.82        185.56        13.95 o                         
   2   4   1        189.82        172.57        10.60 o                         
  -2   4  -1        126.95        116.14        10.48 o                         
   2   4   1        126.95        133.09         9.25 o                         
  -2   4  -1        126.95        141.93         8.99 o                         
   3  -4   1        148.65        157.16         8.57 o                         
  -3  -4  -1        150.37        142.44        11.67 o                         
  -3  -4  -1        150.37        139.43        10.89 o                         
  -3  -4  -1        150.37        153.95        10.06 o                         
   3  -4   1        150.37        142.66         9.64 o                         
   3  -4   1        150.37        140.05        11.16 o                         
  -3  -4  -1        150.37        125.61         9.31 o                         
  -3  -4  -1        274.10        266.91        14.53 o                         
   3  -4   1        274.10        276.10        17.48 o                         
  -3  -4  -1        274.10        273.81        16.30 o                         
  -3  -4  -1        274.10        206.84        15.39 o                         
  -3   4  -1        155.48        141.42        11.57 o                         
  -3   4  -1        155.48        146.87         9.28 o                         
   3   4   1        155.48        163.33        12.59 o                         
   3   4   1        155.48        144.31        10.82 o                         
   3   4   1        155.48        139.27         9.98 o                         
  -3   4  -1        157.27        146.43         7.45 o                         
   4  -4   1        671.99        708.40        36.74 o                         
  -4  -4  -1        671.99        682.12        36.05 o                         
  -4  -4  -1        316.97        325.93        17.38 o                         
   4  -4   1        316.97        332.99        14.24 o                         
   4  -4   1        316.97        330.95        14.18 o                         
  -4  -4  -1        320.63        316.71        17.91 o                         
   4  -4   1        320.63        336.70        17.35 o                         
  -4  -4  -1        320.63        326.90        20.19 o                         
   4  -4   1        320.63        329.64        19.71 o                         
  -4  -4  -1        320.63        319.73        19.27 o                         
   4   4   1        320.40        288.50        18.04 o                         
   4   4   1        320.40        305.73        17.75 o                         
  -4   4  -1        320.40        298.38        16.12 o                         
  -4   4  -1        320.40        329.86        20.09 o                         
   4   4   1        320.40        327.86        20.18 o                         
   5  -4   1        290.13        289.29        16.33 o                         
  -5  -4  -1        290.13        308.89        19.15 o                         
  -5  -4  -1        290.13        320.51        18.47 o                         
  -5  -4  -1        290.13        305.50        18.55 o                         
   5  -4   1        286.82        288.32        19.89 o                         
  -5  -4  -1        286.82        269.12        19.33 o                         
  -5  -4  -1        286.82        285.97        16.42 o                         
  -5   4  -1        287.60        276.12        15.11 o                         
   5   4   1        287.60        290.37        17.17 o                         
   5   4   1        287.60        289.45        17.74 o                         
   5   4   1        287.60        297.24        19.02 o                         
   5   4   1        290.92        297.76        17.20 o                         
   5   4   1        290.92        277.41        19.72 o                         
  -5   4  -1        290.92        300.12        20.38 o                         
  -5   4  -1        290.92        296.48        15.38 o                         
  -6  -4  -1        117.32        128.35        11.22 o                         
   6  -4   1        117.32        107.50         9.17 o                         
  -6  -4  -1        117.32        117.25        10.41 o                         
  -6  -4  -1        115.98        118.30        12.45 o                         
   6  -4   1        115.98        103.87        11.52 o                         
  -6  -4  -1        115.98        110.31         9.37 o                         
   6   4   1        122.68        118.67        11.01 o                         
   6   4   1        122.68        125.31         9.75 o                         
  -6   4  -1        122.68        125.01         8.98 o                         
  -6   4  -1        124.09        126.10         7.14 o                         
   6   4   1        124.09        115.69        10.23 o                         
  -6   4  -1        124.09        122.49        12.25 o                         
   6   4   1        124.09        132.42        12.73 o                         
   7  -4   1         13.98         10.99         4.72 o                         
  -7  -4  -1         13.98         13.79         4.24 o                         
  -7  -4  -1         13.98         12.24         5.18 o                         
  -7  -4  -1         14.14         12.48         4.66 o                         
  -7  -4  -1         14.14         20.70         4.67 o                         
   7  -4   1         14.14         11.73         3.85 o                         
  -7   4  -1         13.86         11.36         3.45 o                         
   7   4   1         13.86         12.93         3.78 o                         
   7   4   1         13.86         19.82         5.56 o                         
   7   4   1         14.03          9.03         3.87 o                         
  -7   4  -1         14.03         17.42         5.81 o                         
   7   4   1         14.03         10.00         4.63 o                         
  -8  -4  -1         53.09         54.00         7.05 o                         
   8  -4   1         53.09         59.54         7.21 o                         
  -8  -4  -1         53.09         59.56         8.15 o                         
   8  -4   1         52.49         52.13         8.91 o                         
  -8  -4  -1         52.49         56.36         7.26 o                         
  -8  -4  -1         52.49         59.32         9.81 o                         
   8   4   1         55.49         49.59         7.43 o                         
   8   4   1         55.49         48.20         8.59 o                         
  -8   4  -1         55.49         63.55         9.60 o                         
  -8   4  -1         54.86         62.25         6.53 o                         
   8   4   1         54.86         56.16         5.92 o                         
   8   4   1         54.86         66.03         8.65 o                         
   9  -4   1          3.39          8.11         5.16 o                         
  -9  -4  -1          3.39          1.63         3.52 o                         
  -9  -4  -1          3.39          5.93         3.25 o                         
  -9  -4  -1          3.43          3.56         2.58 o                         
   9  -4   1          3.43          0.51         2.86 o                         
  -9  -4  -1          3.43          5.49         3.24 o                         
   9   4   1          3.85          4.26         3.52 o                         
   9   4   1          3.85          6.40         3.90 o                         
  -9   4  -1          3.85          3.54         3.07 o                         
   9   4   1          3.81          4.39         1.73 o                         
   9   4   1          3.81          2.58         2.50 o                         
  -9   4  -1          3.81          5.47         2.47 o                         
 -10  -4  -1         99.28         99.62         8.34 o                         
  10   4   1         98.67         96.94        11.66 o                         
   9  -5  -1         93.82         94.22         9.73 o                         
  -9  -5   1         93.82        111.29        12.13 o                         
  -9  -5   1         93.82         87.74         8.54 o                         
   9  -5  -1         92.75        102.27        12.92 o                         
  -9  -5   1         92.75        101.17        11.39 o                         
  -9  -5   1         92.75         86.71        13.56 o                         
  -9   5   1         91.91         95.91        10.24 o                         
   9   5  -1         91.91         86.71         9.63 o                         
   9   5  -1         91.91        102.38        11.79 o                         
   9   5  -1         92.98         99.37        14.29 o                         
   9   5  -1         92.98         93.78        11.29 o                         
  -9   5   1         92.97        102.76        13.94 o                         
  -8  -5   1         28.94         30.37         7.44 o                         
   8  -5  -1         28.94         31.43         6.44 o                         
  -8  -5   1         28.94         28.19         5.85 o                         
  -8  -5   1         29.27         20.62         4.83 o                         
  -8  -5   1         29.27         25.13         7.10 o                         
   8  -5  -1         29.27         29.57         5.52 o                         
   8   5  -1         28.79         27.46         6.77 o                         
   8   5  -1         28.79         31.51         7.60 o                         
  -8   5   1         28.79         18.11         6.82 o                         
   8   5  -1         28.46         28.82         5.55 o                         
   8   5  -1         28.46         27.91         5.98 o                         
  -8   5   1         28.46         22.52         5.63 o                         
  -7  -5   1         19.20         26.83         6.91 o                         
   7  -5  -1         19.20         18.82         4.62 o                         
  -7  -5   1         19.20         21.05         4.51 o                         
  -7  -5   1         18.98         22.91         6.32 o                         
   7  -5  -1         18.98         17.24         6.32 o                         
  -7  -5   1         18.98         12.60         5.56 o                         
   7   5  -1         16.29         23.01         7.23 o                         
  -7   5   1         16.29         17.07         5.92 o                         
   7   5  -1         16.29         17.49         5.36 o                         
  -7   5   1         16.10         18.40         4.88 o                         
   7   5  -1         16.11         16.58         5.41 o                         
   7   5  -1         16.11         15.60         4.84 o                         
  -6  -5   1         62.28         57.83         7.19 o                         
  -6  -5   1         62.28         52.09         8.40 o                         
   6  -5  -1         62.28         54.08         8.64 o                         
   6  -5  -1         62.28         56.54         3.98 o                         
  -6  -5   1         63.00         57.46         7.96 o                         
  -6  -5   1         63.00         52.53         7.03 o                         
   6  -5  -1         63.00         61.62         6.76 o                         
  -6   5   1         66.65         63.77         9.11 o                         
   6   5  -1         66.65         53.26         8.56 o                         
   6   5  -1         66.65         65.31         7.60 o                         
   6   5  -1         65.89         55.75         7.58 o                         
   6   5  -1         65.89         56.75         7.82 o                         
  -6   5   1         65.89         52.16         6.70 o                         
   5  -5  -1          2.79          4.99         3.60 o                         
  -5  -5   1          2.83          8.31         3.76 o                         
  -5  -5   1          2.83          2.59         2.61 o                         
  -5  -5   1          2.83          3.17         2.97 o                         
   5  -5  -1          2.83          2.50         2.44 o                         
   5  -5  -1        147.96        147.05        10.00 o                         
  -5  -5   1        147.96        141.54        11.94 o                         
  -5  -5   1        147.96        143.23        13.40 o                         
   5   5  -1          2.13          2.44         2.63 o                         
   5   5  -1          2.13          7.11         3.58 o                         
  -5   5   1          2.13          3.92         2.54 o                         
   5   5  -1          2.13          2.89         3.32 o                         
   5   5  -1          2.16          0.20         1.88 o                         
  -4  -5   1          4.55          4.36         2.54 o                         
   4  -5  -1          4.55          1.75         2.60 o                         
   4  -5  -1          4.55          5.63         2.70 o                         
  -4  -5   1          4.55          6.68         3.78 o                         
  -4  -5   1          4.55          7.51         3.39 o                         
   4  -5  -1         63.52         58.73         8.76 o                         
  -4  -5   1         63.52         44.36         7.38 o                         
   4  -5  -1         63.52         58.55         6.45 o                         
  -4  -5   1         63.52         68.13         7.56 o                         
   4   5  -1          5.32          7.13         4.14 o                         
   4   5  -1          5.32          1.93         2.34 o                         
  -4   5   1          5.32          7.60         3.32 o                         
  -4   5   1          5.32          5.71         3.50 o                         
   4   5  -1          5.32          6.16         3.21 o                         
   3  -5  -1        139.63        133.00        12.43 o                         
  -3  -5   1        139.63        139.46        10.31 o                         
  -3  -5   1        139.63        123.70        11.22 o                         
  -3  -5   1        139.63        121.36        11.34 o                         
   3  -5  -1        139.63        146.69        10.71 o                         
  -3  -5   1         76.54         69.11         7.88 o                         
  -3  -5   1         76.54         86.14         9.60 o                         
  -3  -5   1         76.54         67.52         6.70 o                         
   3  -5  -1         76.54         80.60         7.35 o                         
   3  -5  -1         76.54         79.39         9.15 o                         
  -3   5   1         74.82         95.33         8.04 o                         
  -3   5   1         74.82         83.61         9.31 o                         
   3   5  -1         74.82         77.11         7.22 o                         
   3   5  -1         74.82         81.76         9.43 o                         
   3   5  -1         74.82         72.06         8.27 o                         
  -2  -5   1        112.38        120.41         9.08 o                         
  -2  -5   1        112.38        101.36         9.77 o                         
  -2  -5   1        112.38        118.55        10.55 o                         
   2  -5  -1        112.39        140.50        12.19 o                         
   2  -5  -1        112.39        116.14         9.73 o                         
   2   5  -1        110.70        105.41        11.12 o                         
   2   5  -1        110.70         96.80         7.59 o                         
   2   5  -1        110.70        109.65        10.48 o                         
  -2   5   1        110.70        125.64         9.55 o                         
  -2   5   1        110.70        115.04        11.24 o                         
   2   5  -1        110.70        132.29        10.00 o                         
  -1  -5   1        259.84        246.78        16.24 o                         
  -1  -5   1        259.84        271.47        17.59 o                         
   1  -5  -1        259.84        288.42        18.72 o                         
   1  -5  -1        259.84        281.91        16.74 o                         
  -1   5   1        258.25        244.32        18.21 o                         
   1   5  -1        258.25        270.73        18.92 o                         
  -1   5   1        258.25        260.53        16.91 o                         
  -1   5   1        258.25        276.91        15.79 o                         
   1   5  -1        258.25        241.67        12.44 o                         
   1   5  -1        258.25        291.21        17.83 o                         
   1   5  -1        258.25        289.10        16.10 o                         
   0  -5   1         96.08         91.34         8.29 o                         
   0  -5  -1         96.08        110.72        10.11 o                         
   0  -5  -1         96.08        103.70         7.90 o                         
   0  -5  -1         96.08         94.80         5.54 o                         
   0  -5   1         96.08        107.88         9.91 o                         
   0  -5  -1         96.08        102.49         8.88 o                         
   0   5   1         96.10         75.34         5.60 o                         
   0   5   1         96.10        101.19         8.31 o                         
   0   5  -1         96.10        103.10         8.52 o                         
   0   5  -1         96.10        104.48         9.22 o                         
   0   5   1         96.10        111.82         9.72 o                         
   0   5   1         96.10         90.75         9.77 o                         
   0   5  -1         96.10         75.41         9.03 o                         
   1  -5   1        257.39        248.08        15.28 o                         
  -1  -5  -1        257.39        240.49        16.78 o                         
  -1  -5  -1        257.39        238.64        15.98 o                         
   1  -5   1        257.39        277.80        18.10 o                         
  -1  -5  -1        257.39        253.92        14.55 o                         
  -1   5  -1        258.94        244.16        17.80 o                         
   1   5   1        258.94        282.31        15.61 o                         
   1   5   1        258.94        263.06        18.46 o                         
   1   5   1        258.94        244.98        16.26 o                         
  -1   5  -1        258.94        288.22        15.51 o                         
   1   5   1        258.94        222.29        11.95 o                         
  -2  -5  -1        109.89        113.08        10.17 o                         
  -2  -5  -1        109.89        114.04        10.37 o                         
   2  -5   1        109.89        108.41         8.73 o                         
   2  -5   1        109.89        123.95        11.37 o                         
  -2  -5  -1        109.89        111.26         8.79 o                         
   2   5   1        111.54         99.84         9.82 o                         
   2   5   1        111.54        107.30         7.83 o                         
   2   5   1        111.54        136.12        12.20 o                         
  -2   5  -1        111.54         98.53        10.60 o                         
  -2   5  -1        111.54        114.55         9.09 o                         
  -3  -5  -1        137.78        130.26        10.10 o                         
  -3  -5  -1        137.78        108.32        10.75 o                         
   3  -5   1        137.78        137.12        12.51 o                         
   3  -5   1         62.81         56.53         7.69 o                         
   3  -5   1         62.81         64.91         6.84 o                         
  -3  -5  -1         62.81         57.59         7.31 o                         
  -3  -5  -1         62.81         53.82         5.89 o                         
  -3  -5  -1         62.81         68.07         8.50 o                         
   3   5   1         63.24         48.23         5.76 o                         
   3   5   1         63.24         70.47         8.94 o                         
   3   5   1         63.24         48.93         6.65 o                         
  -3   5  -1         63.24         57.88         7.84 o                         
   4  -5   1         60.31         64.95         8.14 o                         
  -4  -5  -1         60.31         60.20         6.71 o                         
   4  -5   1         60.31         63.84         6.82 o                         
  -4  -5  -1         60.31         61.92         8.13 o                         
  -4  -5  -1         60.31         69.32         8.28 o                         
  -4  -5  -1         65.01         68.51         8.95 o                         
  -4  -5  -1         65.01         69.55         7.74 o                         
   4  -5   1         65.01         67.40         5.34 o                         
   4  -5   1         65.01         70.20         9.49 o                         
  -4   5  -1         58.34         51.57         5.94 o                         
   4   5   1         58.34         59.12         8.04 o                         
   4   5   1         58.34         54.80         6.80 o                         
  -4   5  -1         58.34         55.97         7.80 o                         
   4   5   1         58.34         57.91         7.21 o                         
   5  -5   1        150.82        141.12        14.26 o                         
  -5  -5  -1        150.82        136.32        13.57 o                         
   5  -5   1        150.38        153.89        11.41 o                         
  -5  -5  -1        150.38        148.73        12.08 o                         
  -5  -5  -1        150.38        157.88        13.68 o                         
  -5  -5  -1        150.38        153.96        13.03 o                         
  -5  -5  -1        148.66        131.06        10.73 o                         
  -5   5  -1        143.51        139.19        10.16 o                         
   5   5   1        143.51        142.72        11.94 o                         
   5   5   1        143.51        132.81        11.35 o                         
   5   5   1        143.51        144.63        13.02 o                         
  -5   5  -1        145.17        162.11        14.73 o                         
   6  -5   1         22.72         22.61         5.33 o                         
  -6  -5  -1         22.72         26.44         6.44 o                         
  -6  -5  -1         22.72         23.49         5.47 o                         
   6  -5   1         22.46         18.77         6.27 o                         
  -6  -5  -1         22.46         16.95         4.89 o                         
  -6  -5  -1         22.46         25.49         6.23 o                         
  -6   5  -1         21.41         17.78         2.79 o                         
  -6   5  -1         21.41         26.70         6.20 o                         
   6   5   1         21.41         22.46         5.69 o                         
   6   5   1         21.41         13.33         5.32 o                         
   6   5   1         21.17         25.90         5.60 o                         
  -6   5  -1         21.17         20.25         4.28 o                         
   6   5   1         21.17         24.80         4.85 o                         
   6   5   1         21.17         21.89         5.26 o                         
   7  -5   1         79.87         71.34         7.94 o                         
  -7  -5  -1         79.87         75.99         8.89 o                         
  -7  -5  -1         79.87         83.14         9.84 o                         
  -7  -5  -1         78.95         76.35         8.88 o                         
  -7  -5  -1         78.95         72.68        10.78 o                         
   7  -5   1         78.95         77.35        10.70 o                         
   7   5   1         82.37         89.78         9.59 o                         
   7   5   1         82.37         82.09        11.02 o                         
  -7   5  -1         82.37         87.20        10.96 o                         
   7   5   1         81.43         85.21        10.05 o                         
  -7   5  -1         81.43         80.23         7.93 o                         
   7   5   1         81.43         77.87         8.44 o                         
   8  -5   1         12.42          8.40         3.94 o                         
  -8  -5  -1         12.42         10.76         4.29 o                         
  -8  -5  -1         12.42          9.75         3.71 o                         
  -8  -5  -1         12.28         14.64         6.23 o                         
  -8  -5  -1         12.28         11.50         4.50 o                         
   8  -5   1         12.28         13.39         6.17 o                         
   8   5   1         12.08         11.12         5.46 o                         
  -8   5  -1         12.08         10.50         4.90 o                         
   8   5   1         12.08         15.90         5.18 o                         
   8   5   1         11.94          3.59         2.96 o                         
   8   5   1         11.94         12.18         4.26 o                         
  -8   5  -1         11.94         14.56         4.07 o                         
   9  -5   1         31.78         31.44         9.49 o                         
  -9  -5  -1         31.78         31.73         6.92 o                         
  -9  -5  -1         31.78         26.89         8.95 o                         
   9  -5   1         32.15         38.87         7.17 o                         
  -9  -5  -1         32.15         30.14         6.19 o                         
  -9  -5  -1         32.15         33.39         6.56 o                         
   9   5   1         32.11         35.40         7.08 o                         
   9   5   1         32.11         28.44         4.74 o                         
  -9   5  -1         32.11         28.43         4.57 o                         
   9   5   1         32.48         35.33        10.09 o                         
  -9   5  -1         32.48         36.56         7.65 o                         
   9   5   1         32.48         39.69         7.80 o                         
   9   6  -1         52.27         54.18         9.39 o                         
  -8  -6   1         52.79         68.49        11.76 o                         
   8  -6  -1         52.79         48.95         8.93 o                         
   8  -6  -1         53.40         51.31         7.39 o                         
  -8  -6   1         53.40         53.10         7.93 o                         
  -8  -6   1         53.40         61.80         9.15 o                         
   8   6  -1         56.36         61.32        11.22 o                         
   8   6  -1         56.36         65.28         9.25 o                         
  -8   6   1         56.36         52.09        10.32 o                         
   8   6  -1         55.72         60.79         7.87 o                         
   8   6  -1         55.72         57.33         8.51 o                         
  -8   6   1         55.72         58.95         8.33 o                         
   7  -6  -1         67.29         52.90         9.61 o                         
  -7  -6   1         67.29         74.17        10.84 o                         
  -7  -6   1         68.07         76.81         9.48 o                         
  -7  -6   1         68.07         62.04         8.03 o                         
   7  -6  -1         68.07         61.60         7.59 o                         
   7   6  -1         67.59         61.84        10.24 o                         
   7   6  -1         67.59         60.60         8.44 o                         
  -7   6   1         67.59         54.73         9.80 o                         
   7   6  -1         66.82         69.13         8.67 o                         
   7   6  -1         66.82         72.03         9.06 o                         
  -7   6   1         66.82         62.38         8.09 o                         
   6  -6  -1        142.39        137.76         7.97 o                         
  -6  -6   1        142.39        145.27        14.74 o                         
   6  -6  -1        142.39        138.24        15.44 o                         
  -6  -6   1        144.04        149.45        14.75 o                         
  -6  -6   1        144.04        149.71        13.23 o                         
  -6  -6   1        144.04        152.67        13.34 o                         
   6  -6  -1        144.04        159.85        12.11 o                         
   6   6  -1        147.86        144.92        15.22 o                         
  -6   6   1        147.86        147.79        15.37 o                         
   6   6  -1        147.86        140.85        12.55 o                         
   6   6  -1        146.17        151.25        13.55 o                         
  -6   6   1        146.17        137.55        11.92 o                         
   6   6  -1        146.17        157.49        13.30 o                         
   5  -6  -1        104.24        110.56         8.98 o                         
   5  -6  -1         65.18         61.22         7.44 o                         
  -5  -6   1         65.18         65.01         7.87 o                         
  -5  -6   1         65.18         79.48         9.25 o                         
  -5  -6   1         65.18         62.77         9.33 o                         
   5  -6  -1         64.44         67.11        10.03 o                         
  -5  -6   1         64.44         59.04         9.12 o                         
   5   6  -1         67.37         59.28         7.57 o                         
   5   6  -1         67.37         67.52         9.65 o                         
  -5   6   1         67.37         64.25         4.28 o                         
  -5   6   1         66.60         60.31         7.40 o                         
   5   6  -1         66.60         71.57         8.16 o                         
   5   6  -1         66.60         61.35         8.58 o                         
   5   6  -1         66.60         65.24         9.35 o                         
   4  -6  -1        290.23        259.08        16.96 o                         
  -4  -6   1        290.23        276.28        17.29 o                         
  -4  -6   1        290.23        301.23        19.71 o                         
   4  -6  -1        290.23        330.70        22.32 o                         
  -4  -6   1        290.23        255.52        20.49 o                         
  -4  -6   1        447.40        417.40        27.01 o                         
   4  -6  -1        447.40        454.80        28.67 o                         
   4  -6  -1        447.40        416.98        22.45 o                         
  -4   6   1        285.11        291.66        17.94 o                         
   4   6  -1        285.11        287.32        20.12 o                         
  -4   6   1        285.11        312.53        22.20 o                         
   4   6  -1        285.11        270.10        21.38 o                         
   4   6  -1        285.11        316.07        18.19 o                         
  -3  -6   1         84.59         91.06        10.30 o                         
   3  -6  -1         84.59         97.02         9.14 o                         
  -3  -6   1         84.59         81.07         9.85 o                         
   3  -6  -1         84.59         82.71        10.47 o                         
   3  -6  -1          5.50         10.99         3.77 o                         
   3  -6  -1          5.50          9.04         4.57 o                         
  -3   6   1          5.12         11.99         3.86 o                         
  -3   6   1          5.12         10.16         4.71 o                         
   3   6  -1         84.17         79.90        11.08 o                         
   3   6  -1         84.17         75.39         9.95 o                         
   2  -6  -1        157.82        185.32        13.35 o                         
  -2  -6   1        157.82        152.57        13.59 o                         
  -2  -6   1        157.82        165.75        13.60 o                         
   2  -6  -1        157.82        170.84        15.15 o                         
   2   6  -1        156.39        146.98        13.62 o                         
  -2   6   1        156.39        175.88        15.94 o                         
  -2   6   1        156.39        158.75        12.33 o                         
   2   6  -1        156.39        167.96        15.46 o                         
  -1  -6   1        227.17        214.46        16.64 o                         
   1  -6  -1        227.17        221.89        17.55 o                         
   1  -6  -1        227.17        257.92        16.51 o                         
  -1  -6   1        227.17        228.33        16.09 o                         
  -1   6   1        221.10        234.66        15.44 o                         
   1   6  -1        221.10        251.02        15.75 o                         
   1   6  -1        221.10        199.97        17.73 o                         
  -1   6   1        221.10        235.48        18.73 o                         
   0  -6   1        138.13        142.59        13.02 o                         
   0  -6  -1        138.13        136.42        12.91 o                         
   0  -6  -1        138.13        137.28        11.74 o                         
   0  -6   1        138.13        148.76        11.90 o                         
   0   6  -1        138.12        160.29        11.76 o                         
   0   6   1        138.12        146.92        11.58 o                         
   0   6  -1        138.12        136.08        13.65 o                         
   0   6   1        138.12        158.12        14.63 o                         
   1  -6   1        221.14        229.45        15.49 o                         
  -1  -6  -1        221.14        233.04        16.51 o                         
   1  -6   1        221.14        220.39        17.42 o                         
  -1  -6  -1        221.14        189.86        16.20 o                         
  -1   6  -1        227.17        258.02        15.90 o                         
  -1   6  -1        227.17        232.86        18.69 o                         
   1   6   1        227.17        270.48        16.27 o                         
   1   6   1        227.17        229.29        16.94 o                         
   1   6   1        227.17        241.56        19.01 o                         
  -2  -6  -1        157.58        145.34        13.04 o                         
   2  -6   1        157.58        162.79        14.58 o                         
   2  -6   1        157.58        164.18        12.07 o                         
  -2  -6  -1        157.58        147.10        13.45 o                         
  -2   6  -1        159.04        166.19        15.22 o                         
   2   6   1        159.04        150.91        13.30 o                         
  -2   6  -1        159.04        160.95        12.31 o                         
   2   6   1        159.04        151.61        15.04 o                         
  -3  -6  -1         83.32         65.12         8.92 o                         
   3  -6   1         83.32         86.51        10.86 o                         
   3  -6   1         83.32         99.70         8.84 o                         
   3  -6   1         79.04         87.76        10.72 o                         
   3  -6   1         79.04         80.66         8.47 o                         
  -3   6  -1         78.26         79.40         8.13 o                         
  -3   6  -1         78.26         78.77        10.19 o                         
   3   6   1         83.75         83.89         7.81 o                         
   3   6   1         83.75         89.95        10.45 o                         
   3   6   1         83.75         71.00        10.64 o                         
   4  -6   1        158.07        167.15        12.70 o                         
  -4  -6  -1        158.07        156.67        15.15 o                         
  -4  -6  -1        158.07        174.79        12.59 o                         
  -4  -6  -1        158.07        185.80        15.05 o                         
   4  -6   1        158.07        191.63        16.46 o                         
   4  -6   1        444.67        467.03        29.13 o                         
  -4  -6  -1        444.67        409.36        23.88 o                         
  -4  -6  -1        444.67        415.57        27.50 o                         
   4  -6   1        444.67        444.85        21.42 o                         
   4   6   1        158.66        177.35        14.22 o                         
  -4   6  -1        158.66        189.92        16.47 o                         
   4   6   1        158.66        142.10        14.73 o                         
  -4   6  -1        158.66        173.02        12.59 o                         
   4   6   1        158.66        172.45        12.86 o                         
   5  -6   1         38.69         40.50         6.49 o                         
  -5  -6  -1         38.69         45.58         7.50 o                         
  -5  -6  -1         38.69         53.46         7.14 o                         
  -5  -6  -1         38.69         43.14         7.79 o                         
  -5  -6  -1         38.24         36.75         7.39 o                         
  -5  -6  -1         38.24         41.23         6.52 o                         
   5  -6   1        105.61        113.48        13.65 o                         
  -5   6  -1         39.81         45.18         8.23 o                         
   5   6   1         39.81         46.83         7.97 o                         
   5   6   1         39.35         40.27         7.40 o                         
  -5   6  -1         39.35         40.14         6.00 o                         
   5   6   1         39.35         41.66         6.32 o                         
   5   6   1         39.35         52.38         7.56 o                         
  -6  -6  -1        175.67        164.97        14.60 o                         
  -6  -6  -1        175.67        182.98        14.47 o                         
   6  -6   1        175.67        175.28        13.32 o                         
   6  -6   1        173.66        170.54        16.88 o                         
  -6  -6  -1        173.66        173.34        16.48 o                         
  -6  -6  -1        173.66        158.93        13.44 o                         
  -6   6  -1        174.81        159.07        12.31 o                         
   6   6   1        174.81        166.98        15.79 o                         
   6   6   1        174.81        181.68        14.65 o                         
   6   6   1        174.81        176.99        14.55 o                         
  -6   6  -1        176.83        176.20        16.73 o                         
  -6   6  -1        176.83        168.06         9.99 o                         
   6   6   1        176.83        177.11        16.33 o                         
   7  -6   1          5.98          8.61         4.73 o                         
  -7  -6  -1          5.98          6.24         4.86 o                         
  -7  -6  -1          5.98          8.02         4.11 o                         
  -7  -6  -1          6.05          3.86         3.03 o                         
   7  -6   1          6.05         13.73         4.80 o                         
  -7  -6  -1          6.05         12.26         4.54 o                         
   7   6   1          6.43          5.73         2.95 o                         
   7   6   1          6.43          0.79         2.24 o                         
  -7   6  -1          6.43          7.46         3.95 o                         
  -7   6  -1          6.50         14.21         5.18 o                         
   7   6   1          6.50          9.38         4.72 o                         
  -8  -6  -1         44.97         45.39         7.42 o                         
   8  -6   1         44.97         38.74         7.06 o                         
  -8  -6  -1         44.97         44.63         6.96 o                         
   8  -6   1         44.46         46.93         9.48 o                         
  -8  -6  -1         44.46         51.98        10.87 o                         
  -8  -6  -1         44.46         47.77         7.88 o                         
   8   6   1         43.55         37.56         9.17 o                         
  -8   6  -1         43.55         42.48         7.94 o                         
  -8   6  -1         43.05         36.33         6.63 o                         
   8   6   1         43.05         44.18         7.81 o                         
   8   6   1         43.05         46.04         7.60 o                         
  -9  -6  -1          3.31         10.40         5.17 o                         
  -8  -7   1          7.02         12.34         5.26 o                         
   8   7  -1          7.58          7.39         4.48 o                         
   7  -7  -1         57.78         67.17        11.82 o                         
  -7  -7   1         57.78         68.39        11.53 o                         
  -7  -7   1         58.45         66.03         8.70 o                         
  -7  -7   1         58.45         57.59         8.38 o                         
   7  -7  -1         58.45         59.10         8.57 o                         
   7   7  -1         57.55         58.41        11.00 o                         
  -7   7   1         57.55         49.98         8.39 o                         
   7   7  -1         57.55         69.10         9.11 o                         
   7   7  -1         58.22         59.43        11.05 o                         
  -7   7   1         58.22         59.06        10.80 o                         
  -6  -7   1         17.46         23.59         7.92 o                         
  -6  -7   1         17.46         27.04         6.19 o                         
   6  -7  -1         17.46         24.65         6.33 o                         
   6  -7  -1         17.26         19.18         7.13 o                         
  -6  -7   1         17.26         15.23         5.88 o                         
   6  -7  -1         17.26         21.07         2.82 o                         
   6   7  -1         16.34         20.66         6.37 o                         
  -6   7   1         16.34         10.89         4.30 o                         
  -6   7   1         16.53         17.08         6.71 o                         
   6   7  -1         16.53         17.54         7.09 o                         
   5  -7  -1        147.14        138.59        10.55 o                         
  -5  -7   1        147.14        131.42        15.13 o                         
   5  -7  -1        119.03        117.87        13.59 o                         
   5  -7  -1        120.41        101.99        10.46 o                         
  -5  -7   1        120.41        100.83        12.93 o                         
  -5  -7   1        120.41        120.92        12.67 o                         
   5   7  -1        114.73        100.01        11.94 o                         
  -5   7   1        114.73        102.53        10.34 o                         
   5   7  -1        114.73         98.22        12.69 o                         
  -5   7   1        116.05        109.09         6.89 o                         
  -4  -7   1        117.59        105.04        12.60 o                         
   4  -7  -1        117.59        154.99        16.17 o                         
  -4  -7   1         48.14         46.40         8.64 o                         
   4  -7  -1         48.14         59.71         9.96 o                         
   4  -7  -1         48.14         48.61         7.36 o                         
  -4  -7   1         48.14         61.80         9.26 o                         
   4   7  -1        122.68        108.80        13.97 o                         
  -4   7   1         48.60         54.84         9.37 o                         
  -4   7   1         48.60         53.98         7.47 o                         
   4   7  -1         48.60         53.53         8.53 o                         
   3  -7  -1         29.45         32.18         5.89 o                         
  -3  -7   1         29.45         25.96         6.62 o                         
   3  -7  -1         29.45         30.46         7.96 o                         
  -3   7   1         29.65         30.89         6.77 o                         
  -3   7   1         29.65         31.63         8.69 o                         
   3   7  -1         29.65         22.37         8.09 o                         
   3   7  -1         29.65         32.21         7.98 o                         
  -2  -7   1        125.92        120.90        12.96 o                         
  -2  -7   1        125.92        145.73        13.51 o                         
   2  -7  -1        125.92        134.43        14.16 o                         
   2  -7  -1        125.92        129.18        11.97 o                         
  -2   7   1        130.98        140.11        15.15 o                         
   2   7  -1        130.98        121.67        14.46 o                         
  -2   7   1        130.98        144.73        12.48 o                         
  -1  -7   1        100.18        112.06        11.27 o                         
   1  -7  -1        100.18        103.95        12.12 o                         
   1  -7  -1        100.18        109.80        10.86 o                         
  -1  -7   1        100.18         89.14        10.83 o                         
  -1   7   1        100.95        112.50        11.01 o                         
  -1   7   1        100.95        106.43        13.16 o                         
   1   7  -1        100.95         87.82        12.28 o                         
   0  -7  -1        236.62        238.54        19.11 o                         
   0  -7  -1        236.62        256.53        17.93 o                         
   0  -7   1        236.62        219.38        18.46 o                         
   0  -7   1        236.62        265.82        17.75 o                         
   0   7  -1        236.61        252.81        17.22 o                         
   0   7  -1        236.61        233.58        20.22 o                         
   0   7   1        236.61        270.47        17.75 o                         
   0   7   1        236.61        214.52        19.77 o                         
  -1  -7  -1        101.58        112.12        11.42 o                         
   1  -7   1        101.58        120.23        10.90 o                         
   1  -7   1        101.58        111.02        12.27 o                         
  -1  -7  -1        101.58        105.90        11.78 o                         
   1   7   1        100.77         77.18        11.47 o                         
  -1   7  -1        100.77        112.55        13.38 o                         
  -1   7  -1        100.77        114.95        10.78 o                         
  -2  -7  -1        129.96        113.12        12.56 o                         
   2  -7   1        129.96        136.59        14.14 o                         
   2  -7   1        129.96        138.71        11.69 o                         
  -2  -7  -1        129.96        132.77        13.19 o                         
   2   7   1        124.93        168.17        14.98 o                         
   2   7   1        124.93        110.06        14.01 o                         
  -2   7  -1        124.93        122.38        11.54 o                         
  -2   7  -1        124.93        145.27        15.43 o                         
   3  -7   1         29.80         24.92         7.04 o                         
   3  -7   1         29.80         30.84         5.77 o                         
  -3  -7  -1         29.80         25.21         6.60 o                         
  -3   7  -1         29.60         32.87         7.01 o                         
  -3   7  -1         29.60         25.52         8.05 o                         
   3   7   1         29.60         29.15         7.60 o                         
   3   7   1         29.60         18.36         7.72 o                         
   4  -7   1        122.39        121.33        14.29 o                         
   4  -7   1        122.39        135.29         9.79 o                         
  -4  -7  -1        122.39        112.71        13.45 o                         
  -4  -7  -1         74.08         75.03        10.29 o                         
   4  -7   1         74.08         80.51        11.48 o                         
   4  -7   1         74.08         76.15         9.01 o                         
   4   7   1         69.20         81.71        10.60 o                         
  -4   7  -1         69.20         80.75        11.68 o                         
  -4   7  -1         69.20         86.80         9.39 o                         
   4   7   1         69.20         66.71        10.42 o                         
  -5  -7  -1        144.78        127.21        15.25 o                         
   5  -7   1        144.78        142.40        15.68 o                         
  -5  -7  -1         29.06         31.30         6.96 o                         
  -5  -7  -1         29.06         35.70         7.45 o                         
   5  -7   1         29.06         27.89         6.93 o                         
  -5   7  -1         28.11         31.27         7.40 o                         
  -5   7  -1         27.79         24.45         5.24 o                         
   5   7   1         27.79         25.84         6.59 o                         
   5   7   1         27.79         23.99         7.02 o                         
   6  -7   1          9.36         12.83         6.60 o                         
  -6  -7  -1          9.36         11.76         6.05 o                         
   6  -7   1          9.47         14.82         5.33 o                         
  -6  -7  -1          9.47          4.05         3.37 o                         
   6   7   1          9.32          9.29         5.04 o                         
  -6   7  -1          9.32         11.18         2.84 o                         
  -6   7  -1          9.32         11.65         6.40 o                         
   6   7   1          9.22         12.41         4.56 o                         
  -6   7  -1          9.22          7.50         3.99 o                         
   6   7   1          9.22         20.34         7.70 o                         
   6   7   1          9.22         13.83         5.62 o                         
   7  -7   1          7.62         10.82         6.83 o                         
  -7  -7  -1          7.62          7.96         5.64 o                         
  -7  -7  -1          7.71         11.17         5.12 o                         
   7  -7   1          7.71          6.10         4.12 o                         
   7   7   1          8.80          8.01         3.54 o                         
   7   7   1          8.80          6.85         3.69 o                         
  -7   7  -1          8.80          5.71         3.95 o                         
   7   7   1          8.90          5.83         4.86 o                         
  -7   7  -1          8.90          3.49         3.39 o                         
  -8  -7  -1         15.34         17.46         5.85 o                         
   8   7   1         15.01         21.05         6.83 o                         
   6  -8  -1         58.90         55.36         4.72 o                         
  -6  -8   1         58.90         54.52        10.92 o                         
   6  -8  -1         58.90         61.04        11.74 o                         
  -6  -8   1         59.58         60.39         9.14 o                         
  -6  -8   1         59.58         64.76        11.53 o                         
   6  -8  -1         59.58         67.92         9.51 o                         
  -6   8   1         61.71         55.64        11.20 o                         
   6   8  -1         61.71         74.45        12.47 o                         
   6   8  -1         61.01         60.78         9.41 o                         
  -6   8   1         61.01         53.17         9.25 o                         
  -5  -8   1         18.74         26.83         8.94 o                         
   5  -8  -1         18.74         24.07         6.36 o                         
  -5  -8   1         18.74         30.14         7.05 o                         
   5  -8  -1        137.01        126.89        10.97 o                         
  -5  -8   1         18.53         26.08         8.24 o                         
   5  -8  -1         18.53         11.68         5.88 o                         
   5   8  -1         18.43         26.16         7.26 o                         
   5   8  -1         18.43         18.61         7.32 o                         
  -5   8   1         18.43         28.42         6.23 o                         
   5   8  -1         18.64         22.55         7.84 o                         
  -4  -8   1         57.06         60.34         9.78 o                         
   4  -8  -1         57.06         63.86        11.35 o                         
   4  -8  -1         98.51        110.47        14.64 o                         
  -4  -8   1         98.51        104.29        13.18 o                         
   4   8  -1         99.29         93.55        13.92 o                         
  -4   8   1         99.29        112.20        12.14 o                         
   4   8  -1         58.10         52.38         9.33 o                         
  -4   8   1         58.10         69.35        11.52 o                         
   3  -8  -1        254.13        287.02        19.43 o                         
   3  -8  -1        254.13        235.29        21.75 o                         
  -3  -8   1        254.13        231.03        20.37 o                         
  -3   8   1        255.28        292.00        24.80 o                         
   3   8  -1        255.28        263.52        23.66 o                         
  -3   8   1        255.28        279.15        19.77 o                         
   2  -8  -1        208.98        213.15        16.86 o                         
  -2  -8   1        208.98        181.76        17.46 o                         
   2  -8  -1        208.98        187.43        18.62 o                         
  -2  -8   1        208.98        245.23        18.87 o                         
   2   8  -1        210.95        205.77        21.02 o                         
  -2   8   1        210.95        237.32        21.81 o                         
  -2   8   1        210.95        226.08        17.36 o                         
   1  -8  -1        711.49        697.05        37.45 o                         
  -1  -8   1        711.49        695.11        37.67 o                         
  -1  -8   1        711.49        603.21        38.55 o                         
   1  -8  -1        711.49        642.61        40.14 o                         
   1   8  -1        711.37        700.55        43.44 o                         
  -1   8   1        711.37        706.55        43.53 o                         
   0  -8  -1        147.91        125.05        14.17 o                         
   0  -8   1        147.91        116.51        13.59 o                         
   0  -8  -1        147.91        155.36        13.96 o                         
   0  -8   1        147.91        141.83        13.18 o                         
   0   8  -1        147.88        144.18        16.24 o                         
   0   8   1        147.88        146.10        16.56 o                         
   1  -8   1        711.04        646.07        39.81 o                         
  -1  -8  -1        711.04        711.50        38.19 o                         
  -1  -8  -1        711.04        583.29        38.34 o                         
   1  -8   1        711.04        687.90        36.54 o                         
  -1   8  -1        710.95        689.63        36.05 o                         
   1   8   1        710.95        676.02        42.75 o                         
  -1   8  -1        710.95        674.85        42.68 o                         
   2  -8   1        211.39        237.28        16.75 o                         
  -2  -8  -1        211.39        185.14        17.68 o                         
   2  -8   1        211.39        202.67        18.98 o                         
  -2   8  -1        209.42        220.47        17.00 o                         
  -2   8  -1        209.42        189.13        19.82 o                         
   2   8   1        209.42        200.29        20.14 o                         
   3  -8   1        255.60        277.81        18.49 o                         
   3  -8   1        255.60        260.44        22.37 o                         
  -3  -8  -1        255.60        235.77        20.71 o                         
   3   8   1        254.45        268.39        23.97 o                         
  -3   8  -1        254.45        250.63        19.02 o                         
  -3   8  -1        254.45        302.40        25.19 o                         
   3   8   1        254.45        283.01        22.25 o                         
  -4  -8  -1         99.50        108.50        13.76 o                         
   4  -8   1         99.50         97.86         8.83 o                         
   4  -8   1         99.50        126.95        15.37 o                         
   4  -8   1         41.20         49.61        11.66 o                         
  -4  -8  -1         41.20         46.34         8.44 o                         
  -4   8  -1         41.63         56.25        10.64 o                         
   4   8   1         41.63         49.81         9.15 o                         
   4   8   1         98.68         84.36        13.27 o                         
  -5  -8  -1        116.43        119.87        15.03 o                         
   5  -8   1        116.43        125.25         7.14 o                         
  -5  -8  -1        117.77        123.43        15.20 o                         
   5  -8   1        117.77        142.52        13.41 o                         
  -5  -8  -1        117.77        125.11        13.86 o                         
   5  -8   1        135.07        155.98        18.11 o                         
  -5   8  -1        118.48        115.49        15.56 o                         
   5   8   1        118.48        134.12        15.28 o                         
   5   8   1        117.13        123.34        15.11 o                         
  -5   8  -1        117.13        120.81        11.97 o                         
   5   8   1        117.13        128.75        13.90 o                         
  -6  -8  -1          8.43         13.46         5.46 o                         
   6  -8   1          8.43          5.68         4.70 o                         
   6  -8   1          8.34         10.12         6.10 o                         
  -6  -8  -1          8.34          5.98         5.37 o                         
  -6   8  -1          8.54          8.24         4.41 o                         
   6   8   1          8.54         10.17         6.28 o                         
   6   8   1          8.54         11.46         4.83 o                         
   6   8   1          8.64          5.55         5.17 o                         
  -6   8  -1          8.64         14.67         6.80 o                         
  -6   8  -1          8.64         14.70         3.35 o                         
  -5  -9   1         10.31         11.71         6.47 o                         
  -5  -9   1         10.31         19.21         7.05 o                         
   5  -9  -1         10.31         11.81         5.72 o                         
  -5  -9   1         39.17         46.10        11.66 o                         
   5  -9  -1         39.17         34.85         7.35 o                         
  -5   9   1         10.74         16.94         3.89 o                         
  -5   9   1         10.62         12.61         5.80 o                         
   5   9  -1         10.62         27.00         8.77 o                         
   5   9  -1         10.62          9.12         6.26 o                         
   4  -9  -1         65.88         80.99        14.56 o                         
  -4  -9   1         65.88         59.95        11.59 o                         
   4   9  -1         61.49         68.22        14.17 o                         
  -4   9   1         61.49         59.23        10.41 o                         
   3  -9  -1         25.77         19.94         9.30 o                         
  -3  -9   1         25.77         27.92         8.11 o                         
   3  -9  -1         25.77         14.16         4.26 o                         
   3   9  -1         27.33         25.92        10.61 o                         
  -3   9   1         27.33         39.30         9.70 o                         
   2  -9  -1        107.21        106.81        14.24 o                         
  -2  -9   1        107.21         75.25        11.38 o                         
  -2  -9   1        107.21        105.88        12.68 o                         
   2  -9  -1        107.21        108.78        11.82 o                         
  -2   9   1        103.63        107.04        15.24 o                         
   2   9  -1        103.63        115.24        16.48 o                         
   1  -9  -1         66.67         56.43        10.19 o                         
   1  -9  -1         66.67         69.67         9.59 o                         
  -1  -9   1         66.67         63.62         9.23 o                         
  -1  -9   1         66.67         54.82         9.65 o                         
   1   9  -1         68.15         58.77        12.03 o                         
  -1   9   1         68.15         88.42        13.24 o                         
   0  -9  -1        172.23        181.42        16.19 o                         
   0  -9   1        172.23        190.84        16.18 o                         
   0  -9   1        172.23        158.95        16.91 o                         
   0  -9  -1        172.23        155.24        16.96 o                         
   0   9  -1        172.22        172.69        19.32 o                         
   0   9   1        172.22        186.82        20.12 o                         
   1  -9   1         68.23         64.67        10.41 o                         
  -1  -9  -1         68.23         54.58         9.73 o                         
  -1  -9  -1         68.23         76.38        10.36 o                         
   1  -9   1         68.23         54.50         8.25 o                         
   1   9   1         66.75         79.31        12.32 o                         
  -1   9  -1         66.75         60.34        10.95 o                         
  -2  -9  -1        104.33         80.05        12.22 o                         
   2  -9   1        104.33        121.61        11.82 o                         
   2  -9   1        104.33         74.70        12.66 o                         
  -2   9  -1        107.92         99.77        11.99 o                         
   2   9   1        107.92         95.85        15.35 o                         
  -2   9  -1        107.92        101.24        14.64 o                         
   3  -9   1         27.20         31.07         7.30 o                         
  -3  -9  -1         27.20         26.48         8.04 o                         
   3  -9   1         27.20         29.39         9.04 o                         
  -3   9  -1         25.64         21.92         7.37 o                         
  -3   9  -1         25.64         31.63         8.93 o                         
   3   9   1         25.64         24.55        10.54 o                         
   4  -9   1         61.77         67.47        12.62 o                         
   4  -9   1         61.77         60.43         8.43 o                         
  -4  -9  -1         61.77         55.99        11.31 o                         
   4   9   1         66.18         57.38        12.99 o                         
  -4   9  -1         66.18         63.86        10.43 o                         
   4   9   1         66.18         74.69        11.11 o                         
  -5  -9  -1         29.42         20.51         6.93 o                         
  -5  -9  -1         29.42         25.61         9.58 o                         
   5  -9   1         29.42         25.41         7.61 o                         
   5   9   1         28.65         36.11         7.92 o                         
  -5   9  -1         28.65         20.06         6.71 o                         
   5   9   1         28.65         27.83         9.56 o                         
  -3  10   1         33.15         44.20        10.96 o                         
  -2 -10   1         26.24         27.30         7.09 o                         
  -2 -10   1         26.24         14.91         7.08 o                         
  -2  10   1         27.51         25.76         8.84 o                         
  -1 -10   1         66.52         68.29        11.57 o                         
  -1 -10   1         66.52         63.02         9.70 o                         
   1 -10  -1         66.52         64.35        11.79 o                         
   1 -10  -1         66.52         78.31        10.24 o                         
   1  10  -1         66.82         78.12        12.96 o                         
  -1  10   1         66.82         53.71        11.35 o                         
   0 -10   1         25.26         18.30         6.27 o                         
   0 -10  -1         25.26         26.21         7.63 o                         
   0 -10   1         25.26         17.42         6.69 o                         
   0 -10  -1         25.26         16.10         7.26 o                         
   0  10   1         25.26         23.53         9.10 o                         
   0  10  -1         25.26         16.31         6.43 o                         
   1 -10   1         66.40         59.35        11.93 o                         
  -1 -10  -1         66.40         65.87        11.63 o                         
  -1 -10  -1         66.40         67.46        10.32 o                         
   1 -10   1         66.40         73.92         9.87 o                         
   1  10   1         66.10         70.93        12.99 o                         
  -1  10  -1         66.10         73.32        13.13 o                         
   2 -10   1         27.58         32.28         8.72 o                         
   2 -10   1         27.58         31.74         7.21 o                         
  -2 -10  -1         27.58         25.67         8.58 o                         
  -2  10  -1         26.31         25.61         9.29 o                         
  -3  10  -1         32.32         27.63        10.82 o                         
  10   0  -2          5.61          4.37         3.81 o                         
 -10   0   2          5.61          6.41         5.01 o                         
 -10   0   2          5.61          4.63         3.64 o                         
  10   0  -2          5.61          4.79         3.73 o                         
  10   0  -2          5.68          5.99         3.43 o                         
  10   0  -2          5.68          6.50         3.61 o                         
 -10   0   2          5.68          4.12         3.18 o                         
 -10   0   2          5.68          5.96         4.37 o                         
  -9   0   2          0.43         -1.57         1.57 o                         
   9   0  -2          0.43         -0.62         1.52 o                         
   9   0  -2          0.43         -1.63         1.63 o                         
  -9   0   2          0.43         -0.38         2.39 o                         
   9   0  -2          0.43         -1.33         1.68 o                         
  -9   0   2          0.43         -2.07         2.07 o                         
   9   0  -2          0.43          0.05         2.07 o                         
  -9   0   2          0.43         -1.64         1.64 o                         
  -8   0   2          0.01          1.72         2.59 o                         
  -8   0   2          0.01         -1.70         1.70 o                         
   8   0  -2          0.01         -0.60         1.99 o                         
   8   0  -2          0.01          0.67         1.52 o                         
   8   0  -2          0.01          1.40         2.23 o                         
   8   0  -2          0.01          1.18         1.33 o                         
   8   0  -2          0.01         -1.57         1.57 o                         
  -8   0   2          0.01          2.27         2.93 o                         
   7   0  -2        440.74        384.79        18.79 o                         
  -7   0   2        440.74        380.32        24.09 o                         
   7   0  -2        440.74        390.99        24.88 o                         
  -7   0   2        440.74        407.02        22.07 o                         
  -7   0   2        435.70        420.32        26.17 o                         
  -7   0   2        435.70        409.75        21.00 o                         
   7   0  -2        435.70        423.96        23.15 o                         
   7   0  -2        435.70        406.93        25.34 o                         
   7   0  -2        435.70        393.03        19.83 o                         
   6   0  -2         70.27         64.24         8.09 o                         
  -6   0   2         70.27         66.93         7.03 o                         
  -6   0   2         70.27         74.48         8.24 o                         
   6   0  -2         69.47         67.95         5.86 o                         
  -6   0   2         69.47         69.54         8.31 o                         
   6   0  -2         69.47         63.51         7.09 o                         
   6   0  -2         69.47         75.49         8.25 o                         
  -6   0   2        511.17        482.78        23.20 o                         
  -5   0   2        884.37        849.57        41.62 o                         
   5   0  -2        884.37        823.00        41.91 o                         
   5   0  -2        884.37        894.48        35.26 o                         
  -5   0   2        884.37        881.89        37.21 o                         
   5   0  -2        874.27        923.00        39.94 o                         
   5   0  -2        874.27        863.41        43.16 o                         
   5   0  -2        874.27        923.14        39.07 o                         
  -5   0   2        927.88       1034.98        42.94 o                         
   4   0  -2        300.62        304.89        18.03 o                         
   4   0  -2        300.62        323.74        14.08 o                         
  -4   0   2        300.62        327.88        16.12 o                         
  -4   0   2        300.62        319.43        17.93 o                         
   4   0  -2        297.18        345.76        16.65 o                         
   4   0  -2        297.18        299.24        15.87 o                         
   4   0  -2        710.45        713.69        34.91 o                         
  -4   0   2        710.45        760.50        31.19 o                         
  -3   0   2       1202.95       1174.44        44.81 o                         
   3   0  -2       1202.95       1075.69        49.46 o                         
   3   0  -2       1098.52       1057.92        40.23 o                         
  -3   0   2       1098.52       1048.06        41.67 o                         
   3   0  -2       1085.97       1005.84        43.13 o                         
   3   0  -2       1085.97       1014.25        40.37 o                         
   2   0  -2       1723.20       1713.40        66.10 o                         
   2   0  -2       1723.20       1816.21        72.58 o                         
  -2   0   2       3820.84       3991.97       145.64 o                         
   2   0  -2       3820.84       3751.52       159.45 o                         
  -2   0   2       1743.11       1831.71        68.39 o                         
  -1   0   2      10799.17      10922.29       407.77 o                         
  -1   0   2      10799.17      10288.00       438.17 o                         
   1   0  -2      10799.17      10859.88       447.18 o                         
   1   0  -2      10799.17      11826.37       438.57 o                         
   1   0  -2       5734.50       7015.22       252.26 o                         
  -1   0   2       5800.75       5405.37       194.78 o                         
   0   0  -2       1002.47       1056.11        41.90 o                         
   0   0  -2       1002.47       1105.78        41.05 o                         
   0   0   2       1002.47       1155.47        45.25 o                         
   0   0   2       1002.47       1098.02        47.82 o                         
   1   0   2      10807.57      10770.49       447.32 o                         
   1   0   2      10807.57      11347.13       462.23 o                         
  -1   0  -2      10807.57      10845.17       447.52 o                         
   1   0   2       5006.82       5458.71       196.74 o                         
  -1   0  -2       5064.67       5280.88       190.49 o                         
   2   0   2       3816.79       3791.40       160.46 o                         
   2   0   2       3816.79       3992.04       165.44 o                         
   2   0   2       2073.68       1857.61        69.36 o                         
  -2   0  -2       2097.63       1999.16        80.61 o                         
  -2   0  -2       2097.63       1936.27        73.37 o                         
  -3   0  -2       1214.16       1098.98        42.54 o                         
   3   0   2       1214.16       1117.85        49.40 o                         
  -3   0  -2       1214.16       1070.60        49.26 o                         
   3   0   2       1214.16       1170.11        49.56 o                         
  -3   0  -2        116.98        111.44         6.98 o                         
  -3   0  -2        116.98        106.42         7.25 o                         
   3   0   2        115.65        106.07         6.83 o                         
  -3   0  -2        115.65         94.25         4.66 o                         
   4   0   2        408.54        422.21        22.39 o                         
  -4   0  -2        408.54        435.28        23.02 o                         
  -4   0  -2        408.54        431.50        17.97 o                         
   4   0   2        408.54        427.18        20.22 o                         
  -4   0  -2        413.26        443.48        20.95 o                         
  -4   0  -2        413.26        446.78        21.38 o                         
  -4   0  -2        709.16        704.65        28.82 o                         
   4   0   2        709.16        747.12        33.52 o                         
  -5   0  -2         53.60         62.90         6.42 o                         
  -5   0  -2         53.60         49.90         5.11 o                         
  -5   0  -2         53.60         60.87         6.69 o                         
   5   0   2         52.99         54.43         5.90 o                         
   5   0   2         52.99         61.76         6.78 o                         
  -5   0  -2         52.99         56.28         6.79 o                         
  -5   0  -2         52.99         58.95         4.49 o                         
   5   0   2        937.37        956.74        41.89 o                         
  -5   0  -2        937.37        892.84        37.02 o                         
   6   0   2        436.66        418.60        24.68 o                         
  -6   0  -2        436.66        423.71        25.18 o                         
   6   0   2        436.66        430.60        22.34 o                         
  -6   0  -2        441.70        426.51        22.79 o                         
   6   0   2        441.70        450.60        25.81 o                         
  -6   0  -2        441.70        432.69        21.69 o                         
  -6   0  -2        441.70        449.48        25.58 o                         
   7   0   2        210.32        187.68        15.55 o                         
  -7   0  -2        210.32        186.29        15.18 o                         
  -7   0  -2        210.32        196.83        11.58 o                         
  -7   0  -2        210.32        187.09        13.84 o                         
   7   0   2        210.32        201.70        12.65 o                         
   7   0   2        207.92        157.63        13.75 o                         
  -7   0  -2        207.92        173.88        14.64 o                         
   7   0   2        207.92        187.31        13.30 o                         
  -8   0  -2         18.09         15.62         5.26 o                         
  -8   0  -2         18.09         15.99         3.01 o                         
  -8   0  -2         18.09         13.70         4.71 o                         
   8   0   2         18.09         17.15         4.50 o                         
   8   0   2         18.09          9.82         4.33 o                         
   8   0   2         17.89         14.06         4.82 o                         
  -8   0  -2         17.89         17.75         5.72 o                         
   8   0   2         17.89         12.97         4.88 o                         
  -8   0  -2         17.89         18.31         3.67 o                         
  -9   0  -2         11.72         14.15         5.40 o                         
  -9   0  -2         11.72         13.68         3.71 o                         
   9   0   2         11.72         11.15         4.45 o                         
   9   0   2         11.72         16.57         5.89 o                         
   9   0   2         11.85         15.69         4.44 o                         
   9   0   2         11.85         16.62         5.78 o                         
  -9   0  -2         11.85         15.02         5.21 o                         
  -9   0  -2         11.85         11.19         1.84 o                         
  -9   0  -2         11.85          9.20         3.71 o                         
 -10   0  -2          4.34          4.45         3.52 o                         
  10   0   2          4.34          4.51         3.17 o                         
  10   0   2          4.34          8.47         5.66 o                         
 -10   0  -2          4.34          7.23         3.00 o                         
 -10   0  -2          4.39          6.34         3.98 o                         
 -10   0  -2          4.39          2.10         2.72 o                         
  10   0   2          4.39          4.91         3.79 o                         
  10   0   2          4.39          8.31         5.02 o                         
  10  -1  -2         38.24         41.44         7.80 o                         
 -10  -1   2         38.24         40.61         7.50 o                         
  10  -1  -2         37.80         36.13         7.25 o                         
 -10  -1   2         37.80         48.09         7.45 o                         
  10  -1  -2         37.80         48.88         7.57 o                         
 -10  -1   2         37.80         44.46         8.99 o                         
 -10   1   2         37.58         32.15         8.95 o                         
  10   1  -2         37.58         32.99         6.97 o                         
 -10   1   2         38.01         43.48         8.90 o                         
  10   1  -2         38.01         34.91         8.43 o                         
 -10   1   2         38.01         39.90         6.70 o                         
  10   1  -2         38.01         34.44         6.46 o                         
  -9  -1   2         73.84         63.28         9.89 o                         
   9  -1  -2         73.84         82.77        10.68 o                         
   9  -1  -2         73.84         62.68         8.38 o                         
  -9  -1   2         73.84         71.02         8.20 o                         
   9  -1  -2         74.69         68.49         6.85 o                         
  -9  -1   2         74.69         80.93         9.56 o                         
   9  -1  -2         74.69         83.52        10.84 o                         
  -9   1   2         75.43         76.99         8.26 o                         
   9   1  -2         75.43         77.70         9.52 o                         
   9   1  -2         75.43         80.12         5.27 o                         
   9   1  -2         75.43         84.43        10.97 o                         
  -9   1   2         75.43         82.54        11.25 o                         
   9   1  -2         76.30         80.01        10.88 o                         
   9   1  -2         76.30         74.76         7.75 o                         
  -9   1   2         76.30         76.11        10.37 o                         
  -9   1   2         76.30         83.39         9.18 o                         
   8  -1  -2         68.58         57.95         7.67 o                         
  -8  -1   2         68.58         68.90         9.34 o                         
   8  -1  -2         68.58         67.01         9.55 o                         
  -8  -1   2         68.58         58.55         6.96 o                         
   8  -1  -2         69.37         63.84         6.06 o                         
  -8  -1   2         69.37         67.18         9.15 o                         
   8  -1  -2         69.37         51.00         8.67 o                         
  -8  -1   2         69.37         50.05         7.41 o                         
   8   1  -2         71.38         68.37         6.00 o                         
   8   1  -2         71.38         74.23         9.84 o                         
  -8   1   2         71.38         76.95         7.66 o                         
   8   1  -2         71.38         72.17         8.85 o                         
  -8   1   2         71.38         76.85        10.10 o                         
   8   1  -2         72.20         71.94         6.85 o                         
  -8   1   2         72.20         56.80         8.69 o                         
   8   1  -2         72.20         76.01         9.92 o                         
  -8   1   2         72.20         80.50         8.49 o                         
   7  -1  -2        138.49        131.05         7.91 o                         
   7  -1  -2        138.49        130.59        12.18 o                         
  -7  -1   2        138.49        134.07        10.02 o                         
   7  -1  -2        138.49        128.47        10.67 o                         
  -7  -1   2        138.49        135.20        12.64 o                         
  -7  -1   2        140.09        138.76        11.53 o                         
  -7  -1   2        140.09        119.73        11.82 o                         
   7  -1  -2        140.09        132.87         8.67 o                         
   7   1  -2        138.83        120.37        11.05 o                         
   7   1  -2        138.83        129.47         9.09 o                         
  -7   1   2        138.83        128.07         9.70 o                         
   7   1  -2        138.83        139.52        12.63 o                         
  -7   1   2        140.43        120.26        10.23 o                         
   7   1  -2        140.43        133.08        12.72 o                         
  -7   1   2        140.43        134.68        12.51 o                         
   7   1  -2        140.43        131.65         9.10 o                         
  -6  -1   2         47.44         43.68         5.91 o                         
   6  -1  -2         47.44         44.43         4.15 o                         
  -6  -1   2         47.44         39.10         6.13 o                         
   6  -1  -2         46.89         41.73         6.40 o                         
   6  -1  -2         46.89         47.76         5.91 o                         
   6  -1  -2         46.89         48.26         4.47 o                         
  -6  -1   2         46.89         45.30         6.60 o                         
  -6  -1   2         46.89         41.72         5.24 o                         
  -6   1   2         42.97         38.93         6.10 o                         
   6   1  -2         42.97         45.41         6.80 o                         
   6   1  -2         42.97         39.73         4.41 o                         
  -6   1   2         42.97         47.60         5.55 o                         
  -6   1   2         42.48         37.51         4.87 o                         
   6   1  -2         42.48         44.95         5.01 o                         
   6   1  -2         42.48         40.62         6.26 o                         
   6   1  -2         42.48         38.54         5.81 o                         
  -5  -1   2        104.54         91.76         7.99 o                         
   5  -1  -2        104.54         98.29         6.84 o                         
  -5  -1   2        104.54        101.47         8.96 o                         
   5  -1  -2        104.54         92.42         5.88 o                         
   5  -1  -2        104.54         87.85         5.66 o                         
   5  -1  -2        103.35        102.95         8.06 o                         
   5  -1  -2        103.35         93.73         8.79 o                         
   5  -1  -2        103.35         96.84         6.76 o                         
  -5  -1   2        103.35         99.85         9.06 o                         
  -5  -1   2        339.68        327.81        16.70 o                         
   5   1  -2        106.54         95.26         9.08 o                         
  -5   1   2        106.54        101.65         8.90 o                         
  -5   1   2        106.54         96.64         6.47 o                         
   5   1  -2        106.54         84.23         6.06 o                         
  -5   1   2        106.54         97.19         7.54 o                         
  -5   1   2        105.32        104.78         7.32 o                         
   5   1  -2        105.32         92.88         7.39 o                         
   5   1  -2        105.32         87.76         8.43 o                         
   5   1  -2        105.32         95.59         8.32 o                         
  -4  -1   2         62.05         66.72         5.62 o                         
   4  -1  -2         62.05         58.74         3.83 o                         
  -4  -1   2         62.05         67.94         3.73 o                         
   4  -1  -2         62.05         59.91         5.03 o                         
  -4  -1   2         62.05         67.30         3.82 o                         
  -4  -1   2         62.05         67.10         6.53 o                         
  -4  -1   2         62.05         64.43         6.02 o                         
   4  -1  -2         62.05         61.36         3.91 o                         
  -4  -1   2         61.34         66.13         6.49 o                         
   4  -1  -2         61.34         68.03         5.84 o                         
   4  -1  -2         61.34         60.87         5.11 o                         
   4  -1  -2         61.34         64.24         5.14 o                         
  -4  -1   2         94.89        104.74         7.01 o                         
  -4  -1   2         94.89         95.14         7.72 o                         
   4  -1  -2         94.89         87.86         7.87 o                         
  -4   1   2         64.56         75.27         5.81 o                         
   4   1  -2         64.56         67.57         4.87 o                         
  -4   1   2         64.56         62.98         6.37 o                         
   4   1  -2         64.56         59.57         4.44 o                         
  -4   1   2         64.56         64.49         4.95 o                         
   4   1  -2         63.82         70.06         4.55 o                         
   4   1  -2         63.82         63.06         6.11 o                         
  -4   1   2         63.82         73.46         5.43 o                         
   4   1  -2         63.82         61.17         5.56 o                         
   4   1  -2        101.72         65.66         6.79 o                         
   3  -1  -2          2.64          3.89         1.54 o                         
   3  -1  -2          2.64          7.29         2.08 o                         
   3  -1  -2          2.67          4.18         0.72 o                         
   3  -1  -2          2.67          6.96         1.69 o                         
  -3  -1   2          2.67          5.66         1.32 o                         
   3  -1  -2          2.67          4.45         0.84 o                         
  -3  -1   2          2.67          7.23         2.32 o                         
  -3  -1   2          2.67          4.62         1.79 o                         
  -3  -1   2         70.69         78.60         6.21 o                         
  -3  -1   2         70.69         75.99         5.46 o                         
  -3  -1   2         70.69         75.99         6.15 o                         
   3  -1  -2         70.69         69.70         6.31 o                         
  -3   1   2          1.62          3.89         1.34 o                         
  -3   1   2          1.62          2.24         1.45 o                         
   3   1  -2          1.62          4.37         1.28 o                         
   3   1  -2          1.62          3.13         1.20 o                         
   3   1  -2          1.60          4.73         1.49 o                         
   3   1  -2          1.60          5.69         1.96 o                         
   3   1  -2          1.60          1.21         1.36 o                         
   3   1  -2         62.15         51.89         5.28 o                         
  -2  -1   2        677.48        637.88        25.94 o                         
   2  -1  -2        677.48        639.33        28.94 o                         
   2  -1  -2        677.48        591.30        27.38 o                         
  -2  -1   2        677.48        615.71        28.32 o                         
  -2  -1   2        677.48        673.68        28.45 o                         
   2  -1  -2        392.96        340.97        14.76 o                         
  -2  -1   2        397.50        344.06        15.01 o                         
  -2  -1   2        397.50        353.16        17.12 o                         
  -2  -1   2        397.50        332.53        15.39 o                         
  -2   1   2        383.65        334.73        15.75 o                         
   2   1  -2        383.65        334.28        15.41 o                         
   2   1  -2        383.65        322.94        16.27 o                         
  -2   1   2        383.65        376.87        15.15 o                         
   2   1  -2        383.65        337.46        15.22 o                         
   2   1  -2        383.65        354.10        16.54 o                         
  -2   1   2        388.08        344.23        14.45 o                         
   2   1  -2        388.08        331.90        14.19 o                         
  -1  -1   2       2271.00       2518.83        99.43 o                         
  -1  -1   2       2271.00       2411.13        90.30 o                         
  -1  -1   2       4420.52       4728.45       186.37 o                         
  -1  -1   2       4420.52       4654.50       173.22 o                         
   1  -1  -2       4420.52       4640.64       167.73 o                         
   1  -1  -2       4420.52       4897.16       190.24 o                         
  -1  -1   2       4420.52       4395.87       189.39 o                         
   1  -1  -2       4420.52       4285.15       173.09 o                         
   1   1  -2       2261.69       2655.54       113.48 o                         
  -1   1   2       2261.69       2623.95       113.15 o                         
   1   1  -2       2261.69       2716.89        97.32 o                         
   1   1  -2       2261.69       2659.76       100.40 o                         
  -1   1   2       4447.26       4721.90       186.44 o                         
   1   1  -2       4447.26       4864.84       186.59 o                         
  -1   1   2       4447.26       4500.10       173.14 o                         
   0  -1  -2        255.14        260.79        11.13 o                         
   0  -1   2        255.14        242.19        12.60 o                         
   0  -1  -2        255.14        284.02        12.46 o                         
   0  -1   2        255.14        291.51        11.96 o                         
   0  -1  -2        255.14        233.71        10.72 o                         
   0  -1   2        255.14        254.06        11.50 o                         
   0   1  -2        255.17        255.18        12.97 o                         
   0   1   2        255.17        230.20        12.65 o                         
   0   1   2        255.17        241.30        11.80 o                         
   0   1  -2        255.17        251.49        10.38 o                         
   0   1  -2        255.17        270.55        10.88 o                         
  -1  -1  -2       4448.43       4501.15       165.04 o                         
   1  -1   2       4448.43       4357.82       159.43 o                         
  -1  -1  -2       4448.43       4437.60       181.10 o                         
   1  -1   2       4448.43       4898.57       181.32 o                         
   1  -1   2       4448.43       4205.21       186.73 o                         
  -1  -1  -2       2185.57       2483.02       102.11 o                         
   1  -1   2       2185.58       2326.02       101.75 o                         
  -1  -1  -2       2185.57       2386.31        90.38 o                         
  -1  -1  -2       2185.57       2369.60        87.58 o                         
  -1   1  -2       4421.61       4185.73       168.56 o                         
  -1   1  -2       4421.61       4248.36       168.48 o                         
   1   1   2       4421.61       4480.07       187.32 o                         
  -1   1  -2       4421.61       4227.37       187.05 o                         
  -1   1  -2       4421.61       4587.10       159.86 o                         
   1   1   2       2150.61       2239.38        87.94 o                         
   1   1   2       2150.61       2110.74        79.99 o                         
  -2  -1  -2        276.04        255.85        12.05 o                         
  -2  -1  -2        276.04        264.68        13.16 o                         
   2  -1   2        276.04        254.17        11.77 o                         
  -2  -1  -2        276.04        250.03        12.31 o                         
  -2  -1  -2        276.04        254.71        12.76 o                         
   2  -1   2        276.04        253.88        12.15 o                         
   2  -1   2        660.97        608.20        26.68 o                         
  -2  -1  -2        660.97        553.45        26.54 o                         
   2  -1   2        660.97        509.78        26.30 o                         
  -2  -1  -2        272.89        241.83        10.92 o                         
   2  -1   2        272.89        249.98        11.30 o                         
   2   1   2        281.27        273.96        13.56 o                         
   2   1   2        281.27        256.87        12.32 o                         
   2   1   2        281.27        253.72        11.46 o                         
  -2   1  -2        284.52        258.36        11.68 o                         
   2   1   2        678.77        643.26        24.62 o                         
  -2   1  -2        678.77        577.09        26.89 o                         
  -3  -1  -2         60.55         65.31         5.42 o                         
   3  -1   2         60.55         66.72         4.89 o                         
  -3  -1  -2         60.55         64.46         4.50 o                         
  -3  -1  -2         60.55         60.03         5.35 o                         
  -3  -1  -2         59.86         56.34         3.95 o                         
   3  -1   2         59.86         63.96         4.85 o                         
  -3  -1  -2         59.86         57.47         4.08 o                         
   3  -1   2         59.86         62.73         4.79 o                         
  -3  -1  -2         61.48         56.10         6.05 o                         
   3  -1   2         61.48         77.76         6.67 o                         
  -3   1  -2         67.27         64.18         4.95 o                         
  -3   1  -2         67.27         64.77         3.02 o                         
   3   1   2         67.27         71.19         3.81 o                         
   3   1   2         67.27         74.79         5.79 o                         
  -3   1  -2         67.27         63.63         3.03 o                         
   3   1   2         67.27         68.82         5.42 o                         
   3   1   2         69.95         79.98         4.28 o                         
  -3   1  -2         68.05         65.94         5.02 o                         
  -3   1  -2         68.05         69.68         5.25 o                         
  -4  -1  -2         37.90         40.68         3.26 o                         
   4  -1   2         37.90         45.15         4.25 o                         
  -4  -1  -2         37.90         33.16         4.06 o                         
  -4  -1  -2         37.90         33.42         4.40 o                         
  -4  -1  -2        102.02         85.51         8.03 o                         
   4  -1   2         37.47         34.47         3.45 o                         
   4  -1   2         37.47         34.68         4.66 o                         
  -4  -1  -2         37.47         38.19         3.43 o                         
  -4  -1  -2         37.47         33.13         3.08 o                         
   4  -1   2         37.47         39.25         4.25 o                         
  -4   1  -2         33.17         27.77         3.28 o                         
   4   1   2         33.17         34.47         2.14 o                         
  -4   1  -2         33.17         28.70         2.40 o                         
   4   1   2         33.17         36.29         4.60 o                         
   4   1   2         33.17         39.15         4.13 o                         
   4   1   2         33.17         32.26         4.53 o                         
  -4   1  -2         33.17         28.96         2.44 o                         
   4   1   2         33.17         33.72         2.09 o                         
   4   1   2         33.56         43.22         5.16 o                         
  -4   1  -2         33.56         28.51         3.57 o                         
  -4   1  -2         33.56         38.97         4.35 o                         
  -4   1  -2         33.56         37.71         4.02 o                         
  -5  -1  -2        233.93        208.35        14.47 o                         
   5  -1   2        233.93        221.78        12.30 o                         
  -5  -1  -2        233.93        198.99        12.78 o                         
  -5  -1  -2        233.93        257.34        14.60 o                         
   5  -1   2        231.25        216.04        14.48 o                         
   5  -1   2        231.25        223.03        12.75 o                         
  -5  -1  -2        231.25        185.15        14.10 o                         
  -5  -1  -2        231.25        203.90        10.82 o                         
   5  -1   2        231.25        224.52        11.98 o                         
   5   1   2        233.63        209.75        14.42 o                         
  -5   1  -2        233.63        208.34        12.07 o                         
  -5   1  -2        233.63        213.26        10.21 o                         
  -5   1  -2        233.63        209.44        10.20 o                         
   5   1   2        233.63        217.85        13.39 o                         
   5   1   2        338.18        358.32        19.08 o                         
  -5   1  -2        236.33        232.41        12.45 o                         
  -5   1  -2        236.33        228.82        13.32 o                         
   5   1   2        236.33        226.71        14.92 o                         
  -5   1  -2        236.33        222.43        15.00 o                         
  -6  -1  -2         34.61         37.74         6.10 o                         
   6  -1   2         34.62         34.88         4.89 o                         
  -6  -1  -2         34.61         37.96         4.12 o                         
   6  -1   2         34.62         29.18         5.28 o                         
  -6  -1  -2         35.01         39.49         4.80 o                         
  -6  -1  -2         35.01         40.91         5.74 o                         
  -6  -1  -2         35.01         39.54         6.13 o                         
   6  -1   2         35.02         37.84         4.85 o                         
  -6   1  -2         31.60         26.81         3.32 o                         
   6   1   2         31.60         30.40         5.06 o                         
   6   1   2         31.60         37.01         5.94 o                         
   6   1   2         31.96         32.23         4.57 o                         
  -6   1  -2         31.96         33.70         4.07 o                         
  -6   1  -2         31.96         34.86         5.21 o                         
  -6   1  -2         31.96         37.50         6.00 o                         
   6   1   2         31.96         31.75         5.61 o                         
   7  -1   2        153.48        143.21        13.08 o                         
  -7  -1  -2        153.48        135.90         9.31 o                         
  -7  -1  -2        153.48        153.82        13.49 o                         
   7  -1   2        153.48        138.04        11.11 o                         
  -7  -1  -2        155.25        141.83        12.11 o                         
   7  -1   2        155.25        154.55        10.66 o                         
  -7  -1  -2        155.25        145.27        10.20 o                         
  -7  -1  -2        155.25        154.02        13.48 o                         
   7   1   2        155.77        143.65        13.01 o                         
  -7   1  -2        155.77        146.42         9.01 o                         
   7   1   2        155.77        134.44        11.66 o                         
  -7   1  -2        155.77        148.65        13.44 o                         
  -7   1  -2        157.57        141.68        11.41 o                         
   7   1   2        157.57        131.45        12.82 o                         
   7   1   2        157.57        142.96        10.65 o                         
  -7   1  -2        157.57        151.78         9.21 o                         
  -7   1  -2        157.57        168.77        14.01 o                         
   8  -1   2         76.36         82.58        10.41 o                         
  -8  -1  -2         76.36         74.98         6.77 o                         
  -8  -1  -2         76.36         68.16         8.74 o                         
  -8  -1  -2         76.36         83.58        10.39 o                         
   8  -1   2         76.36         68.51         7.50 o                         
  -8  -1  -2         75.49         73.36         6.92 o                         
   8  -1   2         75.49         65.93         9.14 o                         
  -8  -1  -2         75.49         76.24        10.09 o                         
   8  -1   2         75.49         77.36         8.41 o                         
   8   1   2         74.24         63.87         8.55 o                         
  -8   1  -2         74.24         78.04         6.73 o                         
   8   1   2         74.24         74.07         9.63 o                         
  -8   1  -2         74.24         73.37        10.08 o                         
   8   1   2         75.09         75.72        10.23 o                         
  -8   1  -2         75.09         78.94         8.83 o                         
   8   1   2         75.09         78.48         8.15 o                         
  -8   1  -2         75.09         92.78        10.88 o                         
  -8   1  -2         75.09         77.06         5.39 o                         
  -9  -1  -2         62.55         56.00         5.10 o                         
  -9  -1  -2         62.55         73.00        10.18 o                         
  -9  -1  -2         62.55         53.85         8.14 o                         
   9  -1   2         62.55         61.14         7.46 o                         
   9  -1   2         62.55         56.66         9.36 o                         
   9  -1   2         61.83         46.30         6.88 o                         
   9  -1   2         61.83         57.54         9.06 o                         
  -9  -1  -2         61.83         59.38         9.01 o                         
  -9  -1  -2         61.83         50.67         6.33 o                         
   9   1   2         63.00         69.67         7.97 o                         
  -9   1  -2         63.00         50.20         7.46 o                         
  -9   1  -2         63.00         64.32         9.55 o                         
   9   1   2         63.00         55.74         9.37 o                         
  -9   1  -2         62.28         70.49         9.85 o                         
   9   1   2         62.28         60.26         8.28 o                         
  -9   1  -2         62.28         59.20         6.06 o                         
  10  -1   2         11.12         10.38         5.51 o                         
  10  -1   2         11.12          9.58         4.09 o                         
 -10  -1  -2         11.12          5.99         3.82 o                         
 -10  -1  -2         11.12          5.50         3.05 o                         
  10  -1   2         11.25         17.30         6.85 o                         
 -10  -1  -2         11.25          7.94         4.55 o                         
  10  -1   2         11.25          9.36         4.21 o                         
  10   1   2         10.96         11.24         5.16 o                         
 -10   1  -2         10.96         13.37         5.00 o                         
 -10   1  -2         10.96         10.70         3.37 o                         
 -10   1  -2         11.08          7.36         3.92 o                         
  10   1   2         11.08         11.10         4.61 o                         
  10   1   2         11.08          5.68         4.55 o                         
 -10   1  -2         11.08         13.02         5.34 o                         
 -10  -2   2        118.49        129.80        12.38 o                         
  10  -2  -2        118.49        116.71        13.79 o                         
  10  -2  -2        118.49        112.77        12.67 o                         
 -10  -2   2        118.49        139.65        15.86 o                         
 -10  -2   2        119.86        113.60        13.11 o                         
  10  -2  -2        119.86        136.42        15.18 o                         
  10   2  -2        122.09        123.51        15.41 o                         
  10   2  -2        122.09        137.71        11.91 o                         
 -10   2   2        122.09        135.26        15.56 o                         
 -10   2   2        120.70        127.76        15.89 o                         
 -10   2   2        120.70        124.86        11.54 o                         
  10   2  -2        120.70        135.38        14.08 o                         
  -9  -2   2         23.83         25.55         5.64 o                         
  -9  -2   2         23.83         27.60         6.53 o                         
   9  -2  -2         23.83         24.73         4.84 o                         
   9  -2  -2         23.83         30.21         6.63 o                         
  -9  -2   2         24.10         21.81         6.34 o                         
   9  -2  -2         24.10         26.77         6.44 o                         
   9  -2  -2         24.10         28.95         4.37 o                         
   9   2  -2         23.35         34.14         6.67 o                         
   9   2  -2         23.35         29.49         3.92 o                         
  -9   2   2         23.35         25.58         5.22 o                         
   9   2  -2         23.61         25.75         5.13 o                         
  -9   2   2         23.61         28.49         6.87 o                         
  -9   2   2         23.61         30.39         5.48 o                         
   9   2  -2         23.61         24.34         7.55 o                         
   8  -2  -2         86.39         89.42         9.03 o                         
  -8  -2   2         86.39         89.67        11.03 o                         
  -8  -2   2         86.39         90.79         8.95 o                         
   8  -2  -2         86.39         93.97        11.12 o                         
   8  -2  -2         87.39         83.63         7.04 o                         
  -8  -2   2         87.39         82.79         9.58 o                         
   8   2  -2         81.48         84.85         9.92 o                         
   8   2  -2         81.48         89.15         7.81 o                         
  -8   2   2         81.48         82.70         8.32 o                         
  -8   2   2         82.42         72.92         9.88 o                         
   8   2  -2         82.42         74.20         7.65 o                         
   8   2  -2         82.42         68.92         9.99 o                         
  -8   2   2         82.42         81.89         8.33 o                         
   7  -2  -2        119.60        132.44        10.51 o                         
  -7  -2   2        119.60        127.15        10.14 o                         
   7  -2  -2        119.60        123.35         7.12 o                         
   7  -2  -2        119.60        113.70        11.91 o                         
  -7  -2   2        119.60        123.58        12.31 o                         
   7  -2  -2        120.99        129.97         8.59 o                         
  -7  -2   2        120.99        120.72        11.19 o                         
   7   2  -2        121.80        134.19        11.66 o                         
  -7   2   2        121.80        140.43        10.06 o                         
   7   2  -2        121.80        118.77         9.51 o                         
  -7   2   2        123.20        133.00        10.36 o                         
   7   2  -2        123.20        126.78        12.76 o                         
  -7   2   2        123.20        111.81        11.80 o                         
   7   2  -2        123.20        126.47         9.42 o                         
  -6  -2   2         99.37         83.65         8.64 o                         
  -6  -2   2         99.37         89.08         5.79 o                         
   6  -2  -2         99.37        100.03         6.65 o                         
   6  -2  -2         98.23        114.00         8.95 o                         
  -6  -2   2         98.23        100.31         8.33 o                         
   6  -2  -2         98.23         97.20        10.02 o                         
  -6  -2   2         98.23         98.63         9.97 o                         
   6  -2  -2         98.23         94.23         6.56 o                         
   6   2  -2         93.99         88.64         7.94 o                         
  -6   2   2         93.99         90.13         7.59 o                         
   6   2  -2         93.99         90.96         9.05 o                         
   6   2  -2         95.07         87.01         7.15 o                         
  -6   2   2         95.07         89.24         9.54 o                         
  -6   2   2         95.07         94.52         7.80 o                         
   6   2  -2         95.07         81.93         9.47 o                         
   5  -2  -2         22.30         24.13         4.76 o                         
  -5  -2   2         22.30         33.28         4.44 o                         
   5  -2  -2         22.30         28.93         4.07 o                         
   5  -2  -2         22.30         29.26         3.54 o                         
  -5  -2   2         22.30         29.55         4.87 o                         
  -5  -2   2         22.56         22.66         4.39 o                         
  -5  -2   2         22.56         28.20         3.14 o                         
   5  -2  -2         22.56         26.03         2.95 o                         
  -5  -2   2         22.56         27.16         3.88 o                         
  -5  -2   2         22.56         26.54         3.15 o                         
   5  -2  -2         22.56         21.70         3.25 o                         
  -5   2   2         23.17         25.82         3.76 o                         
   5   2  -2         23.17         27.79         3.62 o                         
  -5   2   2         23.17         22.38         4.50 o                         
   5   2  -2         23.17         22.13         4.54 o                         
   5   2  -2         22.90         26.58         4.52 o                         
  -5   2   2         22.90         30.40         3.99 o                         
   5   2  -2         22.90         24.59         3.40 o                         
   5   2  -2         22.90         23.46         4.10 o                         
   4  -2  -2       1095.02       1138.74        54.32 o                         
  -4  -2   2       1095.02       1231.97        53.02 o                         
   4  -2  -2        284.14        305.13        15.44 o                         
   4  -2  -2        284.14        313.62        15.27 o                         
   4  -2  -2        284.14        304.28        15.30 o                         
  -4  -2   2        287.42        311.15        15.20 o                         
  -4  -2   2        287.42        300.47        16.39 o                         
   4  -2  -2        287.42        306.52        13.51 o                         
   4  -2  -2        287.42        289.41        16.47 o                         
  -4  -2   2        287.42        302.62        16.99 o                         
   4   2  -2        283.84        297.56        14.71 o                         
  -4   2   2        283.84        312.63        17.92 o                         
  -4   2   2        283.84        304.59        14.63 o                         
   4   2  -2        280.60        289.67        16.35 o                         
   4   2  -2        280.60        302.93        16.81 o                         
  -4   2   2        280.60        305.18        15.14 o                         
   4   2  -2        280.60        305.03        16.33 o                         
  -4   2   2        280.60        313.74        15.28 o                         
   3  -2  -2        196.38        217.86        11.06 o                         
  -3  -2   2        271.37        318.55        14.53 o                         
  -3  -2   2        271.37        306.74        15.82 o                         
   3  -2  -2        271.36        267.71        16.12 o                         
  -3  -2   2        271.37        244.32        15.08 o                         
   3  -2  -2        271.36        273.51        14.21 o                         
  -3  -2   2        198.65        199.81        11.58 o                         
   3  -2  -2        198.65        200.02        12.05 o                         
   3  -2  -2        198.65        199.49         9.31 o                         
  -3  -2   2        198.65        197.61        10.94 o                         
  -3  -2   2        198.65        208.21        12.56 o                         
   3   2  -2        201.81        220.95        11.85 o                         
   3   2  -2        201.81        224.12        12.92 o                         
  -3   2   2        201.81        227.06        11.45 o                         
   3   2  -2        201.81        213.76        12.23 o                         
   3   2  -2        201.81        225.14        12.71 o                         
  -3   2   2        201.81        218.85        11.96 o                         
  -3   2   2        204.15        214.66        10.05 o                         
   3   2  -2        204.15        211.02        10.52 o                         
   2  -2  -2         73.15         82.76         4.85 o                         
  -2  -2   2        461.21        459.19        21.49 o                         
  -2  -2   2        461.21        407.69        21.19 o                         
   2  -2  -2        461.21        456.15        22.41 o                         
  -2  -2   2        461.21        457.11        19.75 o                         
  -2  -2   2         73.99         68.03         5.31 o                         
   2  -2  -2         73.99         69.07         5.74 o                         
   2  -2  -2         73.99         65.25         4.05 o                         
  -2  -2   2         73.99         73.06         6.21 o                         
  -2  -2   2         73.99         62.46         5.03 o                         
   2   2  -2         76.02         83.22         6.28 o                         
   2   2  -2         76.02         76.89         5.65 o                         
  -2   2   2         76.02         78.13         5.96 o                         
  -2   2   2         76.02         86.42         5.57 o                         
   2   2  -2         76.02         78.20         6.31 o                         
   2   2  -2         76.02         82.31         5.82 o                         
  -2   2   2         76.02         83.68         6.23 o                         
   2   2  -2         76.90         83.93         5.18 o                         
  -2   2   2         76.90         77.79         4.11 o                         
  -1  -2   2       2868.80       2980.20       122.77 o                         
   1  -2  -2       2868.80       3050.89       126.03 o                         
   1  -2  -2       2868.80       2758.10       113.88 o                         
   1  -2  -2       2868.80       3371.47       123.71 o                         
  -1  -2   2       2868.80       2571.84       113.49 o                         
   1  -2  -2       2868.80       3155.41       110.18 o                         
  -1  -2   2       2868.80       2949.37       125.01 o                         
   1  -2  -2        565.89        875.76        34.55 o                         
   1   2  -2       2868.98       2959.55       114.35 o                         
   1   2  -2       2868.98       2900.80       129.64 o                         
   1   2  -2       2868.98       3248.19       110.72 o                         
  -1   2   2       2868.98       3127.33       123.23 o                         
   1   2  -2       2868.98       3249.78       123.43 o                         
  -1   2   2       2868.98       2963.20       114.17 o                         
  -1   2   2       2868.98       2922.08       129.42 o                         
  -1   2   2        567.53        885.15        36.56 o                         
   0  -2  -2       4224.56       4232.70       162.98 o                         
   0  -2  -2       4224.56       4374.53       169.08 o                         
   0  -2   2       4224.56       4859.82       185.77 o                         
   0  -2   2       4224.56       4791.72       181.64 o                         
   0  -2  -2       4224.56       5000.91       182.58 o                         
   0  -2  -2       4224.56       4473.19       185.92 o                         
   0   2   2       4224.56       4465.97       169.10 o                         
   0   2  -2       4224.56       4473.41       192.01 o                         
   0   2   2       4224.56       4369.46       181.89 o                         
   0   2  -2       4224.56       4480.37       168.94 o                         
   0   2   2       4224.56       4091.17       191.66 o                         
   0   2  -2       4224.56       4409.17       162.72 o                         
   1  -2   2       2281.57       2709.92       101.74 o                         
   1  -2   2       2849.10       3143.21       121.92 o                         
  -1  -2  -2       2849.10       2823.11       110.48 o                         
  -1  -2  -2       2849.10       3200.21       119.65 o                         
  -1   2  -2       2848.89       2760.72       125.72 o                         
   1   2   2       2848.88       2753.19       106.99 o                         
   1   2   2       2848.88       2836.40       125.95 o                         
  -1   2  -2       2283.00       2369.96        95.10 o                         
   1   2   2       2282.99       2479.70       103.07 o                         
   2  -2   2        383.38        376.92        18.82 o                         
   2  -2   2        383.38        382.69        17.03 o                         
  -2  -2  -2        383.38        388.25        17.38 o                         
  -2  -2  -2        383.38        385.25        19.37 o                         
  -2  -2  -2        383.38        367.94        17.03 o                         
  -2  -2  -2        383.38        378.83        18.81 o                         
   2  -2   2        379.00        360.79        14.35 o                         
  -2  -2  -2        379.00        353.65        15.70 o                         
   2  -2   2        455.90        451.51        20.94 o                         
  -2  -2  -2        455.90        377.20        20.32 o                         
  -2   2  -2        388.06        367.77        15.94 o                         
  -2   2  -2        383.63        358.66        14.72 o                         
   2   2   2        383.63        344.45        16.23 o                         
   2   2   2        383.63        353.65        16.91 o                         
  -2   2  -2        383.63        342.75        18.39 o                         
   2   2   2        383.63        353.04        18.70 o                         
  -2   2  -2        457.63        412.09        16.81 o                         
  -3  -2  -2         79.95         81.86         6.28 o                         
  -3  -2  -2         79.95         85.66         6.85 o                         
   3  -2   2         79.95         82.48         5.79 o                         
   3  -2   2         79.95         79.20         5.77 o                         
  -3  -2  -2         79.95         83.20         6.16 o                         
  -3  -2  -2         79.95         78.52         6.46 o                         
  -3  -2  -2        283.18        259.08        15.95 o                         
   3  -2   2        283.18        317.69        16.81 o                         
  -3  -2  -2         79.03         82.91         5.34 o                         
   3  -2   2         79.03         73.19         4.87 o                         
  -3   2  -2         74.99         79.15         5.64 o                         
  -3   2  -2        272.78        276.15        12.17 o                         
   3   2   2        272.78        295.83        14.29 o                         
  -3   2  -2         74.13         73.90         4.29 o                         
   3   2   2         74.13         69.81         6.27 o                         
   3   2   2         74.13         71.95         5.38 o                         
   3   2   2         74.13         67.40         5.92 o                         
  -3   2  -2         74.13         68.14         6.02 o                         
   4  -2   2        797.08        892.40        39.38 o                         
  -4  -2  -2        797.08        913.52        40.95 o                         
   4  -2   2        797.08        895.50        36.97 o                         
  -4  -2  -2        797.08        858.94        40.25 o                         
  -4  -2  -2        797.08        821.19        37.63 o                         
   4  -2   2        787.98        881.23        40.97 o                         
   4  -2   2        787.98        836.23        34.41 o                         
  -4  -2  -2        787.98        830.69        35.09 o                         
  -4  -2  -2       1071.81       1042.46        48.53 o                         
   4   2   2        801.62        852.38        36.82 o                         
   4   2   2        801.62        860.02        40.36 o                         
   4   2   2        801.62        813.81        36.45 o                         
  -4   2  -2        801.62        835.11        33.54 o                         
  -4   2  -2        801.62        882.48        40.21 o                         
  -4   2  -2        810.88        883.88        36.30 o                         
  -4   2  -2        810.88        864.60        38.80 o                         
  -4   2  -2        810.88        906.17        38.85 o                         
   4   2   2        810.88        914.39        37.56 o                         
  -4   2  -2       1089.04       1032.27        40.38 o                         
   5  -2   2        145.04        147.31         9.49 o                         
  -5  -2  -2        145.04        138.87        10.12 o                         
  -5  -2  -2        145.04        119.66        10.11 o                         
   5  -2   2        143.38        139.21         9.14 o                         
   5  -2   2        143.38        138.82        11.33 o                         
  -5  -2  -2        143.38        138.59         8.80 o                         
  -5  -2  -2        143.38        119.17        10.86 o                         
  -5   2  -2        142.95        139.71         9.72 o                         
   5   2   2        142.95        146.89        10.21 o                         
   5   2   2        142.95        130.33        10.34 o                         
  -5   2  -2        142.95        134.52         7.55 o                         
   5   2   2        142.95        141.50         7.80 o                         
   5   2   2        142.95        141.88         8.06 o                         
  -5   2  -2        144.60        149.81         9.11 o                         
  -5   2  -2        144.60        135.54        11.53 o                         
   5   2   2        144.60        147.25         9.87 o                         
   5   2   2        144.60        142.95        11.49 o                         
  -5   2  -2        144.60        150.12         9.78 o                         
  -6  -2  -2         62.72         62.98         6.51 o                         
  -6  -2  -2         62.72         59.42         7.20 o                         
   6  -2   2         62.72         58.95         6.04 o                         
   6  -2   2         62.01         59.20         6.16 o                         
  -6  -2  -2         62.01         59.29         5.75 o                         
   6  -2   2         62.01         60.00         7.69 o                         
  -6  -2  -2         62.01         64.37         8.08 o                         
   6   2   2         58.60         68.70         5.08 o                         
  -6   2  -2         58.60         60.68         4.95 o                         
   6   2   2         58.60         56.92         7.26 o                         
   6   2   2         58.60         54.55         4.06 o                         
  -6   2  -2         59.28         62.94         6.63 o                         
   6   2   2         59.28         60.66         6.52 o                         
   6   2   2         59.28         59.48         7.68 o                         
  -6   2  -2         59.28         56.73         7.60 o                         
  -6   2  -2         59.28         52.19         5.02 o                         
  -7  -2  -2        127.88        132.26        11.60 o                         
   7  -2   2        127.88        138.77        10.10 o                         
  -7  -2  -2        127.88        126.62        10.05 o                         
  -7  -2  -2        126.42        146.78        13.41 o                         
   7  -2   2        126.42        131.85        10.48 o                         
  -7  -2  -2        126.42        126.18         9.56 o                         
   7  -2   2        126.42        125.63        12.46 o                         
  -7   2  -2        125.35        132.86        10.61 o                         
   7   2   2        125.35        127.12        10.33 o                         
   7   2   2        125.35        127.76        12.46 o                         
  -7   2  -2        125.35        123.52         7.81 o                         
  -7   2  -2        125.35        123.07        12.59 o                         
  -7   2  -2        123.92        145.98         8.83 o                         
   7   2   2        123.92        126.38        11.62 o                         
   8  -2   2         74.80         76.77         8.10 o                         
  -8  -2  -2         74.80         74.94         9.48 o                         
  -8  -2  -2         74.80         65.91         7.01 o                         
   8  -2   2         73.94         62.15         9.01 o                         
  -8  -2  -2         73.94         58.60         6.73 o                         
   8  -2   2         73.94         61.82         7.31 o                         
  -8  -2  -2         73.94         77.80        10.30 o                         
  -8   2  -2         75.40         76.70         6.51 o                         
   8   2   2         75.40         69.47         8.80 o                         
  -8   2  -2         76.28         82.40        10.38 o                         
   8   2   2         76.28         71.58         7.99 o                         
  -8   2  -2         76.28         68.26         7.96 o                         
   8   2   2         76.28         81.09        10.50 o                         
  -9  -2  -2         40.42         36.79         6.97 o                         
   9  -2   2         40.42         43.50         6.39 o                         
  -9  -2  -2         40.42         39.11         4.95 o                         
   9  -2   2         39.96         43.54         6.75 o                         
  -9  -2  -2         39.96         50.24         6.52 o                         
  -9  -2  -2         39.96         46.28         8.01 o                         
   9  -2   2         39.96         37.00         7.61 o                         
  -9   2  -2         40.06         41.44         5.03 o                         
   9   2   2         40.06         36.19         6.88 o                         
  -9   2  -2         40.06         46.57         8.11 o                         
  -9   2  -2         40.53         45.80         6.81 o                         
   9   2   2         40.53         39.76         7.76 o                         
  -9   2  -2         40.53         53.79         8.71 o                         
   9   2   2         40.53         40.28         6.50 o                         
  10  -2   2         48.83         39.98         7.12 o                         
 -10  -2  -2         48.83         49.11         4.57 o                         
  10  -2   2         48.83         49.08         9.95 o                         
 -10  -2  -2         48.83         44.04         8.32 o                         
  10  -2   2         48.28         48.35         9.52 o                         
 -10  -2  -2         48.28         50.83         9.07 o                         
 -10  -2  -2         48.28         47.58         7.42 o                         
 -10   2  -2         50.01         43.72         8.03 o                         
 -10   2  -2         50.01         51.97         7.96 o                         
  10   2   2         50.01         50.63         9.81 o                         
 -10   2  -2         49.44         53.51         5.88 o                         
  10   2   2         49.44         39.12         7.94 o                         
 -10   2  -2         49.44         42.32         8.07 o                         
  10  -3  -2         15.51         22.52         3.83 o                         
 -10  -3   2         15.51         12.96         5.59 o                         
 -10  -3   2         15.33         15.01         7.01 o                         
 -10  -3   2         15.33         14.16         5.69 o                         
  10  -3  -2         15.33         18.45         5.94 o                         
  10   3  -2         15.06         12.99         4.68 o                         
 -10   3   2         15.06         20.78         6.34 o                         
  10   3  -2         15.06         16.85         3.49 o                         
 -10   3   2         15.23         15.46         6.79 o                         
  10   3  -2         15.23         21.98         8.42 o                         
  10   3  -2         15.23         19.91         6.18 o                         
  -9  -3   2         72.81         70.04        10.42 o                         
  -9  -3   2         72.81         80.31         9.14 o                         
   9  -3  -2         72.81         86.38        11.28 o                         
  -9  -3   2         73.65         97.22        10.90 o                         
   9  -3  -2         73.65         74.11         7.10 o                         
   9   3  -2         72.90         85.62        12.05 o                         
  -9   3   2         72.90         76.08        11.09 o                         
   9   3  -2         72.90         73.41         8.80 o                         
   9   3  -2         72.07         67.95         7.02 o                         
  -9   3   2         72.07         67.68         8.00 o                         
   9   3  -2         72.07         65.30         8.89 o                         
   8  -3  -2         42.92         45.41         5.32 o                         
  -8  -3   2         42.92         41.62         7.06 o                         
  -8  -3   2         42.92         39.93         3.31 o                         
  -8  -3   2         42.43         36.31         6.14 o                         
   8  -3  -2         42.43         41.18         7.59 o                         
  -8  -3   2         42.43         36.32         7.31 o                         
  -8   3   2         42.58         42.46         7.76 o                         
   8   3  -2         42.58         39.92         5.98 o                         
   8   3  -2         42.58         43.44         8.19 o                         
   8   3  -2         42.10         43.82         5.82 o                         
  -8   3   2         42.10         36.61         5.70 o                         
   8   3  -2         42.10         46.27         7.19 o                         
   7  -3  -2         68.19         60.81         6.68 o                         
  -7  -3   2         68.19         59.37         8.61 o                         
  -7  -3   2         68.19         75.61         7.82 o                         
   7  -3  -2         68.19         66.62         9.03 o                         
   7  -3  -2         68.19         59.07         3.84 o                         
  -7  -3   2         68.98         58.78         5.30 o                         
   7  -3  -2         68.98         70.56         6.16 o                         
  -7  -3   2         68.98         74.61         8.70 o                         
  -7   3   2         63.57         62.39         8.75 o                         
   7   3  -2         63.57         51.67         6.55 o                         
   7   3  -2         63.57         57.73         8.70 o                         
   7   3  -2         62.84         50.11         7.26 o                         
  -7   3   2         62.84         51.40         6.46 o                         
   7   3  -2         62.84         54.53         6.58 o                         
   6  -3  -2         62.79         64.69         5.22 o                         
   6  -3  -2         62.79         63.78         6.43 o                         
   6  -3  -2         62.79         60.78         8.28 o                         
  -6  -3   2         62.79         71.09         8.52 o                         
  -6  -3   2         62.79         64.76         7.07 o                         
  -6  -3   2         63.52         63.03         5.74 o                         
  -6  -3   2         63.52         61.08         7.58 o                         
   6  -3  -2         63.52         68.89         5.66 o                         
   6   3  -2         59.10         72.49         8.09 o                         
  -6   3   2         59.10         60.96         6.41 o                         
   6   3  -2         59.10         64.85         7.18 o                         
   6   3  -2         59.78         57.04         8.23 o                         
  -6   3   2         59.78         59.01         8.13 o                         
  -6   3   2         59.78         68.29         6.23 o                         
   6   3  -2         59.78         59.93         6.48 o                         
   5  -3  -2          4.86          4.08         1.90 o                         
   5  -3  -2          4.86          5.76         2.19 o                         
  -5  -3   2          4.86          7.47         2.64 o                         
  -5  -3   2          4.92          7.22         2.91 o                         
  -5  -3   2          4.92          4.51         2.60 o                         
   5  -3  -2          4.92          3.57         1.78 o                         
  -5  -3   2          4.92          3.63         1.96 o                         
   5  -3  -2          4.92          5.14         2.25 o                         
   5  -3  -2        154.01        149.65        12.92 o                         
  -5  -3   2        154.01        162.03        12.94 o                         
  -5   3   2          4.41          0.37         1.95 o                         
   5   3  -2          4.41          4.40         2.97 o                         
  -5   3   2          4.41          6.41         2.32 o                         
   5   3  -2          4.41          6.23         2.59 o                         
  -5   3   2          4.36          3.72         2.24 o                         
   5   3  -2          4.36          1.03         2.01 o                         
   5   3  -2          4.36          0.38         1.81 o                         
   5   3  -2          4.36          6.70         2.89 o                         
   4  -3  -2        257.16        272.42        14.58 o                         
   4  -3  -2        257.16        235.52        16.94 o                         
  -4  -3   2        257.16        262.12        16.35 o                         
  -4  -3   2        257.16        305.30        15.65 o                         
  -4  -3   2        257.16        267.93        17.03 o                         
  -4  -3   2        194.19        184.11        12.38 o                         
   4  -3  -2        194.19        196.98        13.22 o                         
  -4  -3   2        194.19        208.44        13.66 o                         
  -4  -3   2        194.19        182.84        11.74 o                         
   4  -3  -2        194.19        194.31        10.24 o                         
   4  -3  -2        191.98        212.37        11.17 o                         
   4   3  -2        195.14        208.80        13.45 o                         
   4   3  -2        195.14        194.41        13.13 o                         
   4   3  -2        195.14        195.24        12.75 o                         
  -4   3   2        195.14        210.21        11.86 o                         
  -4   3   2        195.14        201.56        12.48 o                         
   4   3  -2        197.39        185.13        13.84 o                         
   4   3  -2        197.39        205.47        11.56 o                         
  -4   3   2        197.39        210.37        10.26 o                         
  -3  -3   2        196.24        199.44        11.97 o                         
  -3  -3   2        196.24        214.94        13.67 o                         
   3  -3  -2        196.24        197.31        13.15 o                         
  -3  -3   2        196.24        195.12        11.89 o                         
   3  -3  -2        196.24        192.49        10.13 o                         
  -3  -3   2        355.38        344.29        19.31 o                         
  -3  -3   2        355.38        364.24        19.85 o                         
  -3  -3   2        355.38        383.68        18.11 o                         
   3  -3  -2        355.38        358.12        20.46 o                         
   3  -3  -2        355.38        341.43        17.79 o                         
   3  -3  -2        194.00        204.05        10.18 o                         
  -3   3   2        186.99        215.77        14.41 o                         
  -3   3   2        186.99        204.65        11.28 o                         
   3   3  -2        186.99        188.38        12.61 o                         
   3   3  -2        186.99        199.75        11.73 o                         
   3   3  -2        186.99        185.67        11.64 o                         
  -3   3   2        186.99        203.63        12.74 o                         
   3   3  -2        186.99        211.41        13.34 o                         
  -3   3   2        189.15        204.28         9.26 o                         
   3   3  -2        189.15        184.10        10.92 o                         
   2  -3  -2        176.80        158.80         8.06 o                         
  -2  -3   2        176.80        171.57        10.99 o                         
  -2  -3   2        176.80        181.43        11.13 o                         
   2  -3  -2        176.80        165.46        11.68 o                         
   2  -3  -2        176.80        169.15        10.71 o                         
  -2  -3   2        176.80        176.38         9.83 o                         
  -2  -3   2        138.00        152.14         8.99 o                         
  -2  -3   2        138.00        139.00         9.52 o                         
  -2  -3   2        138.00        167.27        11.31 o                         
   2  -3  -2        138.00        149.77         8.32 o                         
  -2  -3   2        138.00        130.96         8.68 o                         
   2  -3  -2        138.00        135.54        10.40 o                         
   2   3  -2        139.22        141.60         8.64 o                         
   2   3  -2        139.22        138.32        10.25 o                         
  -2   3   2        139.22        145.27         9.78 o                         
  -2   3   2        139.22        137.55        10.09 o                         
   2   3  -2        139.22        147.50         9.04 o                         
  -2   3   2        139.22        157.49         8.98 o                         
  -2   3   2        140.83        162.05         7.92 o                         
  -1  -3   2       1259.85       1290.82        53.77 o                         
   1  -3  -2       1259.85       1413.00        51.37 o                         
   1  -3  -2       1259.85       1348.18        60.77 o                         
   1  -3  -2       1259.85       1184.63        53.50 o                         
  -1  -3   2       1259.85       1324.10        58.31 o                         
   1  -3  -2       1259.85       1489.17        59.27 o                         
  -1  -3   2       1259.85       1377.56        59.90 o                         
   1   3  -2       1255.48       1456.88        52.09 o                         
  -1   3   2       1255.48       1318.23        62.14 o                         
   1   3  -2       1255.48       1356.28        54.56 o                         
  -1   3   2       1255.48       1383.71        54.51 o                         
  -1   3   2       1255.48       1396.59        58.99 o                         
   1   3  -2       1255.48       1334.07        62.31 o                         
   1   3  -2       1255.48       1443.44        59.26 o                         
   0  -3  -2       1318.40       1343.43        54.32 o                         
   0  -3  -2       1318.40       1596.59        62.84 o                         
   0  -3   2       1318.40       1515.31        61.72 o                         
   0  -3   2       1318.40       1586.22        64.17 o                         
   0  -3  -2       1318.40       1462.82        64.24 o                         
   0  -3  -2       1318.40       1405.62        57.47 o                         
   0   3  -2       1318.39       1362.39        66.00 o                         
   0   3  -2       1318.39       1431.09        57.53 o                         
   0   3   2       1318.39       1400.25        62.06 o                         
   0   3  -2       1318.39       1562.18        53.94 o                         
   0   3   2       1318.39       1335.89        65.88 o                         
   0   3  -2       1318.39       1581.91        62.54 o                         
   0   3   2       1318.39       1341.59        57.38 o                         
  -1  -3  -2       1256.22       1300.74        53.96 o                         
  -1  -3  -2       1256.22       1441.64        59.04 o                         
   1  -3   2       1256.22       1518.27        57.69 o                         
  -1  -3  -2       1256.22       1288.40        59.96 o                         
   1  -3   2       1256.22       1459.54        60.55 o                         
   1   3   2       1260.56       1366.03        58.56 o                         
   1   3   2       1260.56       1235.80        51.61 o                         
  -1   3  -2       1260.56       1243.29        61.93 o                         
   1   3   2       1260.56       1341.35        62.55 o                         
  -1   3  -2       1260.56       1377.89        53.74 o                         
   1   3   2       1260.56       1404.60        54.44 o                         
   2  -3   2         40.38         40.88         4.98 o                         
   2  -3   2         40.38         48.15         4.51 o                         
  -2  -3  -2         40.38         43.87         4.50 o                         
  -2  -3  -2         40.38         37.36         4.03 o                         
   2  -3   2         40.38         43.69         4.79 o                         
  -2  -3  -2         40.38         45.46         5.31 o                         
  -2  -3  -2        180.75        198.22        11.69 o                         
  -2  -3  -2        180.75        148.41        11.00 o                         
  -2  -3  -2        180.75        191.02        10.43 o                         
   2  -3   2        180.75        171.21         7.29 o                         
   2  -3   2        180.75        193.69        12.20 o                         
   2  -3   2         39.92         48.18         3.39 o                         
   2   3   2         39.92         40.38         4.14 o                         
  -2   3  -2         39.92         42.56         3.79 o                         
   2   3   2         39.92         45.73         5.53 o                         
  -2   3  -2         39.92         35.39         4.82 o                         
   2   3   2         39.92         39.74         4.59 o                         
   2   3   2         39.92         40.95         4.35 o                         
  -3  -3  -2        159.84        169.55        10.63 o                         
  -3  -3  -2        159.84        170.64        11.65 o                         
  -3  -3  -2        159.84        169.60        11.41 o                         
  -3  -3  -2        159.84        175.19        10.55 o                         
   3  -3   2        159.84        161.72        11.02 o                         
   3  -3   2        159.84        167.40        11.12 o                         
   3  -3   2        159.84        168.05        10.08 o                         
  -3  -3  -2        347.17        307.61        19.02 o                         
   3  -3   2        347.17        389.08        20.20 o                         
   3  -3   2        158.02        166.80         7.99 o                         
  -3  -3  -2        158.02        168.47         9.84 o                         
   3   3   2        159.54        166.31        10.54 o                         
   3   3   2        159.54        165.26        11.77 o                         
   3   3   2        159.54        166.48        10.69 o                         
  -3   3  -2        159.54        157.73         8.81 o                         
  -3   3  -2        159.54        167.46        11.71 o                         
  -3   3  -2        355.78        334.59        15.42 o                         
  -3   3  -2        161.38        176.32         9.13 o                         
  -4  -3  -2         63.91         62.09         6.60 o                         
  -4  -3  -2         63.91         63.39         6.56 o                         
   4  -3   2         63.91         62.38         5.79 o                         
   4  -3   2         63.91         70.37         6.08 o                         
  -4  -3  -2         63.91         56.63         6.34 o                         
  -4  -3  -2         63.18         63.85         5.76 o                         
   4  -3   2         63.18         66.47         4.87 o                         
  -4  -3  -2         63.18         65.68         7.34 o                         
   4  -3   2        260.58        277.01        17.70 o                         
   4   3   2         64.44         52.76         6.05 o                         
  -4   3  -2         64.44         64.15         6.64 o                         
   4   3   2         64.44         73.01         7.13 o                         
  -4   3  -2         64.44         58.29         4.74 o                         
   4   3   2         64.44         61.86         5.84 o                         
  -4   3  -2         65.18         74.72         5.68 o                         
  -5  -3  -2        154.09        140.23        12.31 o                         
   5  -3   2        154.09        160.15         9.33 o                         
  -5  -3  -2        154.09        133.09         9.48 o                         
   5  -3   2        154.09        155.52        12.58 o                         
  -5  -3  -2        155.87        147.02        11.36 o                         
   5  -3   2        155.87        146.68         9.88 o                         
  -5  -3  -2        155.87        171.24        11.16 o                         
  -5  -3  -2        155.87        138.49        10.87 o                         
   5   3   2        147.44        150.76        11.42 o                         
  -5   3  -2        147.44        156.15         8.77 o                         
   5   3   2        147.44        155.55        11.57 o                         
   5   3   2        147.44        141.80         9.66 o                         
  -5   3  -2        147.44        138.61        11.04 o                         
   5   3   2        149.15        143.97        10.41 o                         
  -5   3  -2        149.15        131.68         9.18 o                         
  -5   3  -2        149.15        153.58         9.77 o                         
  -6  -3  -2         60.78         61.70         8.33 o                         
   6  -3   2         60.78         64.53         6.11 o                         
  -6  -3  -2         60.78         60.90         6.39 o                         
   6  -3   2         60.78         56.73         7.81 o                         
  -6  -3  -2         61.48         69.57         7.60 o                         
  -6  -3  -2         61.48         70.52         8.04 o                         
   6  -3   2         61.48         67.46         6.86 o                         
  -6   3  -2         59.22         65.11         5.50 o                         
  -6   3  -2         59.22         60.72         8.31 o                         
   6   3   2         59.22         65.74         7.09 o                         
  -6   3  -2         59.22         75.88         7.00 o                         
   6   3   2         59.22         58.95         7.99 o                         
   6   3   2         58.55         59.63         5.50 o                         
  -6   3  -2         58.55         60.51         5.36 o                         
   6   3   2         58.55         51.10         6.86 o                         
  -7  -3  -2         88.99         83.41         8.37 o                         
   7  -3   2         88.99         83.33         8.09 o                         
  -7  -3  -2         88.99         84.87         9.44 o                         
   7  -3   2         87.98         72.48         9.42 o                         
  -7  -3  -2         87.98         78.91         7.67 o                         
  -7  -3  -2         87.98         77.20        10.08 o                         
  -7   3  -2         85.05         80.29         5.71 o                         
   7   3   2         85.05         83.80         8.51 o                         
  -7   3  -2         85.05         84.46         7.97 o                         
   7   3   2         85.05         81.54         9.91 o                         
  -7   3  -2         85.05         86.12        10.49 o                         
   7   3   2         84.08         76.06         5.78 o                         
   7   3   2         84.08         74.83         8.82 o                         
  -7   3  -2         84.08         85.14         6.72 o                         
  -8  -3  -2        117.38        111.19         9.83 o                         
   8  -3   2        117.38        101.52        12.07 o                         
  -8  -3  -2        117.38        136.19        13.94 o                         
   8  -3   2        118.74        122.72        10.36 o                         
  -8  -3  -2        118.74        118.85        11.84 o                         
  -8  -3  -2        118.74        112.58         9.85 o                         
  -8   3  -2        119.47        115.27        13.12 o                         
   8   3   2        119.47        113.14        12.55 o                         
   8   3   2        119.47        119.04        10.86 o                         
   8   3   2        118.10        118.77        11.83 o                         
  -8   3  -2        118.10        111.32         8.46 o                         
  -9  -3  -2         17.07         13.25         6.28 o                         
  -9  -3  -2         17.07         13.37         4.66 o                         
   9  -3   2         17.07         23.80         7.34 o                         
  -9  -3  -2         17.27         15.25         5.05 o                         
  -9  -3  -2         17.27         14.14         4.23 o                         
   9  -3   2         17.27         14.88         4.80 o                         
   9   3   2         18.41         14.68         5.33 o                         
  -9   3  -2         18.41         18.38         3.65 o                         
   9   3   2         18.62         19.95         6.54 o                         
   9   3   2         18.62         25.45         5.48 o                         
  -9   3  -2         18.62         14.55         5.44 o                         
 -10  -3  -2         78.25         89.61        10.68 o                         
  10  -3   2         78.25         74.27         9.24 o                         
 -10  -3  -2         78.25         83.36         7.40 o                         
  10  -3   2         77.36         87.13        12.97 o                         
 -10  -3  -2         77.36         80.17         9.55 o                         
 -10  -3  -2         77.36         67.86        11.78 o                         
 -10   3  -2         81.21         92.54        12.12 o                         
  10   3   2         81.21         75.95         9.97 o                         
  10   3   2         81.21         80.95        12.24 o                         
 -10   3  -2         80.29         95.26        12.41 o                         
 -10   3  -2         80.29         85.45         7.72 o                         
  10   3   2         80.29         73.25        10.80 o                         
 -10  -4   2         13.41          6.11         4.41 o                         
  -9  -4   2         15.54         15.20         5.67 o                         
  -9  -4   2         15.54         24.77         6.87 o                         
   9  -4  -2         15.54         11.21         4.67 o                         
   9  -4  -2         15.72         15.23         3.33 o                         
  -9  -4   2         15.72         17.59         5.64 o                         
   9   4  -2         16.69         19.55         6.00 o                         
   9   4  -2         16.69         13.19         4.45 o                         
  -9   4   2         16.69         19.01         5.44 o                         
   9   4  -2         16.88         17.29         7.35 o                         
  -9   4   2         16.88         12.79         6.19 o                         
   9   4  -2         16.88         17.54         5.46 o                         
   8  -4  -2         21.57         13.38         5.38 o                         
  -8  -4   2         21.57         15.95         5.47 o                         
  -8  -4   2         21.57         26.34         6.61 o                         
  -8  -4   2         21.82         22.19         3.48 o                         
   8  -4  -2         21.82         23.87         4.09 o                         
  -8  -4   2         21.82         18.11         5.87 o                         
  -8   4   2         21.11         21.95         6.71 o                         
   8   4  -2         21.11         22.78         7.22 o                         
   8   4  -2         21.11         16.99         4.85 o                         
   8   4  -2         20.87         21.12         5.88 o                         
   8   4  -2         20.87         19.76         4.51 o                         
  -8   4   2         20.87         16.40         4.82 o                         
   7  -4  -2         92.07         89.46         7.71 o                         
  -7  -4   2         92.07         84.78         7.70 o                         
  -7  -4   2         92.07         99.79        10.60 o                         
   7  -4  -2         91.02        100.03        11.84 o                         
  -7  -4   2         91.02         82.26        10.82 o                         
  -7  -4   2         91.02         81.20         9.04 o                         
  -7   4   2         94.47        102.82         9.27 o                         
   7   4  -2         94.46        109.79        10.91 o                         
   7   4  -2         94.46        103.83         9.81 o                         
   7   4  -2         95.56        106.08         9.44 o                         
  -7   4   2         95.56         84.24        10.90 o                         
   7   4  -2         95.56        102.47        12.22 o                         
   6  -4  -2        280.55        274.30        20.14 o                         
  -6  -4   2        280.55        263.27        17.01 o                         
   6  -4  -2        280.55        268.07        14.23 o                         
  -6  -4   2        280.55        255.75        19.41 o                         
  -6  -4   2        283.79        312.19        19.18 o                         
   6  -4  -2        283.79        278.05        15.10 o                         
  -6  -4   2        283.79        279.54        19.40 o                         
  -6  -4   2        283.79        265.53        16.29 o                         
  -6   4   2        286.81        256.44        19.44 o                         
   6   4  -2        286.81        294.93        21.11 o                         
   6   4  -2        286.81        278.28        16.74 o                         
   6   4  -2        283.53        291.21        18.08 o                         
  -6   4   2        283.53        279.58        16.34 o                         
   6   4  -2        283.53        296.05        18.46 o                         
  -5  -4   2         97.50        105.50        10.19 o                         
   5  -4  -2         97.50        112.26         7.95 o                         
  -5  -4   2         97.50        108.56         9.10 o                         
   5  -4  -2         97.50         97.51        11.07 o                         
  -5  -4   2         97.50        110.23         9.94 o                         
   5  -4  -2         96.39        107.11         8.04 o                         
  -5  -4   2         96.39        119.13         9.54 o                         
  -5  -4   2         96.39        112.42        10.88 o                         
   5  -4  -2         96.39        112.64        11.49 o                         
   5   4  -2         96.73        118.99        10.30 o                         
  -5   4   2         96.73        105.84         8.79 o                         
   5   4  -2         96.73        115.26        10.34 o                         
   5   4  -2         96.73        110.14         9.87 o                         
   5   4  -2         97.85        108.94         9.03 o                         
   5   4  -2         97.85         92.53        10.30 o                         
  -5   4   2         97.85        104.89        10.65 o                         
   4  -4  -2        368.67        394.04        23.25 o                         
  -4  -4   2        368.67        381.77        20.70 o                         
   4  -4  -2        368.67        374.57        18.65 o                         
  -4  -4   2        368.67        403.50        23.53 o                         
  -4  -4   2        368.67        371.87        20.99 o                         
  -4  -4   2        730.66        743.49        33.93 o                         
   4  -4  -2        730.66        756.21        39.14 o                         
  -4  -4   2        730.66        776.13        38.31 o                         
   4  -4  -2        730.66        738.25        34.47 o                         
   4  -4  -2        364.46        386.70        17.71 o                         
   4   4  -2        366.16        363.27        21.63 o                         
  -4   4   2        366.16        378.56        19.46 o                         
  -4   4   2        366.16        378.36        22.09 o                         
   4   4  -2        366.16        395.87        22.91 o                         
   4   4  -2        366.16        382.29        20.35 o                         
   4   4  -2        370.39        389.42        19.95 o                         
  -3  -4   2       1008.52        991.09        47.51 o                         
   3  -4  -2       1008.52       1024.03        49.11 o                         
  -3  -4   2       1008.52       1043.03        43.29 o                         
   3  -4  -2       1008.52        918.47        45.52 o                         
  -3  -4   2       1008.52       1098.65        47.83 o                         
   3  -4  -2        771.97        743.89        40.34 o                         
  -3  -4   2        771.97        786.31        37.82 o                         
  -3  -4   2        771.97        789.59        34.80 o                         
  -3  -4   2        771.97        780.51        40.70 o                         
   3  -4  -2        771.97        836.22        34.31 o                         
   3  -4  -2        763.15        783.37        31.21 o                         
   3   4  -2        754.07        762.32        39.86 o                         
   3   4  -2        754.07        777.09        34.13 o                         
   3   4  -2        754.07        827.36        35.27 o                         
   3   4  -2        754.07        790.38        38.03 o                         
  -3   4   2        754.07        794.68        39.71 o                         
  -3   4   2        754.07        787.60        34.56 o                         
  -3   4   2        762.78        831.14        33.99 o                         
   3   4  -2        762.78        809.56        35.17 o                         
  -2  -4   2        840.61        915.45        38.77 o                         
  -2  -4   2        840.61        887.82        41.82 o                         
  -2  -4   2       1032.47       1019.34        47.93 o                         
   2  -4  -2       1032.47       1018.82        49.15 o                         
   2  -4  -2       1032.47        883.02        38.68 o                         
   2  -4  -2       1032.47       1179.26        47.52 o                         
  -2  -4   2       1032.47       1060.56        47.26 o                         
  -2  -4   2       1032.47        973.42        42.73 o                         
   2   4  -2       1033.19       1064.24        50.32 o                         
   2   4  -2       1033.19       1076.76        47.73 o                         
   2   4  -2       1033.19       1026.28        41.61 o                         
  -2   4   2        830.97        830.29        43.56 o                         
   2   4  -2        830.97        903.66        38.44 o                         
  -2   4   2        830.97        886.77        41.34 o                         
  -2   4   2        830.97        926.23        38.16 o                         
  -1  -4   2        782.63        818.72        37.02 o                         
  -1  -4   2        782.63        742.28        33.54 o                         
   1  -4  -2        782.63        873.46        31.22 o                         
   1  -4  -2        782.63        738.85        33.44 o                         
   1  -4  -2        782.63        866.88        37.66 o                         
  -1  -4   2        782.63        822.76        38.22 o                         
   1  -4  -2        782.63        772.51        38.95 o                         
  -1   4   2        759.25        730.85        39.59 o                         
  -1   4   2        759.25        772.65        37.22 o                         
   1   4  -2        759.25        776.84        31.61 o                         
   1   4  -2        759.25        824.32        37.76 o                         
   1   4  -2        759.25        739.96        39.69 o                         
  -1   4   2        759.25        770.29        34.21 o                         
   1   4  -2        759.25        823.62        34.71 o                         
   0  -4  -2        193.26        195.94        13.89 o                         
   0  -4   2        193.26        211.90        12.73 o                         
   0  -4  -2        193.26        196.63         9.97 o                         
   0  -4   2        193.26        225.77        14.21 o                         
   0  -4  -2        193.26        198.09        11.78 o                         
   0  -4  -2        193.26        207.75        13.31 o                         
   0   4   2        193.34        194.27        14.35 o                         
   0   4  -2        193.34        229.17         9.26 o                         
   0   4  -2        193.34        232.91        12.45 o                         
   0   4   2        193.34        210.00        13.38 o                         
   0   4  -2        193.34        176.26        13.91 o                         
   0   4   2        193.34        226.37        12.48 o                         
   0   4  -2        193.34        232.08        13.75 o                         
   1  -4   2        762.45        873.66        39.32 o                         
  -1  -4  -2        762.45        762.77        34.03 o                         
  -1  -4  -2        762.45        708.90        37.81 o                         
   1  -4   2        762.45        826.82        36.12 o                         
  -1  -4  -2        762.45        845.67        37.77 o                         
   1   4   2        785.87        712.78        31.48 o                         
   1   4   2        785.87        795.19        40.30 o                         
  -1   4  -2        785.87        798.65        34.00 o                         
   1   4   2        785.87        849.60        34.83 o                         
   1   4   2        785.87        797.08        37.37 o                         
  -1   4  -2        785.87        750.88        39.82 o                         
  -2  -4  -2       1040.48       1106.17        49.11 o                         
   2  -4   2       1040.48       1133.21        50.94 o                         
   2  -4   2       1040.48       1236.76        47.04 o                         
  -2  -4  -2       1040.48        890.76        49.13 o                         
   2  -4   2       1040.48       1135.12        46.16 o                         
  -2  -4  -2       1040.48       1009.23        44.57 o                         
   2  -4   2        202.22        221.66        12.85 o                         
  -2  -4  -2        202.22        232.23        13.07 o                         
   2  -4   2        202.22        224.17        14.10 o                         
   2  -4   2        202.22        194.95        14.56 o                         
   2   4   2        199.17        205.59        13.77 o                         
   2   4   2        199.17        237.79        12.94 o                         
   2   4   2       1039.77       1004.50        43.07 o                         
  -2   4  -2       1039.77       1125.05        44.56 o                         
  -2   4  -2       1039.77       1046.57        52.06 o                         
   2   4   2       1039.77       1022.93        52.04 o                         
  -3  -4  -2       1001.74        859.51        46.35 o                         
   3  -4   2       1001.74       1053.39        41.56 o                         
   3  -4   2       1001.74       1049.75        48.22 o                         
  -3  -4  -2        241.72        234.79        14.00 o                         
  -3  -4  -2        241.72        234.18        15.87 o                         
  -3  -4  -2        241.72        259.51        14.57 o                         
   3  -4   2        241.72        268.69        14.46 o                         
  -3  -4  -2        241.72        275.47        17.23 o                         
   3  -4   2        241.72        237.15        16.17 o                         
   3  -4   2        238.96        263.73        11.98 o                         
  -3  -4  -2        238.96        265.23        14.50 o                         
   3   4   2        242.56        250.69        17.02 o                         
   3   4   2        242.56        246.01        15.38 o                         
   3   4   2        242.56        235.14        14.24 o                         
  -3   4  -2        242.56        256.71        13.53 o                         
  -3   4  -2        242.56        246.04        16.85 o                         
  -3   4  -2        245.37        253.98        11.95 o                         
  -4  -4  -2        363.19        351.60        19.86 o                         
   4  -4   2        363.20        390.90        19.83 o                         
  -4  -4  -2        363.19        378.85        22.05 o                         
  -4  -4  -2        363.19        404.80        23.03 o                         
   4  -4   2        363.20        386.11        21.99 o                         
  -4  -4  -2        729.44        721.42        38.22 o                         
   4  -4   2        729.44        775.47        39.03 o                         
  -4  -4  -2        359.05        348.65        18.64 o                         
  -4   4  -2        362.01        369.88        17.80 o                         
   4   4   2        362.01        358.55        20.08 o                         
  -4   4  -2        362.01        354.39        21.91 o                         
   4   4   2        362.01        357.30        19.86 o                         
   4   4   2        362.01        372.06        22.31 o                         
  -4   4  -2        366.19        374.96        17.46 o                         
  -5  -4  -2        244.50        241.50        16.45 o                         
   5  -4   2        244.50        230.21        14.47 o                         
  -5  -4  -2        244.50        267.29        16.45 o                         
  -5  -4  -2        244.50        263.39        17.04 o                         
  -5  -4  -2        241.71        237.17        17.91 o                         
  -5  -4  -2        241.71        230.19        14.61 o                         
   5  -4   2        241.71        243.00        17.88 o                         
   5   4   2        248.69        256.60        15.64 o                         
  -5   4  -2        248.69        252.03        14.29 o                         
   5   4   2        248.69        237.18        17.46 o                         
  -5   4  -2        248.69        248.27        18.11 o                         
  -5   4  -2        245.85        241.00        13.34 o                         
   5   4   2        245.85        263.31        15.55 o                         
  -5   4  -2        245.85        266.97        17.48 o                         
   5   4   2        245.85        242.79        17.09 o                         
   5   4   2        245.85        251.74        16.32 o                         
  -6  -4  -2         24.20         31.17         6.53 o                         
  -6  -4  -2         24.20         25.70         4.70 o                         
   6  -4   2         24.20         44.39         7.44 o                         
  -6  -4  -2         24.48         20.36         5.59 o                         
   6  -4   2         24.48         28.16         4.76 o                         
  -6  -4  -2         24.48         21.82         5.08 o                         
   6   4   2         23.39         28.34         5.50 o                         
   6   4   2         23.39         14.55         4.62 o                         
  -6   4  -2         23.39         23.47         3.95 o                         
   6   4   2         23.39         27.11         4.55 o                         
   6   4   2         23.66         24.82         5.58 o                         
   6   4   2         23.66         20.67         5.51 o                         
  -6   4  -2         23.66         31.18         6.51 o                         
  -6   4  -2         23.66         28.66         3.86 o                         
   7  -4   2        171.37        162.58        12.26 o                         
  -7  -4  -2        171.37        180.16        13.32 o                         
  -7  -4  -2        171.37        160.61        13.66 o                         
  -7  -4  -2        169.41        142.96        11.52 o                         
  -7  -4  -2        169.41        152.39        15.24 o                         
   7  -4   2        169.41        161.65        15.05 o                         
   7   4   2        169.84        168.11        13.40 o                         
  -7   4  -2        169.84        156.60        15.25 o                         
  -7   4  -2        169.84        157.92         8.99 o                         
   7   4   2        169.84        156.74        15.23 o                         
   7   4   2        167.90        176.41        14.35 o                         
  -7   4  -2        167.90        165.41        10.64 o                         
   7   4   2        167.90        140.54        10.36 o                         
  -8  -4  -2          2.66          1.66         2.35 o                         
   8  -4   2          2.66          2.77         2.73 o                         
  -8  -4  -2          2.66          1.91         2.08 o                         
  -8  -4  -2          2.63          3.11         3.20 o                         
   8  -4   2          2.63          1.31         2.52 o                         
  -8  -4  -2          2.63          3.77         2.62 o                         
   8   4   2          3.22          3.38         3.79 o                         
   8   4   2          3.22          5.68         3.41 o                         
  -8   4  -2          3.22         -1.66         1.66 o                         
  -8   4  -2          3.18          5.53         2.23 o                         
   8   4   2          3.18          3.56         2.80 o                         
   8   4   2          3.18          4.75         2.07 o                         
  -9  -4  -2         57.66         58.74         7.78 o                         
   9  -4   2         57.66         49.95         7.61 o                         
  -9  -4  -2         57.66         60.38         8.70 o                         
  -9  -4  -2         57.00         55.29         7.59 o                         
   9  -4   2         57.00         54.66         9.82 o                         
  -9  -4  -2         57.00         60.21        11.07 o                         
  -9   4  -2         55.44         55.62         6.12 o                         
   9   4   2         55.44         54.94         8.65 o                         
   9   4   2         56.08         56.19         9.96 o                         
  -9   4  -2         56.08         57.12         9.29 o                         
   9   4   2         56.08         56.03         8.39 o                         
  10   4   2         11.67         17.10         6.45 o                         
  -9  -5   2         19.53         18.31         6.00 o                         
   9  -5  -2         19.53         14.67         5.70 o                         
  -9  -5   2         19.53         20.36         7.73 o                         
  -9  -5   2         19.76         24.92         5.34 o                         
   9  -5  -2         19.76         12.61         3.73 o                         
  -9  -5   2         19.76         14.92         3.88 o                         
   9   5  -2         19.46         18.19         5.57 o                         
  -9   5   2         19.46         15.98         5.59 o                         
   9   5  -2         19.46         22.09         6.55 o                         
  -9   5   2         19.69         17.92         7.17 o                         
   9   5  -2         19.69         20.21         8.25 o                         
   9   5  -2         19.69         10.88         5.49 o                         
   8  -5  -2          3.82          4.32         2.52 o                         
  -8  -5   2          3.82         11.19         4.27 o                         
  -8  -5   2          3.82          6.03         2.93 o                         
  -8  -5   2          3.78          8.65         4.46 o                         
   8  -5  -2          3.78         -0.79         1.88 o                         
  -8  -5   2          3.78          8.69         4.22 o                         
   8   5  -2          4.14          7.75         3.77 o                         
   8   5  -2          4.14          3.97         4.60 o                         
  -8   5   2          4.14          1.95         3.69 o                         
   8   5  -2          4.09          0.83         2.36 o                         
  -8   5   2          4.09          5.19         3.53 o                         
   8   5  -2          4.09          3.89         2.76 o                         
  -7  -5   2         86.99         84.21         9.26 o                         
  -7  -5   2         86.99         79.51        10.82 o                         
   7  -5  -2         86.99         87.84        11.37 o                         
  -7  -5   2         88.00         93.81        10.54 o                         
  -7  -5   2         88.00         81.11         8.30 o                         
   7  -5  -2         88.00         82.70         7.69 o                         
   7   5  -2         86.77         87.19         9.47 o                         
  -7   5   2         86.77         80.50         8.69 o                         
   7   5  -2         86.77         89.59        10.22 o                         
   7   5  -2         87.77         87.52        11.41 o                         
   7   5  -2         87.77         80.69         9.12 o                         
  -7   5   2         87.77         84.53        11.06 o                         
  -6  -5   2         36.79         44.39         7.51 o                         
   6  -5  -2         36.36         43.66         5.60 o                         
  -6  -5   2         36.36         40.00         5.86 o                         
  -6  -5   2         36.36         34.51         6.33 o                         
  -6  -5   2         36.36         35.20         6.37 o                         
  -6  -5   2         35.94         31.18         6.84 o                         
   6  -5  -2         35.94         44.94         8.05 o                         
   6  -5  -2         35.94         33.29         4.13 o                         
  -6   5   2         33.62         35.54         7.32 o                         
   6   5  -2         33.62         34.68         5.80 o                         
   6   5  -2         33.62         25.67         6.34 o                         
  -6   5   2         33.24         28.85         5.27 o                         
   6   5  -2         33.24         37.89         6.53 o                         
   6   5  -2         33.24         27.38         5.63 o                         
   5  -5  -2        293.66        282.55        16.03 o                         
  -5  -5   2        293.66        287.04        18.07 o                         
  -5  -5   2        293.66        283.30        17.91 o                         
  -5  -5   2        293.66        280.52        20.00 o                         
   5  -5  -2        430.85        457.52        22.83 o                         
  -5  -5   2        430.85        455.27        24.29 o                         
  -5  -5   2        430.85        397.10        26.44 o                         
   5  -5  -2        290.30        294.14        21.46 o                         
   5   5  -2        293.82        293.33        20.59 o                         
   5   5  -2        293.82        292.76        18.47 o                         
  -5   5   2        293.82        301.30        17.77 o                         
   5   5  -2        293.82        309.17        19.86 o                         
   5   5  -2        297.21        258.46        16.85 o                         
  -4  -5   2         81.07         79.88         9.44 o                         
   4  -5  -2         81.07         88.31         9.86 o                         
   4  -5  -2         81.07         79.05         7.38 o                         
  -4  -5   2         81.07         78.21         8.49 o                         
  -4  -5   2         81.07         86.61         8.39 o                         
   4  -5  -2        194.57        208.81        16.61 o                         
   4  -5  -2        194.57        200.93        13.05 o                         
  -4  -5   2        194.57        170.60        14.77 o                         
  -4  -5   2        194.57        220.05        14.12 o                         
   4   5  -2         81.57         84.34         8.11 o                         
  -4   5   2         81.57         86.05         8.07 o                         
   4   5  -2         81.57         84.93         9.26 o                         
  -4   5   2         81.57         90.84         9.81 o                         
   4   5  -2         81.57         97.39        10.43 o                         
  -4   5   2         82.51         79.23         4.67 o                         
  -4   5   2         82.51         81.67         4.61 o                         
   4   5  -2         82.51         81.77         7.97 o                         
  -3  -5   2         31.98         52.09         7.38 o                         
  -3  -5   2         31.98         42.55         6.30 o                         
  -3  -5   2         31.98         39.51         5.12 o                         
   3  -5  -2         31.98         44.55         5.50 o                         
   3  -5  -2         31.98         46.91         7.14 o                         
  -3  -5   2        572.25        589.26        32.10 o                         
  -3  -5   2        572.25        553.70        30.94 o                         
  -3  -5   2        572.25        564.12        28.38 o                         
   3  -5  -2        572.25        660.32        31.17 o                         
   3  -5  -2        572.25        633.83        34.05 o                         
  -3   5   2         34.72         35.39         6.19 o                         
  -3   5   2         34.72         57.73         6.40 o                         
   3   5  -2         34.72         63.35         7.57 o                         
   2  -5  -2        237.54        201.47        16.14 o                         
  -2  -5   2        237.54        216.92        15.22 o                         
  -2  -5   2        237.54        236.35        15.95 o                         
   2  -5  -2        237.54        245.44        15.47 o                         
   2   5  -2        235.45        230.33        16.01 o                         
   2   5  -2        235.45        246.19        14.62 o                         
   2   5  -2        235.45        236.99        17.32 o                         
  -2   5   2        235.45        217.84        16.84 o                         
  -2   5   2        235.45        243.89        14.57 o                         
   2   5  -2        235.45        222.95        12.55 o                         
   1  -5  -2        370.12        380.68        21.89 o                         
   1  -5  -2        370.12        368.87        23.44 o                         
  -1  -5   2        370.12        383.67        21.63 o                         
  -1  -5   2        370.12        387.07        22.79 o                         
  -1   5   2        391.78        425.59        20.83 o                         
   1   5  -2        391.78        407.23        20.69 o                         
   1   5  -2        391.78        374.29        24.07 o                         
  -1   5   2        391.78        390.15        22.48 o                         
  -1   5   2        391.78        365.59        24.06 o                         
   1   5  -2        391.78        427.30        23.11 o                         
   0  -5   2        746.99        863.42        41.19 o                         
   0  -5  -2        746.99        794.29        35.74 o                         
   0  -5   2        746.99        828.07        38.47 o                         
   0  -5  -2        746.99        847.92        39.51 o                         
   0  -5  -2        746.99        767.55        32.03 o                         
   0  -5  -2        746.99        746.22        40.48 o                         
   0   5   2        747.21        852.50        39.91 o                         
   0   5   2        747.21        776.02        42.26 o                         
   0   5  -2        747.21        864.98        36.74 o                         
   0   5  -2        747.21        760.58        42.12 o                         
   0   5   2        747.21        810.28        36.48 o                         
  -1  -5  -2        390.57        322.85        21.90 o                         
   1  -5   2        390.57        398.25        20.86 o                         
  -1  -5  -2        390.57        415.32        22.54 o                         
   1  -5   2        390.57        460.16        24.41 o                         
  -1  -5  -2        390.57        383.84        19.96 o                         
  -1  -5  -2        390.57        408.15        18.11 o                         
  -1   5  -2        368.93        412.56        20.44 o                         
   1   5   2        368.93        379.22        24.33 o                         
   1   5   2        368.93        406.21        20.63 o                         
  -1   5  -2        368.93        363.13        23.92 o                         
   1   5   2        368.93        387.60        22.25 o                         
   1   5   2        368.93        318.91        16.81 o                         
   2  -5   2        235.23        270.73        14.41 o                         
   2  -5   2        235.23        253.37        17.18 o                         
  -2  -5  -2        235.23        219.90        15.66 o                         
  -2  -5  -2        235.23        235.07        13.99 o                         
  -2  -5  -2        235.23        199.49        15.44 o                         
   2   5   2        237.53        188.86        12.16 o                         
   2   5   2        237.53        229.66        17.40 o                         
  -2   5  -2        237.53        222.33        17.04 o                         
  -2   5  -2        237.53        263.90        14.45 o                         
   2   5   2        237.53        225.59        15.62 o                         
  -3  -5  -2        579.55        445.21        28.88 o                         
  -3  -5  -2        579.55        557.76        26.64 o                         
   3  -5   2        579.56        619.12        31.57 o                         
  -3  -5  -2        550.73        551.42        32.15 o                         
   3  -5   2        550.73        578.80        27.76 o                         
   3  -5   2        550.73        575.47        32.34 o                         
  -3  -5  -2        550.73        578.49        30.81 o                         
  -3  -5  -2        550.73        573.89        26.68 o                         
  -3   5  -2        534.46        521.36        30.25 o                         
   3   5   2        534.46        500.94        27.63 o                         
   3   5   2        534.46        486.73        29.88 o                         
   3   5   2        534.46        525.16        24.94 o                         
  -3   5  -2        534.46        517.42        24.74 o                         
  -4  -5  -2        118.73        123.54        10.07 o                         
   4  -5   2        118.73        122.62        10.07 o                         
   4  -5   2        118.73        128.50        11.67 o                         
  -4  -5  -2        118.73        126.87        11.55 o                         
  -4  -5  -2        118.73        131.24        12.33 o                         
  -4  -5  -2        117.38        137.70        10.46 o                         
  -4  -5  -2        199.89        190.00        15.68 o                         
   4  -5   2        199.89        207.63        16.36 o                         
   4   5   2        113.11        108.60        11.26 o                         
  -4   5  -2        113.11        123.01        11.85 o                         
   4   5   2        113.11        115.54         9.91 o                         
   4   5   2        113.11        124.99        10.80 o                         
  -4   5  -2        113.11        113.91         8.97 o                         
   5  -5   2        136.57        142.66        11.06 o                         
  -5  -5  -2        136.57        146.99        12.70 o                         
  -5  -5  -2        136.57        145.25        12.99 o                         
  -5  -5  -2        136.57        143.82        11.76 o                         
  -5  -5  -2        135.01        125.00        10.61 o                         
   5  -5   2        432.22        417.46        26.70 o                         
  -5  -5  -2        432.22        393.77        26.18 o                         
  -5   5  -2        140.54        127.20        13.31 o                         
   5   5   2        138.94        147.07        11.92 o                         
  -5   5  -2        138.94        127.06         9.62 o                         
   5   5   2        138.94        131.62        11.16 o                         
   5   5   2        138.94        134.28        12.82 o                         
  -6  -5  -2          1.20          2.90         2.55 o                         
   6  -5   2          1.20          5.50         3.53 o                         
  -6  -5  -2          1.20          5.29         3.90 o                         
  -6  -5  -2          1.22          5.34         3.49 o                         
  -6  -5  -2          1.22          2.91         2.80 o                         
   6  -5   2          1.22          3.12         2.83 o                         
  -6   5  -2          0.85          0.63         1.62 o                         
  -6   5  -2          0.85          1.52         2.73 o                         
   6   5   2          0.85          0.77         2.32 o                         
  -6   5  -2          0.84         -1.25         1.69 o                         
   6   5   2          0.84          0.09         2.02 o                         
   6   5   2          0.84         -0.24         1.66 o                         
   6   5   2          0.84          0.67         2.09 o                         
  -7  -5  -2         24.97         33.52         7.40 o                         
  -7  -5  -2         24.97         27.10         5.56 o                         
   7  -5   2         24.97         26.96         6.56 o                         
  -7  -5  -2         25.26         18.62         6.05 o                         
  -7  -5  -2         25.26         30.05         6.04 o                         
   7  -5   2         25.26         23.55         5.22 o                         
   7   5   2         26.21         29.81         6.54 o                         
  -7   5  -2         26.21         27.60         3.07 o                         
   7   5   2         26.21         26.20         5.50 o                         
  -7   5  -2         26.21         33.70         6.88 o                         
   7   5   2         25.91         26.60         5.04 o                         
  -7   5  -2         25.91         30.67         4.73 o                         
   7   5   2         25.91         30.66         7.56 o                         
  -8  -5  -2          3.68          2.23         4.13 o                         
   8  -5   2          3.68          5.75         4.49 o                         
  -8  -5  -2          3.68          2.95         3.09 o                         
  -8  -5  -2          3.72          3.77         2.67 o                         
   8  -5   2          3.72          3.54         3.00 o                         
  -8  -5  -2          3.72          0.90         2.66 o                         
  -8   5  -2          3.72          2.25         2.00 o                         
   8   5   2          3.72          3.34         2.41 o                         
   8   5   2          3.72          5.84         3.25 o                         
   8   5   2          3.76          1.98         3.10 o                         
   8   5   2          3.76          3.51         2.69 o                         
  -8   5  -2          3.76          5.81         3.89 o                         
   9  -5   2         32.85         38.09         9.37 o                         
  -9  -5  -2         32.85         28.82         7.51 o                         
  -9  -5  -2         32.85         35.91        10.80 o                         
   9  -5   2         33.23         33.16         6.78 o                         
  -9  -5  -2         33.23         39.37         6.96 o                         
  -9  -5  -2         33.23         29.93         6.52 o                         
  -9   5  -2         33.28         30.32         4.83 o                         
   9   5   2         33.28         26.99         3.88 o                         
   9   5   2         33.28         25.59         6.97 o                         
  -9   5  -2         33.67         29.46         6.97 o                         
   9   5   2         33.67         40.23         8.91 o                         
   8  -6  -2          6.08          8.04         3.85 o                         
  -8  -6   2          6.08          7.99         4.16 o                         
  -8  -6   2          6.08          3.19         2.82 o                         
  -8  -6   2          6.01          8.42         5.32 o                         
   8  -6  -2          6.01          4.99         3.20 o                         
   8   6  -2          5.56          0.82         3.80 o                         
   8   6  -2          5.56          5.29         3.87 o                         
  -8   6   2          5.56          4.89         4.33 o                         
   8   6  -2          5.50          5.75         3.63 o                         
   8   6  -2          5.50          7.49         3.86 o                         
  -8   6   2          5.50          3.83         3.62 o                         
   7  -6  -2         25.19         24.42         5.25 o                         
  -7  -6   2         25.19         33.08         6.55 o                         
  -7  -6   2         25.19         26.51         4.97 o                         
   7  -6  -2         24.90         31.64         6.72 o                         
  -7  -6   2         24.90         21.87         7.13 o                         
  -7   6   2         27.15         26.37         6.41 o                         
   7   6  -2         27.15         30.71         6.15 o                         
   7   6  -2         27.15         25.76         5.65 o                         
   7   6  -2         27.46         18.22         5.34 o                         
  -7   6   2         27.46         12.66         5.86 o                         
   7   6  -2         27.46         29.16         8.32 o                         
   6  -6  -2         20.65         17.97         3.49 o                         
   6  -6  -2         20.65         12.21         5.62 o                         
  -6  -6   2         20.65         22.66         7.10 o                         
   6  -6  -2         20.89         17.64         4.83 o                         
  -6  -6   2         20.89         25.07         5.43 o                         
  -6  -6   2         20.89         21.74         6.79 o                         
  -6  -6   2         20.89         25.24         6.74 o                         
   6   6  -2         19.02         23.68         6.33 o                         
   6   6  -2         19.02         22.21         6.19 o                         
  -6   6   2         19.02         12.08         4.34 o                         
   6   6  -2         19.24         25.90         7.58 o                         
  -6   6   2         19.24         14.74         5.99 o                         
   6   6  -2         19.24         20.04         5.72 o                         
  -5  -6   2        113.30        121.01        11.30 o                         
  -5  -6   2        113.30        122.52        11.06 o                         
  -5  -6   2        113.30         98.18        11.54 o                         
   5  -6  -2        113.30        100.11         9.42 o                         
  -5  -6   2        112.01        108.47        12.41 o                         
   5  -6  -2        298.67        297.24        17.50 o                         
   5   6  -2        112.53        122.85        12.91 o                         
   5   6  -2        112.53        111.77        10.62 o                         
   5   6  -2        112.53        126.34        12.27 o                         
  -5   6   2        112.53        120.70        10.80 o                         
   5   6  -2        113.83        101.36        12.06 o                         
   5   6  -2        113.83        101.08        10.21 o                         
  -4  -6   2          8.34         25.35         4.85 o                         
  -4  -6   2          8.34         10.46         4.93 o                         
  -4  -6   2          8.34         12.19         4.74 o                         
   4  -6  -2          8.34         11.90         5.37 o                         
   4  -6  -2          8.34         12.24         4.04 o                         
  -4  -6   2        204.27        194.67        16.91 o                         
   4  -6  -2        204.27        236.77        18.88 o                         
  -4   6   2          7.03         16.64         4.80 o                         
  -4   6   2          7.03         26.68         6.30 o                         
   4   6  -2          7.03         17.31         4.67 o                         
   4   6  -2          7.03         13.06         4.75 o                         
   4   6  -2          7.03         12.26         5.59 o                         
  -3  -6   2        443.24        443.93        26.01 o                         
   3  -6  -2        443.24        430.01        23.42 o                         
   3  -6  -2        721.93        756.04        37.02 o
[truncated: 1,452,736 more chars]
